# Supplementary material for: Equine grass sickness (a multiple systems neuropathy) is associated with alterations in the gastrointestinal mycobiome
Source: Anim Microbiome. 2021 Oct 9;3:70. doi: 10.1186/s42523-021-00131-2 (PMC8501654; doi:10.1186/s42523-021-00131-2)
Supplement: Supplementary file 2 — Additional file 2. Differentially abundant (increased and decreased) taxa. Separate sheets show differentially abundant taxa at Phylum, Class, Order, Family, Genus, phylotype (increased and decreased abundance) and OTU (increased and decreased abundance) levels. Separate columns show statistical data for comparisons overall (OV; pooled data for all GI sites) and at paired GI sites (ST; stomach, IL; ileum, CA; caecum, CO; colon, FA; faeces), for EGS vs CTRL, and for faeces for EGS vs CoG and for CoG vs CTRL groups. Separate columns show adjusted p value (padj) and log2 fold change, and for phylotype data, VIP scores for statistically significant paired comparisons. [file 42523_2021_131_MOESM2_ESM.xlsx]

## Sheet: Phylum
Example	Kingdom	Phylum	EGS CTRL	EGS CTRL	EGS CTRL	EGS CTRL	EGS CTRL	EGS CTRL	EGS CTRL	EGS CTRL	EGS CTRL	EGS CTRL	EGS CTRL	EGS CTRL	EGS CoG	EGS CoG	CoG CTRL	CoG CTRL
OTU			Overall	Overall	Stomach	Stomach	Ileum	Ileum	Caecum	Caecum	Colon	Colon	Faeces	Faeces	Faeces	Faeces	Faeces	Faeces
			log2FoldChange	padj	log2FoldChange	padj	log2FoldChange	padj	log2FoldChange	padj	log2FoldChange	padj	log2FoldChange	padj	log2FoldChange	padj	log2FoldChange	padj
OTU7221	Fungi	Ascomycota	-0.493013	0.0120705	-1.42107	0.00577834	-1.09171	0.0141398							-0.868129	0.00319827
OTU5980	Fungi	Basidiobolomycota													-1.17934	0.00129546
OTU10498	Fungi	Blastocladiomycota													-0.829182	0.010408
OTU7586	Fungi	Chytridiomycota	1.53073	7.04731e-09			1.81394	0.00132881	1.42697	0.00368335	2.63665	7.03097e-05			1.62167	1.61578e-05	-0.970531	0.0456403
OTU5083	Fungi	GS19	-0.435235	0.0479197
OTU6135	Fungi	Monoblepharomycota	0.965411	0.000435385											1.53997	3.48242e-05
OTU8984	Fungi	Mortierellomycota	1.25297	3.89145e-05	2.70285	0.000185156					2.00362	0.00424957
OTU1917	Fungi	Mucoromycota	1.11838	7.52897e-05													1.04545	0.0456403
OTU14467	Fungi	Olpidiomycota	1.66032	7.04731e-09							2.7674	0.000183779	-1.18552	0.00878693	0.834244	0.0317135	-2.6015	2.2959e-06
OTU12619	Fungi	Rozellomycota	1.51209	2.62e-07							2.47024	0.000290074			1.08757	0.00766747
OTU8593	FungiPS50	unidentified	0.668081	0.0126807			1.14757	0.0160557
OTU2733	Rhizaria	Cercozoa	2.44366	7.00627e-11	2.31245	0.00577834	1.52242	0.0160557			2.20028	0.00917097			1.37981	0.00515271
OTU3283	unidentified	unidentified	2.57559	1.31182e-15	1.77531	0.0194212	1.77204	0.00576091			2.79832	0.000261722	0.962744	0.0463892	1.82715	3.48242e-05

## Sheet: Class
Example	Kingdom	Phylum	Class	EGS CTRL	EGS CTRL	EGS CTRL	EGS CTRL	EGS CTRL	EGS CTRL	EGS CTRL	EGS CTRL	EGS CTRL	EGS CTRL	EGS CTRL	EGS CTRL	EGS CoG	EGS CoG	CoG CTRL	CoG CTRL
OTU				Overall	Overall	Stomach	Stomach	Ileum	Ileum	Caecum	Caecum	Colon	Colon	Faeces	Faeces	Faeces	Faeces	Faeces	Faeces
				log2FoldChange	padj	log2FoldChange	padj	log2FoldChange	padj	log2FoldChange	padj	log2FoldChange	padj	log2FoldChange	padj	log2FoldChange	padj	log2FoldChange	padj
OTU12585	Fungi	Ascomycota	Archaeorhizomycetes	0.717867	0.00580329					1.40142	0.0161705					-0.681262	0.0389263
OTU12450	Fungi	Ascomycota	Arthoniomycetes	0.460029	0.0419756
OTU8963	Fungi	Ascomycota	Dothideomycetes					-1.35832	0.00851484
OTU10314	Fungi	Ascomycota	Eurotiomycetes					1.73165	0.0105039
OTU8812	Fungi	Ascomycota	Geoglossomycetes	0.580987	0.0183925							1.17575	0.0291297
OTU11669	Fungi	Ascomycota	GS37													-0.587186	0.0484389
OTU4385	Fungi	Ascomycota	Laboulbeniomycetes	-2.28153	2.94238e-15	-3.41791	1.82236e-06	-2.01761	0.00130648	-1.34005	0.027183	-1.38011	0.0291297			-0.857995	0.0389263
OTU2431	Fungi	Ascomycota	Lecanoromycetes	0.94474	0.00322693			-1.4245	0.0245242			2.94135	0.00021641	2.32877	0.00177709	2.92795	5.84311e-10
OTU7221	Fungi	Ascomycota	Leotiomycetes	1.28552	7.4967e-05					1.82307	0.00874336	1.98188	0.00463254			-1.81519	9.73762e-05	3.04452	5.9037e-06
OTU8649	Fungi	Ascomycota	Orbiliomycetes	1.30146	1.06884e-05					2.71281	1.59357e-05			1.72465	0.00977727			1.76166	0.0124798
OTU6299	Fungi	Ascomycota	Pezizomycetes					2.4176	0.00130648							-1.41618	0.00491005
OTU4505	Fungi	Ascomycota	Pezizomycotina_cls_Incertae_sedis							1.45086	0.0242042
OTU4458	Fungi	Ascomycota	Saccharomycetes	-2.23453	2.40563e-12	-2.97486	0.000431309	-3.21846	5.42935e-06	-1.87803	0.00874336
OTU10613	Fungi	Ascomycota	Sordariomycetes	-0.554218	0.0354534
OTU10721	Fungi	Ascomycota	Taphrinomycetes					-3.16796	1.0835e-05			3.04708	0.000140613	1.98178	0.0064321	1.39573	0.00477096
OTU5980	Fungi	Basidiobolomycota	Basidiobolomycetes	0.484738	0.0460693											-0.913982	0.0118392
OTU2307	Fungi	Basidiomycota	Agaricomycetes	1.09954	0.000286518					1.54929	0.0161705	2.30905	0.000983285
OTU5353	Fungi	Basidiomycota	Agaricostilbomycetes	0.742936	0.00864877							1.87594	0.00380218			1.08329	0.00855929
OTU8641	Fungi	Basidiomycota	Atractiellomycetes	0.495395	0.0366454
OTU11280	Fungi	Basidiomycota	Cystobasidiomycetes	0.878684	0.00178647					1.33431	0.0244735	2.00194	0.0017442			1.38464	0.00074776
OTU9557	Fungi	Basidiomycota	Microbotryomycetes	-0.872295	0.00178647	-1.76989	0.014248	-1.64244	0.00523899
OTU8629	Fungi	Basidiomycota	Pucciniomycetes							-2.01983	1.59357e-05
OTU11904	Fungi	Basidiomycota	Tremellomycetes	-1.07497	7.37861e-05	-1.42322	0.0351432	-2.12315	0.000325939
OTU10995	Fungi	Basidiomycota	unidentified									2.096	0.00226354			1.6991	0.000107717
OTU13924	Fungi	Basidiomycota	Wallemiomycetes	1.63854	3.35274e-05			2.43859	0.0021427					1.65176	0.0216224			1.62512	0.0278534
OTU10498	Fungi	Blastocladiomycota	unidentified													-0.881107	0.00748298
OTU7586	Fungi	Chytridiomycota	Lobulomycetes	1.27967	1.76591e-06			1.09431	0.0340994	1.48851	0.0161705	2.27128	0.000446901			1.47844	0.000107717
OTU1013	Fungi	Chytridiomycota	Rhizophlyctidomycetes									1.23809	0.0162438	-1.78855	0.000118209			-1.54572	0.00050625
OTU7815	Fungi	Chytridiomycota	Rhizophydiomycetes	0.93981	0.000531102											1.18234	0.00387034
OTU12345	Fungi	Chytridiomycota	unidentified	1.74889	7.10249e-10			2.15607	0.000744913	1.34026	0.029457	2.27051	0.00105906	1.1859	0.0319229	1.33885	0.000858967
OTU6135	Fungi	Monoblepharomycota	Monoblepharidomycetes	1.18265	9.09404e-05									1.45954	0.0196341	1.56585	0.00018921
OTU8984	Fungi	Mortierellomycota	Mortierellomycetes	1.04595	0.00124117	2.87724	0.000431309									-1.17228	0.0106881	1.42673	0.0278534
OTU103	Fungi	Mucoromycota	Endogonomycetes													0.723057	0.0210719
OTU1917	Fungi	Mucoromycota	Mucoromycetes	0.767473	0.00385725											-0.653084	0.040959	1.3663	0.0144995
OTU6597	Fungi	Mucoromycota	unidentified	0.742845	0.00387768			1.15744	0.0215506
OTU14467	Fungi	Olpidiomycota	Olpidiomycetes	1.62177	5.59572e-08							2.99422	0.000140613	-1.26089	0.0294239	0.835716	0.0389263	-2.39775	0.000155289
OTU13638	Fungi	Rozellomycota	Rozellomycotina_cls_Incertae_sedis	1.49035	2.22481e-06	2.45669	0.0026705					1.84872	0.00835605
OTU12619	Fungi	Rozellomycota	unidentified	1.61778	8.41192e-08					1.7082	0.0120006	2.28423	0.00109921
OTU4970	Fungi	unidentified	unidentified							1.42568	0.0218164
OTU8593	FungiPS50	unidentified	unidentified	0.968356	0.000531102			1.29906	0.00569054
OTU2733	Rhizaria	Cercozoa	unidentified	2.18392	1.57053e-08	2.32594	0.014248	2.19871	0.00523899					1.41846	0.0323375	1.68371	0.00218642
OTU3283	unidentified	unidentified	unidentified	2.50261	2.78333e-13	1.64285	0.0445016	2.23984	0.0021427			2.15693	0.00463254	2.05363	0.0064321	2.11735	3.48178e-05

## Sheet: Order
Example	Kingdom	Phylum	Class	Order	EGS CTRL	EGS CTRL	EGS CTRL	EGS CTRL	EGS CTRL	EGS CTRL	EGS CTRL	EGS CTRL	EGS CTRL	EGS CTRL	EGS CTRL	EGS CTRL	EGS CoG	EGS CoG	CoG CTRL	CoG CTRL
OTU					Overall	Overall	Stomach	Stomach	Ileum	Ileum	Caecum	Caecum	Colon	Colon	Faeces	Faeces	Faeces	Faeces	Faeces	Faeces
					log2FoldChange	padj	log2FoldChange	padj	log2FoldChange	padj	log2FoldChange	padj	log2FoldChange	padj	log2FoldChange	padj	log2FoldChange	padj	log2FoldChange	padj
OTU12585	Fungi	Ascomycota	Archaeorhizomycetes	Archaeorhizomycetales	0.874901	0.0013024					1.5962	0.00746986
OTU12450	Fungi	Ascomycota	Arthoniomycetes	Arthoniales	0.540464	0.0160231
OTU6781	Fungi	Ascomycota	Dothideomycetes	Abrothallales	0.593291	0.0142984					1.65238	0.00746986	1.33477	0.0250078			0.693537	0.0399858
OTU11323	Fungi	Ascomycota	Dothideomycetes	Acrospermales	-1.6843	7.98144e-12			-1.01706	0.0316556
OTU11816	Fungi	Ascomycota	Dothideomycetes	Botryosphaeriales													0.713992	0.024467
OTU8963	Fungi	Ascomycota	Dothideomycetes	Capnodiales	-1.52697	4.21358e-07			-2.93967	2.05061e-06
OTU5369	Fungi	Ascomycota	Dothideomycetes	Dothideales			-1.90806	0.000585875	-2.04494	9.76095e-05	0.992255	0.0460154	1.84764	0.00325631			0.758091	0.0318165
OTU10325	Fungi	Ascomycota	Dothideomycetes	Dothideomycetes_ord_Incertae_sedis	1.04817	9.46046e-05					1.96868	0.00267825					0.946318	0.0102147
OTU4852	Fungi	Ascomycota	Dothideomycetes	Myriangiales			-2.05393	4.17571e-05
OTU8818	Fungi	Ascomycota	Dothideomycetes	unidentified					-3.04812	1.24391e-06			1.61525	0.0212087	1.83356	0.0104683	0.83446	0.0386142
OTU8934	Fungi	Ascomycota	Dothideomycetes	Venturiales	1.77945	9.21403e-08	-1.73744	0.0205954			2.14382	0.00822888			2.63752	0.00186838			3.16784	0.000186966
OTU2190	Fungi	Ascomycota	Eurotiomycetes	Chaetothyriales	1.0952	0.000471434					2.41952	0.000700451	3.11574	1.96558e-05	1.44437	0.018354	1.39275	0.00113649
OTU11005	Fungi	Ascomycota	Eurotiomycetes	Coryneliales													-1.03055	0.00233148
OTU10314	Fungi	Ascomycota	Eurotiomycetes	Eurotiales					1.91738	0.00834328
OTU4202	Fungi	Ascomycota	Eurotiomycetes	Mycocaliciales	-0.426246	0.0236523			-1.15614	0.00508009
OTU3124	Fungi	Ascomycota	Eurotiomycetes	Onygenales	3.5324	3.35275e-26			1.92539	0.00223215	4.11599	1.27695e-09	2.62307	0.000127204	2.65468	0.000109284	2.44405	4.7604e-09
OTU4137	Fungi	Ascomycota	Eurotiomycetes	unidentified			-1.13009	0.0126534
OTU5652	Fungi	Ascomycota	Eurotiomycetes	Verrucariales	0.775237	0.00240081	1.02876	0.0485805
OTU8812	Fungi	Ascomycota	Geoglossomycetes	Geoglossales	0.779554	0.00295176							1.18037	0.0328606
OTU4385	Fungi	Ascomycota	Laboulbeniomycetes	Pyxidiophorales	-2.28142	6.15534e-15	-3.07219	4.6526e-06	-2.03528	0.00107001	-1.36534	0.0240131	-1.28406	0.037296			-0.809984	0.0389816
OTU6977	Fungi	Ascomycota	Lecanoromycetes	Caliciales					-1.1742	0.00583297
OTU2431	Fungi	Ascomycota	Lecanoromycetes	Lecanorales	0.887499	0.00286284			-2.11665	0.00149593					2.76549	0.000558479	2.13686	6.51071e-06
OTU6755	Fungi	Ascomycota	Lecanoromycetes	Lecanoromycetes_ord_Incertae_sedis	1.60296	1.99931e-08					1.83685	0.00372139			0.931014	0.0479221	1.27436	0.000765034
OTU7306	Fungi	Ascomycota	Lecanoromycetes	Peltigerales									0.815542	0.0489633
OTU2265	Fungi	Ascomycota	Lecanoromycetes	Teloschistales	-0.434481	0.0300784			-1.81568	8.04842e-05
OTU5597	Fungi	Ascomycota	Leotiomycetes	Erysiphales	-1.60091	3.2917e-07			-2.90427	2.05061e-06					-1.91293	0.00352967			-2.59967	6.62761e-05
OTU10075	Fungi	Ascomycota	Leotiomycetes	Helotiales	-2.22412	7.98144e-12	-1.30471	0.048142	-3.50348	3.40807e-07					-2.01359	0.00418187			-3.08037	1.21924e-05
OTU7813	Fungi	Ascomycota	Leotiomycetes	Phacidiales	-0.874453	0.000486318	-1.12977	0.024724	-1.20042	0.0180063	-0.890891	0.0381082
OTU11672	Fungi	Ascomycota	Leotiomycetes	Rhytismatales	-2.84666	1.08355e-15	-2.29892	0.000585875	-2.75208	1.31109e-05					-1.83674	0.0036874	1.88852	2.13552e-05	-3.9407	2.14144e-10
OTU7221	Fungi	Ascomycota	Leotiomycetes	Thelebolales	2.32258	7.98144e-12	2.45759	0.000585875	2.24609	0.00110695	2.22107	0.00309181	2.53251	0.000850714	1.32962	0.030343	-1.7963	0.000118842	3.62535	2.68081e-07
OTU14470	Fungi	Ascomycota	Leotiomycetes	unidentified	0.697633	0.0432484	1.47252	0.0409161					3.10042	0.000305626
OTU8649	Fungi	Ascomycota	Orbiliomycetes	Orbiliales	1.40966	3.81614e-06					3.58128	1.05057e-06			2.42643	0.000924023			1.95503	0.00623276
OTU6299	Fungi	Ascomycota	Pezizomycetes	Pezizales					2.46358	0.00124952	1.27961	0.0460154					-0.94119	0.0389816
OTU4505	Fungi	Ascomycota	Pezizomycotina_cls_Incertae_sedis	Pezizomycotina_ord_Incertae_sedis							1.57143	0.0175213
OTU4458	Fungi	Ascomycota	Saccharomycetes	Saccharomycetales	-2.02397	1.7623e-09	-2.52506	0.000585875	-3.3102	2.11952e-06	-1.9805	0.00746986			1.50167	0.0227038
OTU6607	Fungi	Ascomycota	Sordariomycetes	Calosphaeriales	-0.554999	0.00723163			-1.4053	0.000917527
OTU9900	Fungi	Ascomycota	Sordariomycetes	Chaetosphaeriales	0.672339	0.0126243					1.14671	0.0358566					0.878602	0.0197874
OTU5815	Fungi	Ascomycota	Sordariomycetes	Coniochaetales	1.38789	5.54703e-06			2.05145	0.00142932			1.23354	0.0427815	1.51087	0.0166895
OTU4844	Fungi	Ascomycota	Sordariomycetes	Diaporthales			-1.67812	0.00194289									1.25415	0.000323083
OTU10598	Fungi	Ascomycota	Sordariomycetes	Glomerellales			-2.06902	0.00551856	-1.73545	0.0113389							-2.25295	5.9953e-06	1.33959	0.0279246
OTU6714	Fungi	Ascomycota	Sordariomycetes	Microascales	2.30975	2.12403e-14			3.46099	2.99882e-07	2.3733	0.00120504	1.22249	0.0442845	2.03067	0.00352967	0.772008	0.0492659
OTU7433	Fungi	Ascomycota	Sordariomycetes	Myrmecridiales	-1.30872	4.97709e-05			-2.55705	9.31594e-05
OTU9338	Fungi	Ascomycota	Sordariomycetes	Phomatosporales	-1.04486	0.000178163			-3.27781	6.23791e-08
OTU8617	Fungi	Ascomycota	Sordariomycetes	Sordariales	0.677543	0.0252951	1.56643	0.0217165			2.21541	0.00238295
OTU5655	Fungi	Ascomycota	Sordariomycetes	unidentified	-0.979312	0.00622575					1.60364	0.013692	2.66222	0.000245725
OTU3425	Fungi	Ascomycota	Sordariomycetes	Xylariales	-2.35954	1.48553e-10			-3.88936	2.05061e-06			-1.73816	0.031192			1.29899	0.0126481
OTU10721	Fungi	Ascomycota	Taphrinomycetes	Taphrinales					-3.24545	7.77054e-06	1.33384	0.0410289	3.09574	0.000127204	2.58603	0.000924023	1.77464	0.000316896
OTU5980	Fungi	Basidiobolomycota	Basidiobolomycetes	Basidiobolales	0.516006	0.0259576											-0.826593	0.0179948
OTU2307	Fungi	Basidiomycota	Agaricomycetes	Agaricales	1.40933	1.9477e-05	1.8851	0.00869937			1.58478	0.0179605	2.30777	0.00199285
OTU2377	Fungi	Basidiomycota	Agaricomycetes	Amylocorticiales	1.41859	3.02317e-07											1.10179	0.00451979
OTU7440	Fungi	Basidiomycota	Agaricomycetes	Atheliales	1.29781	2.71766e-05	1.27226	0.0485805			2.57212	0.000700451	3.20304	7.66511e-05			0.962995	0.022506
OTU5179	Fungi	Basidiomycota	Agaricomycetes	Auriculariales					-2.19841	3.44439e-06
OTU1798	Fungi	Basidiomycota	Agaricomycetes	Boletales	1.08416	0.00062716	1.64612	0.0175849			1.16932	0.0438734					1.28167	0.00321627
OTU2533	Fungi	Basidiomycota	Agaricomycetes	Cantharellales	-0.848317	0.00226337			-2.73809	1.24391e-06
OTU2960	Fungi	Basidiomycota	Agaricomycetes	Corticiales					-2.36452	1.24391e-06
OTU7594	Fungi	Basidiomycota	Agaricomycetes	Hymenochaetales	0.757956	0.00409349	2.26532	0.000585875									1.19887	0.00113649
OTU9488	Fungi	Basidiomycota	Agaricomycetes	Phallales	1.44514	1.9477e-05					1.729	0.0145961	1.31737	0.0442845			2.34864	1.22859e-06
OTU2514	Fungi	Basidiomycota	Agaricomycetes	Polyporales							2.73464	0.000172378	1.90765	0.00759663			1.43901	0.00110182	-1.76661	0.0069721
OTU2168	Fungi	Basidiomycota	Agaricomycetes	Russulales	1.0082	0.000366381			1.34692	0.0161337	2.29868	0.00120504
OTU2892	Fungi	Basidiomycota	Agaricomycetes	Thelephorales	0.992577	0.000796272	-1.40979	0.0175849			1.82508	0.00568017					0.893745	0.0143607
OTU2812	Fungi	Basidiomycota	Agaricomycetes	Trechisporales	1.65039	3.54165e-07					2.06977	0.00568017	1.22372	0.0476536	1.19901	0.0385818
OTU2738	Fungi	Basidiomycota	Agaricomycetes	unidentified	1.02569	0.00133892					1.32282	0.0327354	1.54321	0.0245328			1.78349	7.22278e-05	-0.959619	0.0443465
OTU5353	Fungi	Basidiomycota	Agaricostilbomycetes	Agaricostilbales	0.897477	0.00253559					1.10759	0.0417365	1.89079	0.0046382	1.01549	0.0444313	1.24226	0.00277315
OTU6899	Fungi	Basidiomycota	Agaricostilbomycetes	unidentified					-1.2167	0.00965034							1.15153	0.00076543
OTU8641	Fungi	Basidiomycota	Atractiellomycetes	Atractiellales	0.573395	0.0148075	1.08133	0.048142					0.945432	0.0442845
OTU11865	Fungi	Basidiomycota	Cystobasidiomycetes	Cyphobasidiales					-0.739873	0.0492263
OTU11728	Fungi	Basidiomycota	Cystobasidiomycetes	Cystobasidiales	0.990509	0.0017735							1.311	0.0385387
OTU10199	Fungi	Basidiomycota	Cystobasidiomycetes	Cystobasidiomycetes_ord_Incertae_sedis	1.02029	0.00297378					2.60632	0.000700451	2.33934	0.00199286			1.36754	0.00324959
OTU11280	Fungi	Basidiomycota	Cystobasidiomycetes	Erythrobasidiales	0.992035	0.00272499					1.13003	0.0460154	2.27133	0.00199286			2.06083	6.51071e-06
OTU12169	Fungi	Basidiomycota	Cystobasidiomycetes	Naohideales					-1.51705	0.00192445
OTU11410	Fungi	Basidiomycota	Cystobasidiomycetes	unidentified													1.32752	0.00606599	-2.33183	0.00241063
OTU9541	Fungi	Basidiomycota	Microbotryomycetes	Heterogastridiales	0.549414	0.0184727
OTU9742	Fungi	Basidiomycota	Microbotryomycetes	Kriegeriales	0.595446	0.0333375					1.56426	0.0145961	1.83188	0.00987333			1.59987	0.000276484
OTU7600	Fungi	Basidiomycota	Microbotryomycetes	Leucosporidiales									1.85672	0.00987333	1.18924	0.0388238	0.897352	0.0329449
OTU6688	Fungi	Basidiomycota	Microbotryomycetes	Microbotryales	-1.60875	3.73933e-06			-2.91234	3.25432e-05					-2.87456	0.000163592			-3.19202	1.21924e-05
OTU10274	Fungi	Basidiomycota	Microbotryomycetes	Microbotryomycetes_ord_Incertae_sedis							1.4432	0.026835					0.8882	0.035576	-1.0453	0.0424518
OTU9557	Fungi	Basidiomycota	Microbotryomycetes	Sporidiobolales	-1.61321	4.21358e-07	-2.36655	0.00067708	-2.1039	0.00149593
OTU10692	Fungi	Basidiomycota	Microbotryomycetes	unidentified	1.81563	5.25823e-08			1.20501	0.0492263	4.42249	8.61527e-09			2.79073	0.000405882			3.13901	4.59068e-05
OTU8629	Fungi	Basidiomycota	Pucciniomycetes	Platygloeales									0.860917	0.0442845
OTU7401	Fungi	Basidiomycota	Tremellomycetes	Cystofilobasidiales	-0.903041	0.00750762			-2.53422	0.000200317			2.46954	0.000994519	2.33733	0.0013121			2.74539	0.000122479
OTU8962	Fungi	Basidiomycota	Tremellomycetes	Filobasidiales	0.960143	0.00338532							2.17354	0.00357795					1.06631	0.0424518
OTU14308	Fungi	Basidiomycota	Tremellomycetes	Holtermanniales	-1.08776	0.0013024			-2.07785	0.00264991							-1.13339	0.0130427	1.76183	0.0102521
OTU11904	Fungi	Basidiomycota	Tremellomycetes	Tremellales	-1.57765	5.93152e-07			-2.36247	0.000209209
OTU13122	Fungi	Basidiomycota	Tremellomycetes	Trichosporonales	-1.63875	1.11452e-05	-2.29089	0.00245964	-3.06659	3.62014e-05							1.23099	0.0114096	-2.61754	0.000871407
OTU7021	Fungi	Basidiomycota	Tremellomycetes	unidentified	1.22447	0.00014079							1.43412	0.0318476	3.22708	1.5193e-05	2.01742	6.51071e-06
OTU10995	Fungi	Basidiomycota	unidentified	unidentified									2.14405	0.0024056			1.6416	0.000178211
OTU13924	Fungi	Basidiomycota	Wallemiomycetes	Wallemiales	1.95328	2.12226e-06			2.37894	0.00268359					1.80818	0.018354			1.92507	0.0126443
OTU10498	Fungi	Blastocladiomycota	unidentified	unidentified													-0.738111	0.0176497
OTU7586	Fungi	Chytridiomycota	Lobulomycetes	Lobulomycetales	1.41112	2.73874e-07			1.07543	0.0386898	1.69882	0.00790686	2.39796	0.000263118			1.49802	0.000107796
OTU1013	Fungi	Chytridiomycota	Rhizophlyctidomycetes	Rhizophlyctidales									1.31662	0.0118234	-1.70038	0.000281694
OTU7815	Fungi	Chytridiomycota	Rhizophydiomycetes	Rhizophydiales	1.10207	9.65456e-05					1.06692	0.0460154					1.18557	0.00334596
OTU12345	Fungi	Chytridiomycota	unidentified	unidentified	1.95348	3.11054e-11			2.19231	0.000572365	1.88653	0.00746986	2.36535	0.000994519	1.5998	0.0104683	1.55214	0.000138555
OTU6135	Fungi	Monoblepharomycota	Monoblepharidomycetes	Monoblepharidales	1.29419	3.44377e-05									1.64983	0.0104683	1.58799	0.000162594
OTU8984	Fungi	Mortierellomycota	Mortierellomycetes	Mortierellales	1.33961	8.90913e-05	2.94575	5.24703e-05					1.34691	0.0427815			-1.03635	0.0197874	1.48643	0.0187933
OTU103	Fungi	Mucoromycota	Endogonomycetes	Endogonales													0.891048	0.00567918
OTU1917	Fungi	Mucoromycota	Mucoromycetes	Mucorales	1.12035	9.66927e-05	1.34957	0.0352048											1.43855	0.00937191
OTU6597	Fungi	Mucoromycota	unidentified	unidentified	0.844677	0.00133892			1.16311	0.0202391
OTU14467	Fungi	Olpidiomycota	Olpidiomycetes	Olpidiales	1.87231	2.19839e-09							3.09941	8.60555e-05			1.16112	0.00650666	-2.51152	0.000128872
OTU197	Fungi	Rozellomycota	Rozellomycotina_cls_Incertae_sedis	GS02	-0.478821	0.0158392
OTU12443	Fungi	Rozellomycota	Rozellomycotina_cls_Incertae_sedis	GS05	0.665803	0.00622575											0.566757	0.0497952
OTU13624	Fungi	Rozellomycota	Rozellomycotina_cls_Incertae_sedis	GS08	0.816944	0.00106396	1.08626	0.0485805	0.959885	0.0386898
OTU13414	Fungi	Rozellomycota	Rozellomycotina_cls_Incertae_sedis	GS11	2.3952	7.42344e-15	1.38556	0.0348495			2.27425	0.00120504	2.8658	8.60555e-05	2.36289	0.000924023	1.32278	0.00113649
OTU13638	Fungi	Rozellomycota	Rozellomycotina_cls_Incertae_sedis	Rozellomycotina_ord_Incertae_sedis	1.55461	1.14769e-06									1.38704	0.0204159	0.987224	0.0114096
OTU12619	Fungi	Rozellomycota	unidentified	unidentified	1.7472	2.29854e-08					1.95926	0.00587569	2.3063	0.0014755
OTU4970	Fungi	unidentified	unidentified	unidentified							1.59466	0.0134677
OTU8593	FungiPS50	unidentified	unidentified	unidentified	1.04442	0.000253041			1.30607	0.00488096
OTU2733	Rhizaria	Cercozoa	unidentified	unidentified	2.31423	7.12789e-09	2.10089	0.00816811	2.26685	0.00478704					1.62559	0.0266723	1.62983	0.0026319
OTU3283	unidentified	unidentified	unidentified	unidentified	1.98334	5.25823e-08	1.72414	0.0200903	2.2914	0.00196931			2.18008	0.00630045	2.43451	0.00186838	2.22696	9.75552e-06

## Sheet: Family
Example	Kingdom	Phylum	Class	Order	Family	EGS CTRL	EGS CTRL	EGS CTRL	EGS CTRL	EGS CTRL	EGS CTRL	EGS CTRL	EGS CTRL	EGS CTRL	EGS CTRL	EGS CTRL	EGS CTRL	EGS CoG	EGS CoG	CoG CTRL	CoG CTRL
OTU						Overall	Overall	Stomach	Stomach	Ileum	Ileum	Caecum	Caecum	Colon	Colon	Faeces	Faeces	Faeces	Faeces	Faeces	Faeces
						log2FoldChange	padj	log2FoldChange	padj	log2FoldChange	padj	log2FoldChange	padj	log2FoldChange	padj	log2FoldChange	padj	log2FoldChange	padj	log2FoldChange	padj
OTU7562	Fungi	Ascomycota	Dothideomycetes	Capnodiales	Teratosphaeriaceae	1.96414	4.31759e-10			-2.20272	0.00265208	3.08951	0.000107986	1.34666	0.0370005			2.46803	7.85225e-07	-2.86741	0.000155434
OTU7562	Fungi	Ascomycota	Dothideomycetes	Capnodiales	Teratosphaeriaceae	-0.302565	-3.42071e-05			-0.374771	0.00478439	4.67134	5.80471e-06	-1.74245	-0.0118548			1.15292	0.00224933	0.336398	0.0229037
OTU7562	Fungi	Ascomycota	Dothideomycetes	Capnodiales	Teratosphaeriaceae	-1.89474	-0.000154791			1.81253	0.00764341	5.88676	-9.09159e-05	-6.77716	-0.0475316			0.406875	0.00157445	2.67664	0.0456047
OTU7562	Fungi	Ascomycota	Dothideomycetes	Capnodiales	Teratosphaeriaceae	-3.48691	-0.000275375			3.99983	0.0105024	7.10218	-0.000187637	-11.8119	-0.0832084			-0.339168	0.000899568	5.01689	0.0683057
OTU7562	Fungi	Ascomycota	Dothideomycetes	Capnodiales	Teratosphaeriaceae	-5.07908	-0.000395958			6.18713	0.0133614	8.31761	-0.000284357	-16.8466	-0.118885			-1.08521	0.000224688	7.35714	0.0910067
OTU7562	Fungi	Ascomycota	Dothideomycetes	Capnodiales	Teratosphaeriaceae	-6.67126	-0.000516542			8.37444	0.0162205	9.53303	-0.000381078	-21.8813	-0.154562			-1.83125	-0.000450191	9.69738	0.113708
OTU7562	Fungi	Ascomycota	Dothideomycetes	Capnodiales	Teratosphaeriaceae	-8.26343	-0.000637126			10.5617	0.0190795	10.7484	-0.000477799	-26.916	-0.190239			-2.5773	-0.00112507	12.0376	0.136409
OTU7562	Fungi	Ascomycota	Dothideomycetes	Capnodiales	Teratosphaeriaceae	-9.8556	-0.00075771			12.749	0.0219385	11.9639	-0.000574519	-31.9507	-0.225916			-3.32334	-0.00179995	14.3779	0.15911
OTU7562	Fungi	Ascomycota	Dothideomycetes	Capnodiales	Teratosphaeriaceae	-11.4478	-0.000878294			14.9363	0.0247975	13.1793	-0.00067124	-36.9854	-0.261592			-4.06938	-0.00247483	16.7181	0.181811
OTU7562	Fungi	Ascomycota	Dothideomycetes	Capnodiales	Teratosphaeriaceae	-13.0399	-0.000998877			17.1236	0.0276565	14.3947	-0.00076796	-42.0202	-0.297269			-4.81542	-0.00314971	19.0584	0.204512
OTU7562	Fungi	Ascomycota	Dothideomycetes	Capnodiales	Teratosphaeriaceae	-14.6321	-0.00111946			19.3109	0.0305155	15.6101	-0.000864681	-47.0549	-0.332946			-5.56147	-0.00382459	21.3986	0.227213
OTU7562	Fungi	Ascomycota	Dothideomycetes	Capnodiales	Teratosphaeriaceae	-16.2243	-0.00124005			21.4982	0.0333746	16.8256	-0.000961402	-52.0896	-0.368623			-6.30751	-0.00449947	23.7389	0.249914
OTU7562	Fungi	Ascomycota	Dothideomycetes	Capnodiales	Teratosphaeriaceae	-17.8165	-0.00136063			23.6855	0.0362336	18.041	-0.00105812	-57.1243	-0.4043			-7.05355	-0.00517435	26.0791	0.272615
OTU7562	Fungi	Ascomycota	Dothideomycetes	Capnodiales	Teratosphaeriaceae	-19.4086	-0.00148121			25.8729	0.0390926	19.2564	-0.00115484	-62.159	-0.439976			-7.79959	-0.00584923	28.4194	0.295316
OTU7562	Fungi	Ascomycota	Dothideomycetes	Capnodiales	Teratosphaeriaceae	-21.0008	-0.0016018			28.0602	0.0419516	20.4718	-0.00125156	-67.1937	-0.475653			-8.54564	-0.00652411	30.7596	0.318017
OTU7562	Fungi	Ascomycota	Dothideomycetes	Capnodiales	Teratosphaeriaceae	-22.593	-0.00172238			30.2475	0.0448106	21.6872	-0.00134828	-72.2284	-0.51133			-9.29168	-0.00719899	33.0999	0.340718
OTU7562	Fungi	Ascomycota	Dothideomycetes	Capnodiales	Teratosphaeriaceae	-24.1852	-0.00184296			32.4348	0.0476696	22.9027	-0.001445	-77.2632	-0.547007			-10.0377	-0.00787387	35.4401	0.363419
OTU7562	Fungi	Ascomycota	Dothideomycetes	Capnodiales	Teratosphaeriaceae	-25.7773	-0.00196355			34.6221	0.0505287	24.1181	-0.00154173	-82.2979	-0.582684			-10.7838	-0.00854875	37.7803	0.38612
OTU7562	Fungi	Ascomycota	Dothideomycetes	Capnodiales	Teratosphaeriaceae	-27.3695	-0.00208413			36.8094	0.0533877	25.3335	-0.00163845	-87.3326	-0.61836			-11.5298	-0.00922363	40.1206	0.408821
OTU7562	Fungi	Ascomycota	Dothideomycetes	Capnodiales	Teratosphaeriaceae	-28.9617	-0.00220472			38.9967	0.0562467	26.5489	-0.00173517	-92.3673	-0.654037			-12.2758	-0.00989851	42.4608	0.431522
OTU7562	Fungi	Ascomycota	Dothideomycetes	Capnodiales	Teratosphaeriaceae	-30.5538	-0.0023253			41.184	0.0591057	27.7643	-0.00183189	-97.402	-0.689714			-13.0219	-0.0105734	44.8011	0.454223
OTU7562	Fungi	Ascomycota	Dothideomycetes	Capnodiales	Teratosphaeriaceae	-32.146	-0.00244588			43.3713	0.0619647	28.9798	-0.00192861	-102.437	-0.725391			-13.7679	-0.0112483	47.1413	0.476924
OTU7562	Fungi	Ascomycota	Dothideomycetes	Capnodiales	Teratosphaeriaceae	-33.7382	-0.00256647			45.5586	0.0648237	30.1952	-0.00202533	-107.471	-0.761068			-14.514	-0.0119231	49.4816	0.499625
OTU7562	Fungi	Ascomycota	Dothideomycetes	Capnodiales	Teratosphaeriaceae	-35.3304	-0.00268705			47.7459	0.0676828	31.4106	-0.00212205	-112.506	-0.796744			-15.26	-0.012598	51.8218	0.522326
OTU7562	Fungi	Ascomycota	Dothideomycetes	Capnodiales	Teratosphaeriaceae	-36.9225	-0.00280763			49.9332	0.0705418	32.626	-0.00221877	-117.541	-0.832421			-16.0061	-0.0132729	54.1621	0.545027
OTU7562	Fungi	Ascomycota	Dothideomycetes	Capnodiales	Teratosphaeriaceae	-38.5147	-0.00292822			52.1205	0.0734008	33.8415	-0.00231549	-122.576	-0.868098			-16.7521	-0.0139478	56.5023	0.567728
OTU7562	Fungi	Ascomycota	Dothideomycetes	Capnodiales	Teratosphaeriaceae	-40.1069	-0.0030488			54.3078	0.0762598	35.0569	-0.00241221	-127.61	-0.903775			-17.4981	-0.0146227	58.8426	0.590429
OTU7562	Fungi	Ascomycota	Dothideomycetes	Capnodiales	Teratosphaeriaceae	-41.6991	-0.00316939			56.4951	0.0791188	36.2723	-0.00250893	-132.645	-0.939452			-18.2442	-0.0152975	61.1828	0.61313
OTU7562	Fungi	Ascomycota	Dothideomycetes	Capnodiales	Teratosphaeriaceae	-43.2912	-0.00328997			58.6824	0.0819779	37.4877	-0.00260565	-137.68	-0.975128			-18.9902	-0.0159724	63.5231	0.635831
OTU11634	Fungi	Ascomycota	Leotiomycetes	Helotiales	Myxotrichaceae	2.7622	1.04238e-17	2.04878	0.00738644	1.78143	0.00979463	2.95499	0.000122485	3.22144	1.77544e-05	2.29318	0.00177654			1.10333	0.0460698
OTU11634	Fungi	Ascomycota	Leotiomycetes	Helotiales	Myxotrichaceae	-1.0102	-8.77999e-05	-0.181805	-0.0420286	1.08343	0.0066904	5.36587	-4.94642e-05	-4.25981	-0.0296932	-2.49997	0.0113989	0.655555	0.00179941	1.37651	0.032993
OTU11634	Fungi	Ascomycota	Leotiomycetes	Helotiales	Myxotrichaceae	-2.60237	-0.000208384	0.234913	-0.0936102	3.27073	0.00954942	6.58129	-0.000146185	-9.29452	-0.06537	-6.36087	0.0227287	-0.0904871	0.00112453	3.71675	0.055694
OTU11634	Fungi	Ascomycota	Leotiomycetes	Helotiales	Myxotrichaceae	-4.19454	-0.000328967	0.651631	-0.145192	5.45803	0.0124084	7.79671	-0.000242906	-14.3292	-0.101047	-10.2218	0.0340586	-0.83653	0.000449648	6.057	0.078395
OTU11634	Fungi	Ascomycota	Leotiomycetes	Helotiales	Myxotrichaceae	-5.78672	-0.000449551	1.06835	-0.196773	7.64534	0.0152675	9.01213	-0.000339626	-19.3639	-0.136724	-14.0827	0.0453884	-1.58257	-0.000225231	8.39725	0.101096
OTU11634	Fungi	Ascomycota	Leotiomycetes	Helotiales	Myxotrichaceae	-7.37889	-0.000570135	1.48507	-0.248355	9.83264	0.0181265	10.2276	-0.000436347	-24.3987	-0.1724	-17.9436	0.0567182	-2.32861	-0.000900111	10.7375	0.123797
OTU11634	Fungi	Ascomycota	Leotiomycetes	Helotiales	Myxotrichaceae	-8.97106	-0.000690719	1.90179	-0.299937	12.0199	0.0209855	11.443	-0.000533067	-29.4334	-0.208077	-21.8045	0.068048	-3.07466	-0.00157499	13.0777	0.146498
OTU11634	Fungi	Ascomycota	Leotiomycetes	Helotiales	Myxotrichaceae	-10.5632	-0.000811303	2.3185	-0.351518	14.2072	0.0238445	12.6584	-0.000629788	-34.4681	-0.243754	-25.6654	0.0793778	-3.8207	-0.00224987	15.418	0.169199
OTU11634	Fungi	Ascomycota	Leotiomycetes	Helotiales	Myxotrichaceae	-12.1554	-0.000931886	2.73522	-0.4031	16.3945	0.0267035	13.8738	-0.000726509	-39.5028	-0.279431	-29.5263	0.0907076	-4.56674	-0.00292475	17.7582	0.1919
OTU11634	Fungi	Ascomycota	Leotiomycetes	Helotiales	Myxotrichaceae	-13.7476	-0.00105247	3.15194	-0.454682	18.5818	0.0295625	15.0892	-0.000823229	-44.5375	-0.315108	-33.3872	0.102037	-5.31278	-0.00359963	20.0985	0.214601
OTU11634	Fungi	Ascomycota	Leotiomycetes	Helotiales	Myxotrichaceae	-15.3398	-0.00117305	3.56866	-0.506263	20.7691	0.0324216	16.3047	-0.00091995	-49.5722	-0.350784	-37.2481	0.113367	-6.05883	-0.00427451	22.4387	0.237302
OTU11634	Fungi	Ascomycota	Leotiomycetes	Helotiales	Myxotrichaceae	-16.9319	-0.00129364	3.98538	-0.557845	22.9564	0.0352806	17.5201	-0.00101667	-54.6069	-0.386461	-41.109	0.124697	-6.80487	-0.00494939	24.779	0.260003
OTU11634	Fungi	Ascomycota	Leotiomycetes	Helotiales	Myxotrichaceae	-18.5241	-0.00141422	4.4021	-0.609426	25.1437	0.0381396	18.7355	-0.00111339	-59.6417	-0.422138	-44.9699	0.136027	-7.55091	-0.00562427	27.1192	0.282704
OTU11634	Fungi	Ascomycota	Leotiomycetes	Helotiales	Myxotrichaceae	-20.1163	-0.00153481	4.81881	-0.661008	27.3311	0.0409986	19.9509	-0.00121011	-64.6764	-0.457815	-48.8308	0.147357	-8.29695	-0.00629915	29.4595	0.305405
OTU11634	Fungi	Ascomycota	Leotiomycetes	Helotiales	Myxotrichaceae	-21.7084	-0.00165539	5.23553	-0.71259	29.5184	0.0438576	21.1663	-0.00130683	-69.7111	-0.493492	-52.6917	0.158687	-9.043	-0.00697403	31.7997	0.328106
OTU11634	Fungi	Ascomycota	Leotiomycetes	Helotiales	Myxotrichaceae	-23.3006	-0.00177597	5.65225	-0.764171	31.7057	0.0467166	22.3818	-0.00140355	-74.7458	-0.529168	-56.5526	0.170016	-9.78904	-0.00764891	34.14	0.350807
OTU11634	Fungi	Ascomycota	Leotiomycetes	Helotiales	Myxotrichaceae	-24.8928	-0.00189656	6.06897	-0.815753	33.893	0.0495757	23.5972	-0.00150027	-79.7805	-0.564845	-60.4135	0.181346	-10.5351	-0.00832379	36.4802	0.373508
OTU11634	Fungi	Ascomycota	Leotiomycetes	Helotiales	Myxotrichaceae	-26.485	-0.00201714	6.48569	-0.867335	36.0803	0.0524347	24.8126	-0.00159699	-84.8152	-0.600522	-64.2744	0.192676	-11.2811	-0.00899867	38.8205	0.396209
OTU11634	Fungi	Ascomycota	Leotiomycetes	Helotiales	Myxotrichaceae	-28.0771	-0.00213772	6.90241	-0.918916	38.2676	0.0552937	26.028	-0.00169372	-89.85	-0.636199	-68.1353	0.204006	-12.0272	-0.00967355	41.1607	0.41891
OTU11634	Fungi	Ascomycota	Leotiomycetes	Helotiales	Myxotrichaceae	-29.6693	-0.00225831	7.31912	-0.970498	40.4549	0.0581527	27.2435	-0.00179044	-94.8847	-0.671876	-71.9962	0.215336	-12.7732	-0.0103484	43.5009	0.441611
OTU11634	Fungi	Ascomycota	Leotiomycetes	Helotiales	Myxotrichaceae	-31.2615	-0.00237889	7.73584	-1.02208	42.6422	0.0610117	28.4589	-0.00188716	-99.9194	-0.707552	-75.8571	0.226665	-13.5193	-0.0110233	45.8412	0.464312
OTU11634	Fungi	Ascomycota	Leotiomycetes	Helotiales	Myxotrichaceae	-32.8537	-0.00249948	8.15256	-1.07366	44.8295	0.0638707	29.6743	-0.00198388	-104.954	-0.743229	-79.718	0.237995	-14.2653	-0.0116982	48.1814	0.487013
OTU11634	Fungi	Ascomycota	Leotiomycetes	Helotiales	Myxotrichaceae	-34.4458	-0.00262006	8.56928	-1.12524	47.0168	0.0667298	30.8897	-0.0020806	-109.989	-0.778906	-83.5789	0.249325	-15.0113	-0.0123731	50.5217	0.509714
OTU11634	Fungi	Ascomycota	Leotiomycetes	Helotiales	Myxotrichaceae	-36.038	-0.00274064	8.986	-1.17682	49.2041	0.0695888	32.1051	-0.00217732	-115.024	-0.814583	-87.4398	0.260655	-15.7574	-0.0130479	52.8619	0.532415
OTU11634	Fungi	Ascomycota	Leotiomycetes	Helotiales	Myxotrichaceae	-37.6302	-0.00286123	9.40272	-1.22841	51.3914	0.0724478	33.3206	-0.00227404	-120.058	-0.85026	-91.3007	0.271985	-16.5034	-0.0137228	55.2022	0.555116
OTU11634	Fungi	Ascomycota	Leotiomycetes	Helotiales	Myxotrichaceae	-39.2223	-0.00298181	9.81943	-1.27999	53.5787	0.0753068	34.536	-0.00237076	-125.093	-0.885936	-95.1616	0.283314	-17.2495	-0.0143977	57.5424	0.577817
OTU11634	Fungi	Ascomycota	Leotiomycetes	Helotiales	Myxotrichaceae	-40.8145	-0.00310239	10.2362	-1.33157	55.766	0.0781658	35.7514	-0.00246748	-130.128	-0.921613	-99.0225	0.294644	-17.9955	-0.0150726	59.8827	0.600518
OTU11634	Fungi	Ascomycota	Leotiomycetes	Helotiales	Myxotrichaceae	-42.4067	-0.00322298	10.6529	-1.38315	57.9533	0.0810248	36.9668	-0.0025642	-135.162	-0.95729	-102.883	0.305974	-18.7415	-0.0157475	62.2229	0.623219
OTU11634	Fungi	Ascomycota	Leotiomycetes	Helotiales	Myxotrichaceae	-43.9989	-0.00334356	11.0696	-1.43473	60.1406	0.0838839	38.1822	-0.00266092	-140.197	-0.992967	-106.744	0.317304	-19.4876	-0.0164223	64.5632	0.64592
OTU10075	Fungi	Ascomycota	Leotiomycetes	Helotiales	Sclerotiniaceae	-1.9761	2.87186e-08							-2.86996	0.000262476	-4.44345	1.07261e-09			-3.65852	6.86127e-07
OTU10075	Fungi	Ascomycota	Leotiomycetes	Helotiales	Sclerotiniaceae	-1.54092	-0.000127995							-6.14782	-0.043072	-4.43042	0.0170638			2.15659	0.04056
OTU10075	Fungi	Ascomycota	Leotiomycetes	Helotiales	Sclerotiniaceae	-3.13309	-0.000248578							-11.1825	-0.0787488	-8.29132	0.0283936			4.49684	0.063261
OTU10075	Fungi	Ascomycota	Leotiomycetes	Helotiales	Sclerotiniaceae	-4.72527	-0.000369162							-16.2173	-0.114426	-12.1522	0.0397235			6.83708	0.085962
OTU10075	Fungi	Ascomycota	Leotiomycetes	Helotiales	Sclerotiniaceae	-6.31744	-0.000489746							-21.252	-0.150102	-16.0131	0.0510533			9.17733	0.108663
OTU10075	Fungi	Ascomycota	Leotiomycetes	Helotiales	Sclerotiniaceae	-7.90961	-0.00061033							-26.2867	-0.185779	-19.874	0.0623831			11.5176	0.131364
OTU10075	Fungi	Ascomycota	Leotiomycetes	Helotiales	Sclerotiniaceae	-9.50178	-0.000730913							-31.3214	-0.221456	-23.7349	0.0737129			13.8578	0.154065
OTU10075	Fungi	Ascomycota	Leotiomycetes	Helotiales	Sclerotiniaceae	-11.094	-0.000851497							-36.3561	-0.257133	-27.5958	0.0850427			16.1981	0.176766
OTU10075	Fungi	Ascomycota	Leotiomycetes	Helotiales	Sclerotiniaceae	-12.6861	-0.000972081							-41.3908	-0.29281	-31.4567	0.0963725			18.5383	0.199467
OTU10075	Fungi	Ascomycota	Leotiomycetes	Helotiales	Sclerotiniaceae	-14.2783	-0.00109266							-46.4255	-0.328486	-35.3176	0.107702			20.8786	0.222168
OTU10075	Fungi	Ascomycota	Leotiomycetes	Helotiales	Sclerotiniaceae	-15.8705	-0.00121325							-51.4603	-0.364163	-39.1785	0.119032			23.2188	0.244869
OTU10075	Fungi	Ascomycota	Leotiomycetes	Helotiales	Sclerotiniaceae	-17.4626	-0.00133383							-56.495	-0.39984	-43.0394	0.130362			25.5591	0.26757
OTU10075	Fungi	Ascomycota	Leotiomycetes	Helotiales	Sclerotiniaceae	-19.0548	-0.00145442							-61.5297	-0.435517	-46.9003	0.141692			27.8993	0.290271
OTU10075	Fungi	Ascomycota	Leotiomycetes	Helotiales	Sclerotiniaceae	-20.647	-0.001575							-66.5644	-0.471194	-50.7612	0.153022			30.2395	0.312972
OTU10075	Fungi	Ascomycota	Leotiomycetes	Helotiales	Sclerotiniaceae	-22.2392	-0.00169558							-71.5991	-0.50687	-54.6221	0.164351			32.5798	0.335673
OTU10075	Fungi	Ascomycota	Leotiomycetes	Helotiales	Sclerotiniaceae	-23.8313	-0.00181617							-76.6338	-0.542547	-58.483	0.175681			34.92	0.358374
OTU10075	Fungi	Ascomycota	Leotiomycetes	Helotiales	Sclerotiniaceae	-25.4235	-0.00193675							-81.6685	-0.578224	-62.3439	0.187011			37.2603	0.381075
OTU10075	Fungi	Ascomycota	Leotiomycetes	Helotiales	Sclerotiniaceae	-27.0157	-0.00205734							-86.7033	-0.613901	-66.2048	0.198341			39.6005	0.403776
OTU10075	Fungi	Ascomycota	Leotiomycetes	Helotiales	Sclerotiniaceae	-28.6079	-0.00217792							-91.738	-0.649578	-70.0657	0.209671			41.9408	0.426477
OTU10075	Fungi	Ascomycota	Leotiomycetes	Helotiales	Sclerotiniaceae	-30.2	-0.0022985							-96.7727	-0.685254	-73.9266	0.221001			44.281	0.449178
OTU10075	Fungi	Ascomycota	Leotiomycetes	Helotiales	Sclerotiniaceae	-31.7922	-0.00241909							-101.807	-0.720931	-77.7875	0.23233			46.6213	0.471879
OTU10075	Fungi	Ascomycota	Leotiomycetes	Helotiales	Sclerotiniaceae	-33.3844	-0.00253967							-106.842	-0.756608	-81.6484	0.24366			48.9615	0.49458
OTU10075	Fungi	Ascomycota	Leotiomycetes	Helotiales	Sclerotiniaceae	-34.9765	-0.00266025							-111.877	-0.792285	-85.5093	0.25499			51.3018	0.517281
OTU10075	Fungi	Ascomycota	Leotiomycetes	Helotiales	Sclerotiniaceae	-36.5687	-0.00278084							-116.912	-0.827962	-89.3702	0.26632			53.642	0.539982
OTU10075	Fungi	Ascomycota	Leotiomycetes	Helotiales	Sclerotiniaceae	-38.1609	-0.00290142							-121.946	-0.863638	-93.2311	0.27765			55.9823	0.562683
OTU10075	Fungi	Ascomycota	Leotiomycetes	Helotiales	Sclerotiniaceae	-39.7531	-0.00302201							-126.981	-0.899315	-97.092	0.288979			58.3225	0.585384
OTU10075	Fungi	Ascomycota	Leotiomycetes	Helotiales	Sclerotiniaceae	-41.3452	-0.00314259							-132.016	-0.934992	-100.953	0.300309			60.6628	0.608085
OTU10075	Fungi	Ascomycota	Leotiomycetes	Helotiales	Sclerotiniaceae	-42.9374	-0.00326317							-137.05	-0.970669	-104.814	0.311639			63.003	0.630786
OTU11672	Fungi	Ascomycota	Leotiomycetes	Rhytismatales	Rhytismataceae	-2.76071	1.75081e-14	-2.50066	0.000861657	-2.81346	1.71354e-05					-2.34297	0.000275292	1.52582	0.000947453	-3.98286	3.22642e-10
OTU11672	Fungi	Ascomycota	Leotiomycetes	Rhytismatales	Rhytismataceae	-1.18711	-0.000101198	-0.0984618	-0.0523449	1.44798	0.00716691	5.5395	-6.32815e-05	-4.88914	-0.0341528	-3.14346	0.0132872	0.531215	0.00168693	1.63654	0.0355153
OTU11672	Fungi	Ascomycota	Leotiomycetes	Rhytismatales	Rhytismataceae	-2.77928	-0.000221782	0.318257	-0.103927	3.63528	0.0100259	6.75492	-0.000160002	-9.92386	-0.0698296	-7.00436	0.024617	-0.214828	0.00101205	3.97678	0.0582163
OTU11672	Fungi	Ascomycota	Leotiomycetes	Rhytismatales	Rhytismataceae	-4.37145	-0.000342366	0.734975	-0.155508	5.82258	0.0128849	7.97034	-0.000256723	-14.9586	-0.105506	-10.8653	0.0359469	-0.96087	0.000337168	6.31703	0.0809173
OTU11672	Fungi	Ascomycota	Leotiomycetes	Rhytismatales	Rhytismataceae	-5.96362	-0.000462949	1.15169	-0.20709	8.00989	0.015744	9.18576	-0.000353443	-19.9933	-0.141183	-14.7262	0.0472767	-1.70691	-0.000337711	8.65728	0.103618
OTU11672	Fungi	Ascomycota	Leotiomycetes	Rhytismatales	Rhytismataceae	-7.5558	-0.000583533	1.56841	-0.258671	10.1972	0.018603	10.4012	-0.000450164	-25.028	-0.17686	-18.5871	0.0586065	-2.45296	-0.00101259	10.9975	0.126319
OTU11672	Fungi	Ascomycota	Leotiomycetes	Rhytismatales	Rhytismataceae	-9.14797	-0.000704117	1.98513	-0.310253	12.3845	0.021462	11.6166	-0.000546885	-30.0627	-0.212537	-22.448	0.0699363	-3.199	-0.00168747	13.3378	0.14902
OTU11672	Fungi	Ascomycota	Leotiomycetes	Rhytismatales	Rhytismataceae	-10.7401	-0.000824701	2.40185	-0.361835	14.5718	0.024321	12.832	-0.000643605	-35.0974	-0.248214	-26.3089	0.0812661	-3.94504	-0.00236235	15.678	0.171721
OTU11672	Fungi	Ascomycota	Leotiomycetes	Rhytismatales	Rhytismataceae	-12.3323	-0.000945285	2.81857	-0.413416	16.7591	0.02718	14.0474	-0.000740326	-40.1321	-0.28389	-30.1698	0.0925959	-4.69108	-0.00303723	18.0183	0.194422
OTU11672	Fungi	Ascomycota	Leotiomycetes	Rhytismatales	Rhytismataceae	-13.9245	-0.00106587	3.23529	-0.464998	18.9464	0.030039	15.2629	-0.000837047	-45.1669	-0.319567	-34.0306	0.103926	-5.43713	-0.00371211	20.3585	0.217123
OTU11672	Fungi	Ascomycota	Leotiomycetes	Rhytismatales	Rhytismataceae	-15.5167	-0.00118645	3.652	-0.51658	21.1337	0.0328981	16.4783	-0.000933767	-50.2016	-0.355244	-37.8915	0.115256	-6.18317	-0.00438699	22.6988	0.239824
OTU11672	Fungi	Ascomycota	Leotiomycetes	Rhytismatales	Rhytismataceae	-17.1088	-0.00130704	4.06872	-0.568161	23.321	0.0357571	17.6937	-0.00103049	-55.2363	-0.390921	-41.7524	0.126585	-6.92921	-0.00506187	25.039	0.262525
OTU11672	Fungi	Ascomycota	Leotiomycetes	Rhytismatales	Rhytismataceae	-18.701	-0.00142762	4.48544	-0.619743	25.5083	0.0386161	18.9091	-0.00112721	-60.271	-0.426598	-45.6133	0.137915	-7.67525	-0.00573675	27.3792	0.285226
OTU11672	Fungi	Ascomycota	Leotiomycetes	Rhytismatales	Rhytismataceae	-20.2932	-0.0015482	4.90216	-0.671324	27.6956	0.0414751	20.1246	-0.00122393	-65.3057	-0.462274	-49.4742	0.149245	-8.4213	-0.00641163	29.7195	0.307927
OTU11672	Fungi	Ascomycota	Leotiomycetes	Rhytismatales	Rhytismataceae	-21.8853	-0.00166879	5.31888	-0.722906	29.8829	0.0443341	21.34	-0.00132065	-70.3404	-0.497951	-53.3351	0.160575	-9.16734	-0.00708651	32.0597	0.330628
OTU11672	Fungi	Ascomycota	Leotiomycetes	Rhytismatales	Rhytismataceae	-23.4775	-0.00178937	5.7356	-0.774488	32.0702	0.0471931	22.5554	-0.00141737	-75.3751	-0.533628	-57.196	0.171905	-9.91338	-0.00776139	34.4	0.353329
OTU11672	Fungi	Ascomycota	Leotiomycetes	Rhytismatales	Rhytismataceae	-25.0697	-0.00190996	6.15231	-0.826069	34.2575	0.0500522	23.7708	-0.00151409	-80.4099	-0.569305	-61.0569	0.183234	-10.6594	-0.00843627	36.7402	0.37603
OTU11672	Fungi	Ascomycota	Leotiomycetes	Rhytismatales	Rhytismataceae	-26.6619	-0.00203054	6.56903	-0.877651	36.4448	0.0529112	24.9862	-0.00161081	-85.4446	-0.604982	-64.9178	0.194564	-11.4055	-0.00911115	39.0805	0.398731
OTU11672	Fungi	Ascomycota	Leotiomycetes	Rhytismatales	Rhytismataceae	-28.254	-0.00215112	6.98575	-0.929233	38.6321	0.0557702	26.2017	-0.00170753	-90.4793	-0.640658	-68.7787	0.205894	-12.1515	-0.00978603	41.4207	0.421432
OTU11672	Fungi	Ascomycota	Leotiomycetes	Rhytismatales	Rhytismataceae	-29.8462	-0.00227171	7.40247	-0.980814	40.8194	0.0586292	27.4171	-0.00180425	-95.514	-0.676335	-72.6396	0.217224	-12.8975	-0.0104609	43.761	0.444133
OTU11672	Fungi	Ascomycota	Leotiomycetes	Rhytismatales	Rhytismataceae	-31.4384	-0.00239229	7.81919	-1.0324	43.0067	0.0614882	28.6325	-0.00190097	-100.549	-0.712012	-76.5005	0.228554	-13.6436	-0.0111358	46.1012	0.466834
OTU11672	Fungi	Ascomycota	Leotiomycetes	Rhytismatales	Rhytismataceae	-33.0306	-0.00251287	8.23591	-1.08398	45.194	0.0643472	29.8479	-0.00199769	-105.583	-0.747689	-80.3614	0.239884	-14.3896	-0.0118107	48.4415	0.489535
OTU11672	Fungi	Ascomycota	Leotiomycetes	Rhytismatales	Rhytismataceae	-34.6227	-0.00263346	8.65262	-1.13556	47.3813	0.0672063	31.0634	-0.00209441	-110.618	-0.783366	-84.2223	0.251213	-15.1357	-0.0124855	50.7817	0.512236
OTU11672	Fungi	Ascomycota	Leotiomycetes	Rhytismatales	Rhytismataceae	-36.2149	-0.00275404	9.06934	-1.18714	49.5686	0.0700653	32.2788	-0.00219114	-115.653	-0.819042	-88.0832	0.262543	-15.8817	-0.0131604	53.122	0.534937
OTU11672	Fungi	Ascomycota	Leotiomycetes	Rhytismatales	Rhytismataceae	-37.8071	-0.00287463	9.48606	-1.23872	51.7559	0.0729243	33.4942	-0.00228786	-120.688	-0.854719	-91.9441	0.273873	-16.6278	-0.0138353	55.4622	0.557638
OTU11672	Fungi	Ascomycota	Leotiomycetes	Rhytismatales	Rhytismataceae	-39.3992	-0.00299521	9.90278	-1.2903	53.9432	0.0757833	34.7096	-0.00238458	-125.722	-0.890396	-95.805	0.285203	-17.3738	-0.0145102	57.8025	0.580339
OTU11672	Fungi	Ascomycota	Leotiomycetes	Rhytismatales	Rhytismataceae	-40.9914	-0.00311579	10.3195	-1.34189	56.1305	0.0786423	35.925	-0.0024813	-130.757	-0.926073	-99.6659	0.296533	-18.1198	-0.0151851	60.1427	0.60304
OTU11672	Fungi	Ascomycota	Leotiomycetes	Rhytismatales	Rhytismataceae	-42.5836	-0.00323638	10.7362	-1.39347	58.3178	0.0815013	37.1405	-0.00257802	-135.792	-0.96175	-103.527	0.307862	-18.8659	-0.0158599	62.4829	0.625741
OTU8649	Fungi	Ascomycota	Orbiliomycetes	Orbiliales	Orbiliaceae	1.42907	3.35826e-06					4.52979	6.47002e-09			2.50063	0.000668123			1.79252	0.0153872
OTU8649	Fungi	Ascomycota	Orbiliomycetes	Orbiliales	Orbiliaceae	-1.36401	-0.000114596					5.71313	-7.70987e-05	-5.51848	-0.0386124	-3.78694	0.0151755			1.89656	0.0380377
OTU8649	Fungi	Ascomycota	Orbiliomycetes	Orbiliales	Orbiliaceae	-2.95619	-0.00023518					6.92855	-0.000173819	-10.5532	-0.0742892	-7.64784	0.0265053			4.23681	0.0607387
OTU8649	Fungi	Ascomycota	Orbiliomycetes	Orbiliales	Orbiliaceae	-4.54836	-0.000355764					8.14397	-0.00027054	-15.5879	-0.109966	-11.5087	0.0378352			6.57706	0.0834397
OTU8649	Fungi	Ascomycota	Orbiliomycetes	Orbiliales	Orbiliaceae	-6.14053	-0.000476348					9.3594	-0.000367261	-20.6226	-0.145643	-15.3696	0.049165			8.9173	0.106141
OTU8649	Fungi	Ascomycota	Orbiliomycetes	Orbiliales	Orbiliaceae	-7.7327	-0.000596931					10.5748	-0.000463981	-25.6573	-0.18132	-19.2305	0.0604948			11.2575	0.128842
OTU8649	Fungi	Ascomycota	Orbiliomycetes	Orbiliales	Orbiliaceae	-9.32488	-0.000717515					11.7902	-0.000560702	-30.6921	-0.216996	-23.0914	0.0718246			13.5978	0.151543
OTU8649	Fungi	Ascomycota	Orbiliomycetes	Orbiliales	Orbiliaceae	-10.917	-0.000838099					13.0057	-0.000657423	-35.7268	-0.252673	-26.9523	0.0831544			15.938	0.174244
OTU8649	Fungi	Ascomycota	Orbiliomycetes	Orbiliales	Orbiliaceae	-12.5092	-0.000958683					14.2211	-0.000754143	-40.7615	-0.28835	-30.8132	0.0944842			18.2783	0.196945
OTU8649	Fungi	Ascomycota	Orbiliomycetes	Orbiliales	Orbiliaceae	-14.1014	-0.00107927					15.4365	-0.000850864	-45.7962	-0.324027	-34.6741	0.105814			20.6185	0.219646
OTU8649	Fungi	Ascomycota	Orbiliomycetes	Orbiliales	Orbiliaceae	-15.6936	-0.00119985					16.6519	-0.000947584	-50.8309	-0.359704	-38.535	0.117144			22.9588	0.242347
OTU8649	Fungi	Ascomycota	Orbiliomycetes	Orbiliales	Orbiliaceae	-17.2857	-0.00132043					17.8673	-0.00104431	-55.8656	-0.39538	-42.3959	0.128474			25.299	0.265048
OTU8649	Fungi	Ascomycota	Orbiliomycetes	Orbiliales	Orbiliaceae	-18.8779	-0.00144102					19.0828	-0.00114103	-60.9003	-0.431057	-46.2568	0.139804			27.6393	0.287749
OTU8649	Fungi	Ascomycota	Orbiliomycetes	Orbiliales	Orbiliaceae	-20.4701	-0.0015616					20.2982	-0.00123775	-65.9351	-0.466734	-50.1177	0.151133			29.9795	0.31045
OTU8649	Fungi	Ascomycota	Orbiliomycetes	Orbiliales	Orbiliaceae	-22.0623	-0.00168219					21.5136	-0.00133447	-70.9698	-0.502411	-53.9786	0.162463			32.3198	0.333151
OTU8649	Fungi	Ascomycota	Orbiliomycetes	Orbiliales	Orbiliaceae	-23.6544	-0.00180277					22.729	-0.00143119	-76.0045	-0.538088	-57.8395	0.173793			34.66	0.355852
OTU8649	Fungi	Ascomycota	Orbiliomycetes	Orbiliales	Orbiliaceae	-25.2466	-0.00192335					23.9445	-0.00152791	-81.0392	-0.573764	-61.7004	0.185123			37.0003	0.378553
OTU8649	Fungi	Ascomycota	Orbiliomycetes	Orbiliales	Orbiliaceae	-26.8388	-0.00204394					25.1599	-0.00162463	-86.0739	-0.609441	-65.5613	0.196453			39.3405	0.401254
OTU8649	Fungi	Ascomycota	Orbiliomycetes	Orbiliales	Orbiliaceae	-28.4309	-0.00216452					26.3753	-0.00172135	-91.1086	-0.645118	-69.4222	0.207782			41.6808	0.423955
OTU8649	Fungi	Ascomycota	Orbiliomycetes	Orbiliales	Orbiliaceae	-30.0231	-0.0022851					27.5907	-0.00181807	-96.1433	-0.680795	-73.2831	0.219112			44.021	0.446656
OTU8649	Fungi	Ascomycota	Orbiliomycetes	Orbiliales	Orbiliaceae	-31.6153	-0.00240569					28.8061	-0.00191479	-101.178	-0.716472	-77.144	0.230442			46.3612	0.469357
OTU8649	Fungi	Ascomycota	Orbiliomycetes	Orbiliales	Orbiliaceae	-33.2075	-0.00252627					30.0216	-0.00201151	-106.213	-0.752148	-81.0049	0.241772			48.7015	0.492058
OTU8649	Fungi	Ascomycota	Orbiliomycetes	Orbiliales	Orbiliaceae	-34.7996	-0.00264686					31.237	-0.00210823	-111.247	-0.787825	-84.8658	0.253102			51.0417	0.514759
OTU8649	Fungi	Ascomycota	Orbiliomycetes	Orbiliales	Orbiliaceae	-36.3918	-0.00276744					32.4524	-0.00220495	-116.282	-0.823502	-88.7267	0.264431			53.382	0.53746
OTU8649	Fungi	Ascomycota	Orbiliomycetes	Orbiliales	Orbiliaceae	-37.984	-0.00288802					33.6678	-0.00230167	-121.317	-0.859179	-92.5876	0.275761			55.7222	0.560161
OTU8649	Fungi	Ascomycota	Orbiliomycetes	Orbiliales	Orbiliaceae	-39.5762	-0.00300861					34.8832	-0.00239839	-126.352	-0.894856	-96.4485	0.287091			58.0625	0.582862
OTU8649	Fungi	Ascomycota	Orbiliomycetes	Orbiliales	Orbiliaceae	-41.1683	-0.00312919					36.0987	-0.00249511	-131.386	-0.930532	-100.309	0.298421			60.4027	0.605563
OTU8649	Fungi	Ascomycota	Orbiliomycetes	Orbiliales	Orbiliaceae	-42.7605	-0.00324977					37.3141	-0.00259184	-136.421	-0.966209	-104.17	0.309751			62.743	0.628264
OTU7597	Fungi	Basidiomycota	Agaricomycetes	Agaricales	Typhulaceae	1.26041	9.17998e-06									1.46785	0.0144474			1.21705	0.0305359
OTU7597	Fungi	Basidiomycota	Agaricomycetes	Agaricales	Typhulaceae	-1.71783	-0.000141393									-5.07391	0.0189521			2.41662	0.0430823
OTU7597	Fungi	Basidiomycota	Agaricomycetes	Agaricales	Typhulaceae	-3.31	-0.000261976									-8.93481	0.030282			4.75686	0.0657833
OTU7597	Fungi	Basidiomycota	Agaricomycetes	Agaricales	Typhulaceae	-4.90217	-0.00038256									-12.7957	0.0416118			7.09711	0.0884843
OTU7597	Fungi	Basidiomycota	Agaricomycetes	Agaricales	Typhulaceae	-6.49435	-0.000503144									-16.6566	0.0529416			9.43736	0.111185
OTU7597	Fungi	Basidiomycota	Agaricomycetes	Agaricales	Typhulaceae	-8.08652	-0.000623728									-20.5175	0.0642714			11.7776	0.133886
OTU7597	Fungi	Basidiomycota	Agaricomycetes	Agaricales	Typhulaceae	-9.67869	-0.000744312									-24.3784	0.0756012			14.1179	0.156587
OTU7597	Fungi	Basidiomycota	Agaricomycetes	Agaricales	Typhulaceae	-11.2709	-0.000864895									-28.2393	0.086931			16.4581	0.179288
OTU7597	Fungi	Basidiomycota	Agaricomycetes	Agaricales	Typhulaceae	-12.863	-0.000985479									-32.1002	0.0982608			18.7983	0.201989
OTU7597	Fungi	Basidiomycota	Agaricomycetes	Agaricales	Typhulaceae	-14.4552	-0.00110606									-35.9611	0.109591			21.1386	0.22469
OTU7597	Fungi	Basidiomycota	Agaricomycetes	Agaricales	Typhulaceae	-16.0474	-0.00122665									-39.822	0.12092			23.4788	0.247391
OTU7597	Fungi	Basidiomycota	Agaricomycetes	Agaricales	Typhulaceae	-17.6396	-0.00134723									-43.6829	0.13225			25.8191	0.270092
OTU7597	Fungi	Basidiomycota	Agaricomycetes	Agaricales	Typhulaceae	-19.2317	-0.00146781									-47.5438	0.14358			28.1593	0.292793
OTU7597	Fungi	Basidiomycota	Agaricomycetes	Agaricales	Typhulaceae	-20.8239	-0.0015884									-51.4047	0.15491			30.4996	0.315494
OTU7597	Fungi	Basidiomycota	Agaricomycetes	Agaricales	Typhulaceae	-22.4161	-0.00170898									-55.2656	0.16624			32.8398	0.338195
OTU7597	Fungi	Basidiomycota	Agaricomycetes	Agaricales	Typhulaceae	-24.0082	-0.00182957									-59.1265	0.17757			35.1801	0.360896
OTU7597	Fungi	Basidiomycota	Agaricomycetes	Agaricales	Typhulaceae	-25.6004	-0.00195015									-62.9874	0.188899			37.5203	0.383597
OTU7597	Fungi	Basidiomycota	Agaricomycetes	Agaricales	Typhulaceae	-27.1926	-0.00207073									-66.8483	0.200229			39.8606	0.406298
OTU7597	Fungi	Basidiomycota	Agaricomycetes	Agaricales	Typhulaceae	-28.7848	-0.00219132									-70.7092	0.211559			42.2008	0.428999
OTU7597	Fungi	Basidiomycota	Agaricomycetes	Agaricales	Typhulaceae	-30.3769	-0.0023119									-74.5701	0.222889			44.5411	0.4517
OTU7597	Fungi	Basidiomycota	Agaricomycetes	Agaricales	Typhulaceae	-31.9691	-0.00243248									-78.431	0.234219			46.8813	0.474401
OTU7597	Fungi	Basidiomycota	Agaricomycetes	Agaricales	Typhulaceae	-33.5613	-0.00255307									-82.2919	0.245548			49.2215	0.497102
OTU7597	Fungi	Basidiomycota	Agaricomycetes	Agaricales	Typhulaceae	-35.1535	-0.00267365									-86.1528	0.256878			51.5618	0.519803
OTU7597	Fungi	Basidiomycota	Agaricomycetes	Agaricales	Typhulaceae	-36.7456	-0.00279424									-90.0137	0.268208			53.902	0.542504
OTU7597	Fungi	Basidiomycota	Agaricomycetes	Agaricales	Typhulaceae	-38.3378	-0.00291482									-93.8746	0.279538			56.2423	0.565205
OTU7597	Fungi	Basidiomycota	Agaricomycetes	Agaricales	Typhulaceae	-39.93	-0.0030354									-97.7355	0.290868			58.5825	0.587906
OTU7597	Fungi	Basidiomycota	Agaricomycetes	Agaricales	Typhulaceae	-41.5221	-0.00315599									-101.596	0.302198			60.9228	0.610607
OTU7597	Fungi	Basidiomycota	Agaricomycetes	Agaricales	Typhulaceae	-43.1143	-0.00327657									-105.457	0.313527			63.263	0.633308
OTU6688	Fungi	Basidiomycota	Microbotryomycetes	Microbotryales	Ustilentylomataceae	-1.27499	0.000282462	-1.51038	0.0410437	-3.36803	2.68171e-06							1.38216	0.00441551	-2.93195	0.000105794
OTU6688	Fungi	Basidiomycota	Microbotryomycetes	Microbotryales	Ustilentylomataceae	-0.479473	-4.76053e-05	-0.431836	-0.0110796	-0.0102205	0.00526089							1.02858	0.00213685	0.596426	0.025426
OTU6688	Fungi	Basidiomycota	Microbotryomycetes	Microbotryales	Ustilentylomataceae	-2.07165	-0.000168189	-0.0151181	-0.0626612	2.17708	0.00811991							0.282534	0.00146197	2.93667	0.048127
OTU6688	Fungi	Basidiomycota	Microbotryomycetes	Microbotryales	Ustilentylomataceae	-3.66382	-0.000288773	0.4016	-0.114243	4.36438	0.0109789							-0.463508	0.000787088	5.27692	0.070828
OTU6688	Fungi	Basidiomycota	Microbotryomycetes	Microbotryales	Ustilentylomataceae	-5.25599	-0.000409357	0.818319	-0.165824	6.55168	0.0138379							-1.20955	0.000112208	7.61717	0.093529
OTU6688	Fungi	Basidiomycota	Microbotryomycetes	Microbotryales	Ustilentylomataceae	-6.84816	-0.00052994	1.23504	-0.217406	8.73899	0.016697							-1.95559	-0.000562671	9.95741	0.11623
OTU6688	Fungi	Basidiomycota	Microbotryomycetes	Microbotryales	Ustilentylomataceae	-8.44034	-0.000650524	1.65176	-0.268988	10.9263	0.019556							-2.70164	-0.00123755	12.2977	0.138931
OTU6688	Fungi	Basidiomycota	Microbotryomycetes	Microbotryales	Ustilentylomataceae	-10.0325	-0.000771108	2.06847	-0.320569	13.1136	0.022415							-3.44768	-0.00191243	14.6379	0.161632
OTU6688	Fungi	Basidiomycota	Microbotryomycetes	Microbotryales	Ustilentylomataceae	-11.6247	-0.000891692	2.48519	-0.372151	15.3009	0.025274							-4.19372	-0.00258731	16.9782	0.184333
OTU6688	Fungi	Basidiomycota	Microbotryomycetes	Microbotryales	Ustilentylomataceae	-13.2169	-0.00101228	2.90191	-0.423733	17.4882	0.028133							-4.93976	-0.00326219	19.3184	0.207034
OTU6688	Fungi	Basidiomycota	Microbotryomycetes	Microbotryales	Ustilentylomataceae	-14.809	-0.00113286	3.31863	-0.475314	19.6755	0.030992							-5.68581	-0.00393707	21.6586	0.229735
OTU6688	Fungi	Basidiomycota	Microbotryomycetes	Microbotryales	Ustilentylomataceae	-16.4012	-0.00125344	3.73535	-0.526896	21.8628	0.0338511							-6.43185	-0.00461195	23.9989	0.252436
OTU6688	Fungi	Basidiomycota	Microbotryomycetes	Microbotryales	Ustilentylomataceae	-17.9934	-0.00137403	4.15207	-0.578477	24.0501	0.0367101							-7.17789	-0.00528683	26.3391	0.275137
OTU6688	Fungi	Basidiomycota	Microbotryomycetes	Microbotryales	Ustilentylomataceae	-19.5855	-0.00149461	4.56878	-0.630059	26.2374	0.0395691							-7.92393	-0.00596171	28.6794	0.297838
OTU6688	Fungi	Basidiomycota	Microbotryomycetes	Microbotryales	Ustilentylomataceae	-21.1777	-0.00161519	4.9855	-0.681641	28.4247	0.0424281							-8.66998	-0.00663659	31.0196	0.320539
OTU6688	Fungi	Basidiomycota	Microbotryomycetes	Microbotryales	Ustilentylomataceae	-22.7699	-0.00173578	5.40222	-0.733222	30.612	0.0452871							-9.41602	-0.00731147	33.3599	0.34324
OTU6688	Fungi	Basidiomycota	Microbotryomycetes	Microbotryales	Ustilentylomataceae	-24.3621	-0.00185636	5.81894	-0.784804	32.7993	0.0481461							-10.1621	-0.00798635	35.7001	0.365941
OTU6688	Fungi	Basidiomycota	Microbotryomycetes	Microbotryales	Ustilentylomataceae	-25.9542	-0.00197695	6.23566	-0.836386	34.9866	0.0510052							-10.9081	-0.00866123	38.0404	0.388642
OTU6688	Fungi	Basidiomycota	Microbotryomycetes	Microbotryales	Ustilentylomataceae	-27.5464	-0.00209753	6.65238	-0.887967	37.1739	0.0538642							-11.6541	-0.00933611	40.3806	0.411343
OTU6688	Fungi	Basidiomycota	Microbotryomycetes	Microbotryales	Ustilentylomataceae	-29.1386	-0.00221811	7.06909	-0.939549	39.3612	0.0567232							-12.4002	-0.010011	42.7209	0.434044
OTU6688	Fungi	Basidiomycota	Microbotryomycetes	Microbotryales	Ustilentylomataceae	-30.7308	-0.0023387	7.48581	-0.99113	41.5485	0.0595822							-13.1462	-0.0106859	45.0611	0.456745
OTU6688	Fungi	Basidiomycota	Microbotryomycetes	Microbotryales	Ustilentylomataceae	-32.3229	-0.00245928	7.90253	-1.04271	43.7358	0.0624412							-13.8923	-0.0113607	47.4014	0.479446
OTU6688	Fungi	Basidiomycota	Microbotryomycetes	Microbotryales	Ustilentylomataceae	-33.9151	-0.00257986	8.31925	-1.09429	45.9231	0.0653003							-14.6383	-0.0120356	49.7416	0.502147
OTU6688	Fungi	Basidiomycota	Microbotryomycetes	Microbotryales	Ustilentylomataceae	-35.5073	-0.00270045	8.73597	-1.14588	48.1104	0.0681593							-15.3844	-0.0127105	52.0819	0.524848
OTU6688	Fungi	Basidiomycota	Microbotryomycetes	Microbotryales	Ustilentylomataceae	-37.0994	-0.00282103	9.15269	-1.19746	50.2977	0.0710183							-16.1304	-0.0133854	54.4221	0.547549
OTU6688	Fungi	Basidiomycota	Microbotryomycetes	Microbotryales	Ustilentylomataceae	-38.6916	-0.00294162	9.5694	-1.24904	52.485	0.0738773							-16.8764	-0.0140603	56.7623	0.57025
OTU6688	Fungi	Basidiomycota	Microbotryomycetes	Microbotryales	Ustilentylomataceae	-40.2838	-0.0030622	9.98612	-1.30062	54.6723	0.0767363							-17.6225	-0.0147351	59.1026	0.592951
OTU6688	Fungi	Basidiomycota	Microbotryomycetes	Microbotryales	Ustilentylomataceae	-41.876	-0.00318278	10.4028	-1.3522	56.8596	0.0795953							-18.3685	-0.01541	61.4428	0.615652
OTU6688	Fungi	Basidiomycota	Microbotryomycetes	Microbotryales	Ustilentylomataceae	-43.4681	-0.00330337	10.8196	-1.40378	59.0469	0.0824544							-19.1146	-0.0160849	63.7831	0.638353
OTU10692	Fungi	Basidiomycota	Microbotryomycetes	unidentified	unidentified	1.87387	2.47413e-08					5.50661	2.94592e-11			2.89897	0.000241974			3.14971	0.000105794
OTU10692	Fungi	Basidiomycota	Microbotryomycetes	unidentified	unidentified	-0.833289	-7.44017e-05			0.71888	0.0062139	5.19224	-3.5647e-05	-3.63047	-0.0252336	-1.85649	0.00951062	0.779896	0.00191189	1.11648	0.0304707
OTU10692	Fungi	Basidiomycota	Microbotryomycetes	unidentified	unidentified	-2.42546	-0.000194985			2.90618	0.00907292	6.40766	-0.000132368	-8.66518	-0.0609104	-5.71739	0.0208404	0.0338533	0.00123701	3.45673	0.0531717
OTU10692	Fungi	Basidiomycota	Microbotryomycetes	unidentified	unidentified	-4.01763	-0.000315569			5.09348	0.0119319	7.62308	-0.000229088	-13.6999	-0.0965872	-9.57829	0.0321703	-0.712189	0.000562128	5.79697	0.0758727
OTU10692	Fungi	Basidiomycota	Microbotryomycetes	unidentified	unidentified	-5.60981	-0.000436153			7.28079	0.014791	8.8385	-0.000325809	-18.7346	-0.132264	-13.4392	0.0435001	-1.45823	-0.000112751	8.13722	0.0985737
OTU10692	Fungi	Basidiomycota	Microbotryomycetes	unidentified	unidentified	-7.20198	-0.000556737			9.46809	0.01765	10.0539	-0.00042253	-23.7693	-0.167941	-17.3001	0.0548299	-2.20427	-0.000787631	10.4775	0.121275
OTU10692	Fungi	Basidiomycota	Microbotryomycetes	unidentified	unidentified	-8.79415	-0.000677321			11.6554	0.020509	11.2693	-0.00051925	-28.804	-0.203618	-21.161	0.0661597	-2.95032	-0.00146251	12.8177	0.143976
OTU10692	Fungi	Basidiomycota	Microbotryomycetes	unidentified	unidentified	-10.3863	-0.000797904			13.8427	0.023368	12.4848	-0.000615971	-33.8388	-0.239294	-25.0219	0.0774895	-3.69636	-0.00213739	15.158	0.166677
OTU10692	Fungi	Basidiomycota	Microbotryomycetes	unidentified	unidentified	-11.9785	-0.000918488			16.03	0.026227	13.7002	-0.000712691	-38.8735	-0.274971	-28.8828	0.0888193	-4.4424	-0.00281227	17.4982	0.189378
OTU10692	Fungi	Basidiomycota	Microbotryomycetes	unidentified	unidentified	-13.5707	-0.00103907			18.2173	0.029086	14.9156	-0.000809412	-43.9082	-0.310648	-32.7437	0.100149	-5.18844	-0.00348715	19.8385	0.212079
OTU10692	Fungi	Basidiomycota	Microbotryomycetes	unidentified	unidentified	-15.1628	-0.00115966			20.4046	0.0319451	16.131	-0.000906133	-48.9429	-0.346325	-36.6046	0.111479	-5.93449	-0.00416203	22.1787	0.23478
OTU10692	Fungi	Basidiomycota	Microbotryomycetes	unidentified	unidentified	-16.755	-0.00128024			22.5919	0.0348041	17.3465	-0.00100285	-53.9776	-0.382002	-40.4655	0.122809	-6.68053	-0.00483691	24.5189	0.257481
OTU10692	Fungi	Basidiomycota	Microbotryomycetes	unidentified	unidentified	-18.3472	-0.00140082			24.7792	0.0376631	18.5619	-0.00109957	-59.0123	-0.417678	-44.3264	0.134139	-7.42657	-0.00551179	26.8592	0.280182
OTU10692	Fungi	Basidiomycota	Microbotryomycetes	unidentified	unidentified	-19.9394	-0.00152141			26.9665	0.0405221	19.7773	-0.00119629	-64.047	-0.453355	-48.1873	0.145468	-8.17261	-0.00618667	29.1994	0.302883
OTU10692	Fungi	Basidiomycota	Microbotryomycetes	unidentified	unidentified	-21.5315	-0.00164199			29.1538	0.0433811	20.9927	-0.00129302	-69.0818	-0.489032	-52.0482	0.156798	-8.91866	-0.00686155	31.5397	0.325584
OTU10692	Fungi	Basidiomycota	Microbotryomycetes	unidentified	unidentified	-23.1237	-0.00176257			31.3411	0.0462401	22.2081	-0.00138974	-74.1165	-0.524709	-55.9091	0.168128	-9.6647	-0.00753643	33.8799	0.348285
OTU10692	Fungi	Basidiomycota	Microbotryomycetes	unidentified	unidentified	-24.7159	-0.00188316			33.5284	0.0490992	23.4236	-0.00148646	-79.1512	-0.560386	-59.77	0.179458	-10.4107	-0.00821131	36.2202	0.370986
OTU10692	Fungi	Basidiomycota	Microbotryomycetes	unidentified	unidentified	-26.3081	-0.00200374			35.7157	0.0519582	24.639	-0.00158318	-84.1859	-0.596062	-63.6309	0.190788	-11.1568	-0.00888619	38.5604	0.393687
OTU10692	Fungi	Basidiomycota	Microbotryomycetes	unidentified	unidentified	-27.9002	-0.00212433			37.903	0.0548172	25.8544	-0.0016799	-89.2206	-0.631739	-67.4918	0.202117	-11.9028	-0.00956107	40.9007	0.416388
OTU10692	Fungi	Basidiomycota	Microbotryomycetes	unidentified	unidentified	-29.4924	-0.00224491			40.0903	0.0576762	27.0698	-0.00177662	-94.2553	-0.667416	-71.3527	0.213447	-12.6489	-0.0102359	43.2409	0.439089
OTU10692	Fungi	Basidiomycota	Microbotryomycetes	unidentified	unidentified	-31.0846	-0.00236549			42.2776	0.0605352	28.2852	-0.00187334	-99.29	-0.703093	-75.2136	0.224777	-13.3949	-0.0109108	45.5812	0.46179
OTU10692	Fungi	Basidiomycota	Microbotryomycetes	unidentified	unidentified	-32.6767	-0.00248608			44.4649	0.0633942	29.5007	-0.00197006	-104.325	-0.73877	-79.0745	0.236107	-14.141	-0.0115857	47.9214	0.484491
OTU10692	Fungi	Basidiomycota	Microbotryomycetes	unidentified	unidentified	-34.2689	-0.00260666			46.6522	0.0662533	30.7161	-0.00206678	-109.359	-0.774446	-82.9354	0.247437	-14.887	-0.0122606	50.2617	0.507192
OTU10692	Fungi	Basidiomycota	Microbotryomycetes	unidentified	unidentified	-35.8611	-0.00272725			48.8395	0.0691123	31.9315	-0.0021635	-114.394	-0.810123	-86.7963	0.258767	-15.633	-0.0129355	52.6019	0.529893
OTU10692	Fungi	Basidiomycota	Microbotryomycetes	unidentified	unidentified	-37.4533	-0.00284783			51.0268	0.0719713	33.1469	-0.00226022	-119.429	-0.8458	-90.6572	0.270096	-16.3791	-0.0136103	54.9422	0.552594
OTU10692	Fungi	Basidiomycota	Microbotryomycetes	unidentified	unidentified	-39.0454	-0.00296841			53.2141	0.0748303	34.3624	-0.00235694	-124.464	-0.881477	-94.5181	0.281426	-17.1251	-0.0142852	57.2824	0.575295
OTU10692	Fungi	Basidiomycota	Microbotryomycetes	unidentified	unidentified	-40.6376	-0.003089			55.4014	0.0776893	35.5778	-0.00245366	-129.498	-0.917154	-98.379	0.292756	-17.8712	-0.0149601	59.6226	0.597996
OTU10692	Fungi	Basidiomycota	Microbotryomycetes	unidentified	unidentified	-42.2298	-0.00320958			57.5887	0.0805483	36.7932	-0.00255038	-134.533	-0.95283	-102.24	0.304086	-18.6172	-0.015635	61.9629	0.620697
OTU10692	Fungi	Basidiomycota	Microbotryomycetes	unidentified	unidentified	-43.822	-0.00333016			59.776	0.0834074	38.0086	-0.0026471	-139.568	-0.988507	-106.101	0.315416	-19.3633	-0.0163099	64.3031	0.643398
OTU14467	Fungi	Olpidiomycota	Olpidiomycetes	Olpidiales	Olpidiaceae	1.9599	5.35707e-10							3.28952	3.23377e-05			1.2251	0.00543324	-2.49551	0.000267486
OTU14467	Fungi	Olpidiomycota	Olpidiomycetes	Olpidiales	Olpidiaceae	-0.656381	-6.10035e-05			0.35433	0.0057374			-3.00113	-0.020774			0.904236	0.00202437	0.856453	0.0279483
OTU14467	Fungi	Olpidiomycota	Olpidiomycetes	Olpidiales	Olpidiaceae	-2.24855	-0.000181587			2.54163	0.00859641			-8.03584	-0.0564508			0.158194	0.00134949	3.1967	0.0506493
OTU14467	Fungi	Olpidiomycota	Olpidiomycetes	Olpidiales	Olpidiaceae	-3.84073	-0.000302171			4.72893	0.0114554			-13.0706	-0.0921276			-0.587849	0.000674608	5.53695	0.0733503
OTU14467	Fungi	Olpidiomycota	Olpidiomycetes	Olpidiales	Olpidiaceae	-5.4329	-0.000422755			6.91624	0.0143144			-18.1053	-0.127804			-1.33389	-2.71479e-07	7.87719	0.0960513
OTU14467	Fungi	Olpidiomycota	Olpidiomycetes	Olpidiales	Olpidiaceae	-7.02507	-0.000543339			9.10354	0.0171735			-23.14	-0.163481			-2.07993	-0.000675151	10.2174	0.118752
OTU14467	Fungi	Olpidiomycota	Olpidiomycetes	Olpidiales	Olpidiaceae	-8.61724	-0.000663922			11.2908	0.0200325			-28.1747	-0.199158			-2.82598	-0.00135003	12.5577	0.141453
OTU14467	Fungi	Olpidiomycota	Olpidiomycetes	Olpidiales	Olpidiaceae	-10.2094	-0.000784506			13.4781	0.0228915			-33.2094	-0.234835			-3.57202	-0.00202491	14.8979	0.164154
OTU14467	Fungi	Olpidiomycota	Olpidiomycetes	Olpidiales	Olpidiaceae	-11.8016	-0.00090509			15.6654	0.0257505			-38.2441	-0.270512			-4.31806	-0.00269979	17.2382	0.186855
OTU14467	Fungi	Olpidiomycota	Olpidiomycetes	Olpidiales	Olpidiaceae	-13.3938	-0.00102567			17.8527	0.0286095			-43.2788	-0.306188			-5.0641	-0.00337467	19.5784	0.209556
OTU14467	Fungi	Olpidiomycota	Olpidiomycetes	Olpidiales	Olpidiaceae	-14.9859	-0.00114626			20.04	0.0314686			-48.3136	-0.341865			-5.81015	-0.00404955	21.9187	0.232257
OTU14467	Fungi	Olpidiomycota	Olpidiomycetes	Olpidiales	Olpidiaceae	-16.5781	-0.00126684			22.2273	0.0343276			-53.3483	-0.377542			-6.55619	-0.00472443	24.2589	0.254958
OTU14467	Fungi	Olpidiomycota	Olpidiomycetes	Olpidiales	Olpidiaceae	-18.1703	-0.00138743			24.4146	0.0371866			-58.383	-0.413219			-7.30223	-0.00539931	26.5992	0.277659
OTU14467	Fungi	Olpidiomycota	Olpidiomycetes	Olpidiales	Olpidiaceae	-19.7625	-0.00150801			26.602	0.0400456			-63.4177	-0.448896			-8.04827	-0.00607419	28.9394	0.30036
OTU14467	Fungi	Olpidiomycota	Olpidiomycetes	Olpidiales	Olpidiaceae	-21.3546	-0.00162859			28.7893	0.0429046			-68.4524	-0.484572			-8.79432	-0.00674907	31.2797	0.323061
OTU14467	Fungi	Olpidiomycota	Olpidiomycetes	Olpidiales	Olpidiaceae	-22.9468	-0.00174918			30.9766	0.0457636			-73.4871	-0.520249			-9.54036	-0.00742395	33.6199	0.345762
OTU14467	Fungi	Olpidiomycota	Olpidiomycetes	Olpidiales	Olpidiaceae	-24.539	-0.00186976			33.1639	0.0486227			-78.5218	-0.555926			-10.2864	-0.00809883	35.9602	0.368463
OTU14467	Fungi	Olpidiomycota	Olpidiomycetes	Olpidiales	Olpidiaceae	-26.1311	-0.00199034			35.3512	0.0514817			-83.5566	-0.591603			-11.0324	-0.00877371	38.3004	0.391164
OTU14467	Fungi	Olpidiomycota	Olpidiomycetes	Olpidiales	Olpidiaceae	-27.7233	-0.00211093			37.5385	0.0543407			-88.5913	-0.62728			-11.7785	-0.00944859	40.6406	0.413865
OTU14467	Fungi	Olpidiomycota	Olpidiomycetes	Olpidiales	Olpidiaceae	-29.3155	-0.00223151			39.7258	0.0571997			-93.626	-0.662956			-12.5245	-0.0101235	42.9809	0.436566
OTU14467	Fungi	Olpidiomycota	Olpidiomycetes	Olpidiales	Olpidiaceae	-30.9077	-0.0023521			41.9131	0.0600587			-98.6607	-0.698633			-13.2706	-0.0107983	45.3211	0.459267
OTU14467	Fungi	Olpidiomycota	Olpidiomycetes	Olpidiales	Olpidiaceae	-32.4998	-0.00247268			44.1004	0.0629177			-103.695	-0.73431			-14.0166	-0.0114732	47.6614	0.481968
OTU14467	Fungi	Olpidiomycota	Olpidiomycetes	Olpidiales	Olpidiaceae	-34.092	-0.00259326			46.2877	0.0657768			-108.73	-0.769987			-14.7627	-0.0121481	50.0016	0.504669
OTU14467	Fungi	Olpidiomycota	Olpidiomycetes	Olpidiales	Olpidiaceae	-35.6842	-0.00271385			48.475	0.0686358			-113.765	-0.805664			-15.5087	-0.012823	52.3419	0.52737
OTU14467	Fungi	Olpidiomycota	Olpidiomycetes	Olpidiales	Olpidiaceae	-37.2764	-0.00283443			50.6623	0.0714948			-118.8	-0.84134			-16.2547	-0.0134979	54.6821	0.550071
OTU14467	Fungi	Olpidiomycota	Olpidiomycetes	Olpidiales	Olpidiaceae	-38.8685	-0.00295501			52.8496	0.0743538			-123.834	-0.877017			-17.0008	-0.0141727	57.0224	0.572772
OTU14467	Fungi	Olpidiomycota	Olpidiomycetes	Olpidiales	Olpidiaceae	-40.4607	-0.0030756			55.0369	0.0772128			-128.869	-0.912694			-17.7468	-0.0148476	59.3626	0.595473
OTU14467	Fungi	Olpidiomycota	Olpidiomycetes	Olpidiales	Olpidiaceae	-42.0529	-0.00319618			57.2242	0.0800718			-133.904	-0.948371			-18.4929	-0.0155225	61.7029	0.618174
OTU14467	Fungi	Olpidiomycota	Olpidiomycetes	Olpidiales	Olpidiaceae	-43.645	-0.00331677			59.4115	0.0829309			-138.938	-0.984048			-19.2389	-0.0161974	64.0431	0.640875

## Sheet: Genus
Example	Kingdom	Phylum	Class	Order	Family	Genus	EGS CTRL	EGS CTRL	EGS CTRL	EGS CTRL	EGS CTRL	EGS CTRL	EGS CTRL	EGS CTRL	EGS CTRL	EGS CTRL	EGS CTRL	EGS CTRL	EGS CoG	EGS CoG	CoG CTRL	CoG CTRL
OTU							Overall	Overall	Stomach	Stomach	Ileum	Ileum	Caecum	Caecum	Colon	Colon	Faeces	Faeces	Faeces	Faeces	Faeces	Faeces
							log2FoldChange	padj	log2FoldChange	padj	log2FoldChange	padj	log2FoldChange	padj	log2FoldChange	padj	log2FoldChange	padj	log2FoldChange	padj	log2FoldChange	padj
OTU12585	Fungi	Ascomycota	Archaeorhizomycetes	Archaeorhizomycetales	Archaeorhizomycetaceae	Archaeorhizomyces	1.02522	0.000208796					2.03548	0.00112037
OTU12450	Fungi	Ascomycota	Arthoniomycetes	Arthoniales	Roccellaceae	Gyrographa	0.787395	0.00166998					0.856544	0.0423885
OTU6781	Fungi	Ascomycota	Dothideomycetes	Abrothallales	Abrothallaceae	Abrothallus	0.738643	0.00350508					1.75771	0.00531482					1.05541	0.0057085
OTU11160	Fungi	Ascomycota	Dothideomycetes	Abrothallales	Lichenoconiaceae	Lichenoconium							1.22397	0.0133966
OTU11323	Fungi	Ascomycota	Dothideomycetes	Acrospermales	Acrospermaceae	Oomyces	-1.71948	2.79714e-12			-0.71436	0.04821
OTU11816	Fungi	Ascomycota	Dothideomycetes	Botryosphaeriales	Botryosphaeriaceae	Dothiorella	0.629124	0.00497432											0.757583	0.0116548
OTU3713	Fungi	Ascomycota	Dothideomycetes	Botryosphaeriales	unidentified	unidentified			-0.997484	0.0134965
OTU8475	Fungi	Ascomycota	Dothideomycetes	Capnodiales	Capnodiales_fam_Incertae_sedis	Microcyclospora					-1.55867	0.00283553	1.52916	0.00662457
OTU8963	Fungi	Ascomycota	Dothideomycetes	Capnodiales	Cladosporiaceae	Cladosporium	-0.604812	0.0211797			-2.44765	0.00044809
OTU7590	Fungi	Ascomycota	Dothideomycetes	Capnodiales	Dissoconiaceae	Dissoconium	-0.329757	0.0245632	-0.566923	0.0469592	-0.720798	0.0284673
OTU10324	Fungi	Ascomycota	Dothideomycetes	Capnodiales	Mycosphaerellaceae	Cercospora					-1.13227	0.00750014
OTU10389	Fungi	Ascomycota	Dothideomycetes	Capnodiales	Mycosphaerellaceae	Distomycovellosiella	-0.824486	6.62094e-05									-1.60066	0.000158663
OTU9119	Fungi	Ascomycota	Dothideomycetes	Capnodiales	Mycosphaerellaceae	Mycosphaerella	-2.69084	2.83132e-15	-3.1882	0.000167441	-3.36765	5.37487e-06			-2.32081	0.00290278			-1.49913	0.00259361
OTU9933	Fungi	Ascomycota	Dothideomycetes	Capnodiales	Mycosphaerellaceae	Ramularia			-1.53574	0.0332757			5.34534	1.46468e-09	2.45066	0.00445097			2.24442	4.44938e-05
OTU9530	Fungi	Ascomycota	Dothideomycetes	Capnodiales	Mycosphaerellaceae	Sphaerulina					-1.19468	0.0115109
OTU9868	Fungi	Ascomycota	Dothideomycetes	Capnodiales	Mycosphaerellaceae	unidentified	0.943155	0.000757203	-1.84268	0.00291342					1.22054	0.0197148	0.851202	0.047335	0.646596	0.0376818
OTU10836	Fungi	Ascomycota	Dothideomycetes	Capnodiales	Mycosphaerellaceae	Xenoramularia	-0.556805	0.0274322			-4.92374	9.58961e-18	-1.27691	0.0222914			-0.909821	0.0409206	-1.49095	0.00073789
OTU10702	Fungi	Ascomycota	Dothideomycetes	Capnodiales	Mycosphaerellaceae	Zymoseptoria	-3.38787	4.36053e-19	-3.32623	0.000439676	-5.02993	8.27575e-10	-3.82011	1.81042e-05	-2.07533	0.00912977	6.35646	3.54011e-13	7.01952	1.49377e-31
OTU10152	Fungi	Ascomycota	Dothideomycetes	Capnodiales	Neodevriesiaceae	unidentified							0.744006	0.0411494
OTU9797	Fungi	Ascomycota	Dothideomycetes	Capnodiales	Teratosphaeriaceae	Constantinomyces			-1.94168	0.000439676	-0.893507	0.0269607	0.857156	0.0411181
OTU7562	Fungi	Ascomycota	Dothideomycetes	Capnodiales	Teratosphaeriaceae	Devriesia	0.781586	0.00391313	-1.34988	0.0240987			1.90242	0.00449341	2.03538	0.0044034	1.06143	0.037172	1.65314	0.000283031
OTU10452	Fungi	Ascomycota	Dothideomycetes	Capnodiales	Teratosphaeriaceae	Hyweljonesia							0.821014	0.0345847
OTU10340	Fungi	Ascomycota	Dothideomycetes	Capnodiales	Teratosphaeriaceae	Lapidomyces			-1.56247	0.000491427
OTU9803	Fungi	Ascomycota	Dothideomycetes	Capnodiales	Teratosphaeriaceae	Neocatenulostroma	-0.452189	0.0117717
OTU9288	Fungi	Ascomycota	Dothideomycetes	Capnodiales	Teratosphaeriaceae	Recurvomyces	0.956504	0.000242769	1.95027	0.00212594
OTU10436	Fungi	Ascomycota	Dothideomycetes	Capnodiales	Teratosphaeriaceae	Teratosphaeria	0.722452	0.00350243	1.75726	0.00488534
OTU9505	Fungi	Ascomycota	Dothideomycetes	Capnodiales	unidentified	unidentified	1.97964	9.8181e-09					2.55613	0.000746602			3.30872	2.65397e-05	0.873718	0.0256268	1.90191	0.00871494
OTU5369	Fungi	Ascomycota	Dothideomycetes	Dothideales	Aureobasidiaceae	Aureobasidium	0.481636	0.0179644							1.91178	0.000919715
OTU5005	Fungi	Ascomycota	Dothideomycetes	Dothideales	Dothioraceae	Dothiora	-0.462119	0.0111066	-1.71215	5.38527e-05
OTU10325	Fungi	Ascomycota	Dothideomycetes	Dothideomycetes_ord_Incertae_sedis	Eremomycetaceae	Arthrographis	1.35928	1.70321e-06					2.85567	1.95373e-05					1.12784	0.00381674
OTU4852	Fungi	Ascomycota	Dothideomycetes	Myriangiales	Myriangiales_fam_Incertae_sedis	Phaeosclera			-1.47296	0.00223964
OTU4882	Fungi	Ascomycota	Dothideomycetes	Myriangiales	unidentified	unidentified			-1.00195	0.012073
OTU10563	Fungi	Ascomycota	Dothideomycetes	Pleosporales	Amorosiaceae	Angustimassarina	1.10932	0.000201625					1.14809	0.0265143
OTU11475	Fungi	Ascomycota	Dothideomycetes	Pleosporales	Biatriosporaceae	Biatriospora	0.47668	0.0190129
OTU6596	Fungi	Ascomycota	Dothideomycetes	Pleosporales	Coniothyriaceae	Coniothyrium	1.71239	2.87717e-09			0.915815	0.0434123	2.23203	0.00168962	1.52312	0.0126683	2.38142	0.000437626	1.78419	1.15009e-05
OTU9479	Fungi	Ascomycota	Dothideomycetes	Pleosporales	Cucurbitariaceae	Pyrenochaeta					-1.08847	0.0498847
OTU11978	Fungi	Ascomycota	Dothideomycetes	Pleosporales	Cucurbitariaceae	Pyrenochaetopsis	-1.41476	0.000376163			-2.15567	0.00825822			-2.01761	0.00968292	-1.91721	0.0126607
OTU4593	Fungi	Ascomycota	Dothideomycetes	Pleosporales	Cucurbitariaceae	unidentified	0.526849	0.0131633					1.48168	0.00524541
OTU6937	Fungi	Ascomycota	Dothideomycetes	Pleosporales	Dictyosporiaceae	Pseudocoleophoma	3.31494	2.47165e-18					4.96602	3.77552e-09	2.88235	0.000916639	3.1155	0.000243493	-1.80219	0.00044286	5.09786	5.10511e-10
OTU11227	Fungi	Ascomycota	Dothideomycetes	Pleosporales	Didymellaceae	Ascochyta	2.91474	6.90551e-13	2.39964	0.0101922					2.77994	0.0029436	2.54574	0.00429921	1.09652	0.0269909
OTU11033	Fungi	Ascomycota	Dothideomycetes	Pleosporales	Didymellaceae	Boeremia	1.31908	0.000624614					3.46403	6.21533e-05
OTU11732	Fungi	Ascomycota	Dothideomycetes	Pleosporales	Didymellaceae	Calophoma	1.12945	2.56887e-05					0.814006	0.0496125					0.861747	0.0126603
OTU11153	Fungi	Ascomycota	Dothideomycetes	Pleosporales	Didymellaceae	Didymella	0.560951	0.0429776							2.7058	0.00141713	1.10969	0.0439731			0.956966	0.0411183
OTU11183	Fungi	Ascomycota	Dothideomycetes	Pleosporales	Didymellaceae	Endophoma	3.00866	2.47165e-18	2.06596	0.0113886			4.08193	1.06009e-07	1.42411	0.0190454	2.49364	0.00063445	2.52244	6.55729e-08
OTU10654	Fungi	Ascomycota	Dothideomycetes	Pleosporales	Didymellaceae	Epicoccum	-3.07729	9.34099e-18	-2.75362	0.00131155	-6.64415	1.15188e-18							-1.50103	0.00275917
OTU11030	Fungi	Ascomycota	Dothideomycetes	Pleosporales	Didymellaceae	Neoascochyta	-1.54089	6.83713e-05			-1.77757	0.0161751					-1.23423	0.0382262
OTU11305	Fungi	Ascomycota	Dothideomycetes	Pleosporales	Didymellaceae	Nothophoma	-1.19317	0.000341437							-1.91337	0.0039578	-2.40216	0.000200359	1.32038	0.00341386	-3.86994	5.40104e-10
OTU11331	Fungi	Ascomycota	Dothideomycetes	Pleosporales	Didymellaceae	Phoma	0.487117	0.019019
OTU11053	Fungi	Ascomycota	Dothideomycetes	Pleosporales	Didymellaceae	Phomatodes	2.26132	8.09141e-11	3.38905	5.6901e-05					4.66888	6.61402e-09	2.49541	0.000834838	2.3689	7.72051e-07
OTU11017	Fungi	Ascomycota	Dothideomycetes	Pleosporales	Didymellaceae	Stagonosporopsis							0.884112	0.0373575
OTU11168	Fungi	Ascomycota	Dothideomycetes	Pleosporales	Didymellaceae	Xenodidymella	-1.44199	5.99238e-08									-2.36479	4.29979e-05	-2.6159	2.42004e-11
OTU2445	Fungi	Ascomycota	Dothideomycetes	Pleosporales	Didymosphaeriaceae	Bimuria	1.33485	4.21126e-06					2.00855	0.00293184	2.60778	0.000133253
OTU6493	Fungi	Ascomycota	Dothideomycetes	Pleosporales	Didymosphaeriaceae	Kalmusia									0.737601	0.0336263
OTU1909	Fungi	Ascomycota	Dothideomycetes	Pleosporales	Didymosphaeriaceae	Paracamarosporium	1.69207	4.21766e-08	2.64791	0.00217236			2.67741	0.000810843	1.98139	0.00548715
OTU5496	Fungi	Ascomycota	Dothideomycetes	Pleosporales	Didymosphaeriaceae	Paraconiothyrium	2.87217	4.744e-16	4.44106	3.27789e-07			2.41421	0.00276355	3.33294	0.000132538	2.15276	0.00460566	-1.66645	0.000912119	4.08653	7.61155e-08
OTU2954	Fungi	Ascomycota	Dothideomycetes	Pleosporales	Didymosphaeriaceae	Paraphaeosphaeria	1.18294	0.000445833	2.59046	0.00213707											-1.46014	0.0171444
OTU2887	Fungi	Ascomycota	Dothideomycetes	Pleosporales	Didymosphaeriaceae	Pseudocamarosporium													0.791164	0.0107466
OTU9267	Fungi	Ascomycota	Dothideomycetes	Pleosporales	Lentitheciaceae	Keissleriella	0.5863	0.00802643
OTU4061	Fungi	Ascomycota	Dothideomycetes	Pleosporales	Leptosphaeriaceae	Ampelomyces	0.642901	0.00551484					0.730932	0.0482498
OTU5795	Fungi	Ascomycota	Dothideomycetes	Pleosporales	Leptosphaeriaceae	Leptosphaeria	2.9123	1.17898e-15			3.657	1.48619e-06	3.69665	1.20338e-05	1.46567	0.0199438	5.23351	5.21343e-10	2.57999	3.31089e-07	2.41077	0.00394285
OTU5387	Fungi	Ascomycota	Dothideomycetes	Pleosporales	Leptosphaeriaceae	Paraleptosphaeria													1.01072	0.00368188
OTU5879	Fungi	Ascomycota	Dothideomycetes	Pleosporales	Leptosphaeriaceae	Plenodomus	0.689517	0.00684316									1.64669	0.00623695	1.98654	3.0322e-07
OTU5173	Fungi	Ascomycota	Dothideomycetes	Pleosporales	Leptosphaeriaceae	Subplenodomus	-1.12339	1.21781e-06			-2.09734	8.80817e-05			-1.62018	0.00337755			-1.0884	0.00312863	0.954759	0.0259888
OTU4994	Fungi	Ascomycota	Dothideomycetes	Pleosporales	Leptosphaeriaceae	unidentified							-1.15752	0.0112685
OTU3587	Fungi	Ascomycota	Dothideomycetes	Pleosporales	Massarinaceae	Stagonospora									0.910183	0.0431769
OTU12111	Fungi	Ascomycota	Dothideomycetes	Pleosporales	Melanommataceae	Alpinaria													-0.991276	0.00907865	1.27881	0.0175576
OTU12005	Fungi	Ascomycota	Dothideomycetes	Pleosporales	Melanommataceae	Herpotrichia	1.69683	1.68263e-08									2.32223	0.000295713	2.08998	1.7354e-08
OTU12119	Fungi	Ascomycota	Dothideomycetes	Pleosporales	Melanommataceae	Muriformistrickeria	0.839346	0.000655631			0.932037	0.0266637							1.15288	0.000912119
OTU11934	Fungi	Ascomycota	Dothideomycetes	Pleosporales	Melanommataceae	unidentified	0.524921	0.0125838											0.935653	0.00509624
OTU9653	Fungi	Ascomycota	Dothideomycetes	Pleosporales	Periconiaceae	Periconia					-0.955532	0.0418091			2.29794	0.00164826			1.35646	0.00232671
OTU4257	Fungi	Ascomycota	Dothideomycetes	Pleosporales	Phaeosphaeriaceae	Acericola							0.815461	0.0351596
OTU9239	Fungi	Ascomycota	Dothideomycetes	Pleosporales	Phaeosphaeriaceae	Juncaceicola	-1.15922	5.4276e-08									-1.76995	2.92364e-05
OTU3702	Fungi	Ascomycota	Dothideomycetes	Pleosporales	Phaeosphaeriaceae	Loratospora	1.24823	8.69753e-05			1.90274	0.00476699			2.56999	0.000867677			1.90503	3.36644e-05	-0.707293	0.0485967
OTU3684	Fungi	Ascomycota	Dothideomycetes	Pleosporales	Phaeosphaeriaceae	Neosetophoma	0.700235	0.012228					1.67561	0.0146925	0.965941	0.0414574			2.45714	3.6619e-07
OTU6331	Fungi	Ascomycota	Dothideomycetes	Pleosporales	Phaeosphaeriaceae	Paraphoma					-0.989926	0.0427276							-0.835604	0.026917
OTU4589	Fungi	Ascomycota	Dothideomycetes	Pleosporales	Phaeosphaeriaceae	Parastagonospora	-1.30279	9.92892e-07	-4.55853	5.89248e-10	2.12721	0.0017782
OTU11193	Fungi	Ascomycota	Dothideomycetes	Pleosporales	Phaeosphaeriaceae	Phaeosphaeria									1.23158	0.0313393
OTU10873	Fungi	Ascomycota	Dothideomycetes	Pleosporales	Phaeosphaeriaceae	Phaeosphaeriopsis	1.47003	4.57529e-05			-3.0669	0.000294294					1.67161	0.0188659
OTU9871	Fungi	Ascomycota	Dothideomycetes	Pleosporales	Phaeosphaeriaceae	Piniphoma	-0.866687	0.00208611							-0.690885	0.0469701
OTU3116	Fungi	Ascomycota	Dothideomycetes	Pleosporales	Phaeosphaeriaceae	Pseudoophiobolus	-0.531067	0.0067838	-0.745687	0.0324318	-0.831121	0.0227388
OTU4573	Fungi	Ascomycota	Dothideomycetes	Pleosporales	Phaeosphaeriaceae	Sclerostagonospora	0.902573	0.00235292					2.85204	6.84391e-05
OTU3715	Fungi	Ascomycota	Dothideomycetes	Pleosporales	Phaeosphaeriaceae	Septoriella	2.44338	4.22947e-12			3.18609	4.59362e-06			1.35977	0.0160348	2.0341	0.00492759
OTU11224	Fungi	Ascomycota	Dothideomycetes	Pleosporales	Phaeosphaeriaceae	unidentified	0.518665	0.042357					1.51836	0.0257918			1.11649	0.0413465	3.03739	3.09709e-09
OTU3397	Fungi	Ascomycota	Dothideomycetes	Pleosporales	Phaeosphaeriaceae	Vagicola	-0.459275	0.0365743	-1.57638	0.017672	-1.82239	0.00547988
OTU3202	Fungi	Ascomycota	Dothideomycetes	Pleosporales	Pleosporaceae	Alternaria	-3.01549	4.26617e-14	-4.11057	4.6796e-05			-3.76562	0.000108448	-5.65891	1.03934e-08
OTU5508	Fungi	Ascomycota	Dothideomycetes	Pleosporales	Pleosporaceae	Pleospora			-1.12016	0.0209934
OTU5873	Fungi	Ascomycota	Dothideomycetes	Pleosporales	Pleosporaceae	Stemphylium					-0.6068	0.0469567
OTU5523	Fungi	Ascomycota	Dothideomycetes	Pleosporales	Pleosporaceae	unidentified	-1.99646	1.68858e-18	-3.79628	1.44038e-15	-3.02556	1.35341e-10
OTU11509	Fungi	Ascomycota	Dothideomycetes	Pleosporales	Pleosporales_fam_Incertae_sedis	Microsphaeropsis	1.19865	0.000111758					1.90996	0.0120403	4.42462	1.50252e-07	1.27108	0.0319657			1.75127	0.0110165
OTU5172	Fungi	Ascomycota	Dothideomycetes	Pleosporales	Pleosporales_fam_Incertae_sedis	Monodictys	1.13946	0.000614529			1.75898	0.0147144
OTU6943	Fungi	Ascomycota	Dothideomycetes	Pleosporales	Pleosporales_fam_Incertae_sedis	Pseudorobillarda	1.40571	2.42842e-06
OTU10364	Fungi	Ascomycota	Dothideomycetes	Pleosporales	Sporormiaceae	Preussia	1.56312	1.41063e-05			2.22065	0.00476699			1.23186	0.030506
OTU10877	Fungi	Ascomycota	Dothideomycetes	Pleosporales	Sporormiaceae	unidentified	1.86435	7.18505e-07	4.93449	3.98843e-07	2.42049	0.00480829	1.49647	0.0332974
OTU10329	Fungi	Ascomycota	Dothideomycetes	Pleosporales	Sporormiaceae	Westerdykella	1.17304	0.000162863					1.30495	0.0292952
OTU4350	Fungi	Ascomycota	Dothideomycetes	Pleosporales	Teichosporaceae	Teichospora	1.51913	4.9628e-08					3.57029	2.39355e-06			1.67156	0.0136662	0.843662	0.0262901
OTU7110	Fungi	Ascomycota	Dothideomycetes	Pleosporales	Thyridariaceae	Parathyridaria	0.719105	0.0023122			0.88676	0.0276794
OTU6620	Fungi	Ascomycota	Dothideomycetes	Pleosporales	Thyridariaceae	unidentified	0.345911	0.034341					0.953196	0.0292612
OTU9107	Fungi	Ascomycota	Dothideomycetes	Pleosporales	Torulaceae	Torula			-1.87723	0.00242506
OTU3798	Fungi	Ascomycota	Dothideomycetes	Pleosporales	unidentified	unidentified	1.76271	2.89837e-08					2.01709	0.00524541	2.73335	0.000293932			0.683835	0.0473159
OTU8818	Fungi	Ascomycota	Dothideomycetes	unidentified	unidentified	unidentified					-3.11626	4.86288e-06			1.44771	0.0179427	2.71815	0.000469454	1.66348	0.00051521
OTU8934	Fungi	Ascomycota	Dothideomycetes	Venturiales	Sympoventuriaceae	Fusicladium							1.20317	0.0257918	1.10294	0.0267011	1.7738	0.00691963	0.831378	0.0185505
OTU6659	Fungi	Ascomycota	Dothideomycetes	Venturiales	Sympoventuriaceae	unidentified	-0.700294	0.00109183	-2.2151	2.58306e-06	-0.904873	0.0224343
OTU8862	Fungi	Ascomycota	Dothideomycetes	Venturiales	unidentified	unidentified	0.894981	0.00282959	-1.94461	0.00746539			1.86133	0.00619059
OTU10077	Fungi	Ascomycota	Dothideomycetes	Venturiales	Venturiaceae	Sympodiella	0.558763	0.0106674					1.17968	0.0152272
OTU9820	Fungi	Ascomycota	Dothideomycetes	Venturiales	Venturiaceae	unidentified	0.933649	0.000298502									0.755914	0.0388966	1.15549	0.000452656
OTU8232	Fungi	Ascomycota	Dothideomycetes	Venturiales	Venturiaceae	Venturia			-4.65875	8.28616e-14			3.19272	1.38342e-06
OTU2585	Fungi	Ascomycota	Eurotiomycetes	Chaetothyriales	Cyphellophoraceae	Cyphellophora	0.962536	0.00155776					1.65324	0.00998566			2.42295	0.000534157	1.41355	0.00122822
OTU3303	Fungi	Ascomycota	Eurotiomycetes	Chaetothyriales	Herpotrichiellaceae	Capronia	0.663446	0.00887546							0.814597	0.0418528	1.47254	0.0144692	1.26771	0.00193081
OTU3975	Fungi	Ascomycota	Eurotiomycetes	Chaetothyriales	Herpotrichiellaceae	Cladophialophora	1.2435	3.21859e-05					4.55302	3.77552e-09	2.78878	0.000537756	2.2008	0.00252519	2.26817	1.01792e-06
OTU2190	Fungi	Ascomycota	Eurotiomycetes	Chaetothyriales	Herpotrichiellaceae	Exophiala	1.34039	3.77784e-05					2.70414	0.000247808	3.16037	2.96676e-05			1.19925	0.00713713
OTU9111	Fungi	Ascomycota	Eurotiomycetes	Chaetothyriales	Herpotrichiellaceae	Heteroconium	-0.300298	0.0464185
OTU2211	Fungi	Ascomycota	Eurotiomycetes	Chaetothyriales	Herpotrichiellaceae	Phialophora	0.973654	0.000624614					2.33548	0.000685557					1.33219	0.0012782
OTU5180	Fungi	Ascomycota	Eurotiomycetes	Chaetothyriales	Herpotrichiellaceae	Rhinocladiella			-0.73279	0.0458478									0.540116	0.0393416
OTU4430	Fungi	Ascomycota	Eurotiomycetes	Chaetothyriales	Herpotrichiellaceae	unidentified	2.38079	5.12115e-12			-2.22321	0.00365624	3.83409	1.47725e-06	3.1207	0.000180463	4.11505	1.62561e-07	2.69581	4.37529e-08
OTU3189	Fungi	Ascomycota	Eurotiomycetes	Chaetothyriales	Herpotrichiellaceae	Veronaea	0.970093	0.000909363					3.38172	3.39215e-06
OTU377	Fungi	Ascomycota	Eurotiomycetes	Chaetothyriales	Trichomeriaceae	Alatosessilispora			-1.45467	0.00424173	-1.09441	0.0184151	1.32398	0.0144176
OTU2642	Fungi	Ascomycota	Eurotiomycetes	Chaetothyriales	Trichomeriaceae	Knufia			-0.813397	0.0412641			1.51639	0.00974801
OTU385	Fungi	Ascomycota	Eurotiomycetes	Chaetothyriales	unidentified	unidentified	0.930307	0.00294769	-2.55008	0.00137838			3.4014	6.854e-06	3.5966	4.97241e-06	1.69702	0.0137415	1.25057	0.00703683
OTU11005	Fungi	Ascomycota	Eurotiomycetes	Coryneliales	Coryneliaceae	Hypsotheca													-0.937262	0.00509624
OTU10314	Fungi	Ascomycota	Eurotiomycetes	Eurotiales	Aspergillaceae	Aspergillus					1.68958	0.0227388
OTU8906	Fungi	Ascomycota	Eurotiomycetes	Eurotiales	Aspergillaceae	Monascus	1.80776	6.37321e-09
OTU5856	Fungi	Ascomycota	Eurotiomycetes	Eurotiales	Aspergillaceae	Penicillium									-1.98933	0.00658101	1.67353	0.0141008	0.940305	0.0261428
OTU4720	Fungi	Ascomycota	Eurotiomycetes	Eurotiales	Thermoascaceae	Byssochlamys													1.0444	0.00154203
OTU4409	Fungi	Ascomycota	Eurotiomycetes	Eurotiales	Trichocomaceae	Sagenomella	0.677215	0.00383816	0.863662	0.0475101									0.472402	0.0473636
OTU4705	Fungi	Ascomycota	Eurotiomycetes	Eurotiales	Trichocomaceae	Talaromyces	3.15904	1.22111e-20			1.63792	0.0147144	3.5763	3.19378e-06	3.67217	1.3562e-06	3.02291	4.50436e-05	1.98662	2.82389e-05
OTU2255	Fungi	Ascomycota	Eurotiomycetes	Eurotiales	Trichocomaceae	Thermomyces	0.952187	0.00420508					2.08141	0.00663506			3.25492	1.70829e-05	3.81539	4.00431e-15
OTU4202	Fungi	Ascomycota	Eurotiomycetes	Mycocaliciales	Mycocaliciaceae	Chaenothecopsis					-1.08596	0.00825822
OTU3124	Fungi	Ascomycota	Eurotiomycetes	Onygenales	Ascosphaeraceae	Ascosphaera	5.26931	5.9454e-38					4.30732	1.46599e-07	4.06287	1.30335e-06	4.54734	7.70066e-10	5.88131	3.64697e-31
OTU2963	Fungi	Ascomycota	Eurotiomycetes	Onygenales	Gymnoascaceae	Leucothecium	0.780886	0.00144026					1.78054	0.00259752
OTU2881	Fungi	Ascomycota	Eurotiomycetes	Onygenales	Gymnoascaceae	unidentified	0.814086	0.00121195					1.90073	0.00201336			1.04091	0.0314679	0.627725	0.0333489
OTU6344	Fungi	Ascomycota	Eurotiomycetes	Onygenales	Onygenaceae	Auxarthron	0.970709	0.000112725											0.89526	0.00782301
OTU5702	Fungi	Ascomycota	Eurotiomycetes	Onygenales	Onygenales_fam_Incertae_sedis	Chrysosporium	0.808299	0.00121195											1.0113	0.00519262
OTU705	Fungi	Ascomycota	Eurotiomycetes	Onygenales	unidentified	unidentified	1.74765	2.87717e-09	1.80054	0.0161563	1.56956	0.0147144			-2.60188	0.000224456	2.58225	0.000426541	1.58076	0.000468517
OTU2592	Fungi	Ascomycota	Eurotiomycetes	Phaeomoniellales	Phaeomoniellaceae	Neophaeomoniella					-0.931213	0.0147144
OTU4137	Fungi	Ascomycota	Eurotiomycetes	unidentified	unidentified	unidentified			-1.01863	0.015591
OTU5652	Fungi	Ascomycota	Eurotiomycetes	Verrucariales	Verrucariaceae	Staurothele	0.389278	0.0305962
OTU6615	Fungi	Ascomycota	Eurotiomycetes	Verrucariales	Verrucariaceae	Verrucaria	0.433344	0.0228076					0.909303	0.0322589
OTU8812	Fungi	Ascomycota	Geoglossomycetes	Geoglossales	unidentified	unidentified	0.799694	0.00197019							0.73542	0.0405396			0.850549	0.0107466
OTU4385	Fungi	Ascomycota	Laboulbeniomycetes	Pyxidiophorales	Pyxidiophoraceae	Pyxidiophora	-2.23414	1.16221e-14	-3.47507	9.71785e-07			-2.38161	0.000685557	-1.63956	0.00784528	-0.949754	0.0396823	-0.736919	0.0356767
OTU6977	Fungi	Ascomycota	Lecanoromycetes	Caliciales	Physciaceae	Physcia					-1.01041	0.014855							0.759519	0.0127798
OTU2431	Fungi	Ascomycota	Lecanoromycetes	Lecanorales	Lecanoraceae	Scoliciosporum	0.895191	0.00250339					1.23693	0.0290215
OTU2448	Fungi	Ascomycota	Lecanoromycetes	Lecanorales	Lecanoraceae	unidentified											0.700573	0.048863	1.23282	0.000613868
OTU6630	Fungi	Ascomycota	Lecanoromycetes	Lecanorales	Micareaceae	Micarea	0.358433	0.0344648					0.912248	0.029257
OTU4183	Fungi	Ascomycota	Lecanoromycetes	Lecanorales	Parmeliaceae	Evernia	0.547477	0.0123569					1.30166	0.0109816					0.61583	0.0275649
OTU6310	Fungi	Ascomycota	Lecanoromycetes	Lecanoromycetes_ord_Incertae_sedis	Lecanoromycetes_fam_Incertae_sedis	Sarea	1.48626	1.95898e-07	2.19641	0.00137838									1.08432	0.00418499
OTU6755	Fungi	Ascomycota	Lecanoromycetes	Lecanoromycetes_ord_Incertae_sedis	Lecanoromycetes_fam_Incertae_sedis	unidentified	1.30772	1.98672e-06					1.98909	0.000685557			0.903572	0.0330531	1.30776	0.000250403
OTU2265	Fungi	Ascomycota	Lecanoromycetes	Teloschistales	Teloschistaceae	unidentified			-0.943815	0.0299028	-1.48716	0.00284261							0.976013	0.00412854
OTU2896	Fungi	Ascomycota	Lecanoromycetes	Teloschistales	Teloschistaceae	Xanthoria	-0.243127	0.0455473
OTU5597	Fungi	Ascomycota	Leotiomycetes	Erysiphales	Erysiphaceae	Blumeria	-1.94654	8.99521e-12			-3.02912	9.72024e-09	-0.883169	0.0482498
OTU1698	Fungi	Ascomycota	Leotiomycetes	Erysiphales	Erysiphaceae	Erysiphe	-0.294964	0.034164
OTU1787	Fungi	Ascomycota	Leotiomycetes	Erysiphales	Erysiphaceae	Pseudoidium							0.703896	0.0461945
OTU5848	Fungi	Ascomycota	Leotiomycetes	Erysiphales	Erysiphaceae	Sawadaea	0.646013	0.00668344
OTU14608	Fungi	Ascomycota	Leotiomycetes	Helotiales	Chaetomellaceae	Pilidium			1.53814	0.0108256
OTU7258	Fungi	Ascomycota	Leotiomycetes	Helotiales	Dermateaceae	Calloria	-1.9148	1.04889e-14	-2.56495	4.97196e-06	-2.77398	1.8648e-08
OTU1145	Fungi	Ascomycota	Leotiomycetes	Helotiales	Dermateaceae	Helgardia	-4.46453	4.61868e-36	-4.46023	2.53061e-07	-5.63612	2.8405e-14	-2.97702	0.000338525			3.65523	5.20501e-06	3.52969	8.9558e-12
OTU8465	Fungi	Ascomycota	Leotiomycetes	Helotiales	Dermateaceae	Neofabraea	2.39431	6.41513e-15	2.70508	0.00122103			3.27719	7.02741e-06	3.89362	4.30902e-07	1.60531	0.0111878	1.91788	1.35735e-05
OTU1143	Fungi	Ascomycota	Leotiomycetes	Helotiales	Dermateaceae	Oculimacula	-2.00416	5.3672e-12	-1.87751	0.00423923	-4.09802	1.58139e-13							1.2809	0.0030398
OTU6638	Fungi	Ascomycota	Leotiomycetes	Helotiales	Dermateaceae	Pezicula					-0.712633	0.0418091							0.58326	0.0340547
OTU847	Fungi	Ascomycota	Leotiomycetes	Helotiales	Dermateaceae	Pseudopeziza					-3.48614	5.91254e-12
OTU8254	Fungi	Ascomycota	Leotiomycetes	Helotiales	Dermateaceae	Scleropezicula	0.432887	0.0209272											0.697421	0.0143721
OTU6758	Fungi	Ascomycota	Leotiomycetes	Helotiales	Dermateaceae	unidentified	0.91222	0.00162369					1.70041	0.0067238
OTU7257	Fungi	Ascomycota	Leotiomycetes	Helotiales	Helotiaceae	Articulospora	-3.28454	1.86856e-33	-2.06928	0.00254869	-4.66662	2.05453e-18					-0.866498	0.0444385	-1.09941	0.00993223
OTU9792	Fungi	Ascomycota	Leotiomycetes	Helotiales	Helotiaceae	Crocicreas			-0.754345	0.0332757
OTU7098	Fungi	Ascomycota	Leotiomycetes	Helotiales	Helotiaceae	Hymenoscyphus					-1.35144	0.00577462							0.931746	0.00606518
OTU6767	Fungi	Ascomycota	Leotiomycetes	Helotiales	Helotiaceae	Mycofalcella	0.443449	0.0295785									1.86297	0.00287676	1.19354	0.00150704
OTU6941	Fungi	Ascomycota	Leotiomycetes	Helotiales	Helotiaceae	Scytalidium	1.38543	1.02857e-05	2.30544	0.00286924									-0.810316	0.0204016	1.73653	0.00568325
OTU7818	Fungi	Ascomycota	Leotiomycetes	Helotiales	Helotiaceae	Tetracladium	0.36846	0.0373017					1.61996	0.00592784
OTU10043	Fungi	Ascomycota	Leotiomycetes	Helotiales	Helotiaceae	unidentified					-1.23653	0.0227388							0.623003	0.0473636
OTU5855	Fungi	Ascomycota	Leotiomycetes	Helotiales	Helotiales_fam_Incertae_sedis	Acephala							0.834216	0.0362178
OTU6971	Fungi	Ascomycota	Leotiomycetes	Helotiales	Helotiales_fam_Incertae_sedis	Cadophora	1.0567	0.000286602							2.66966	0.000328971			1.58806	0.000201922
OTU11821	Fungi	Ascomycota	Leotiomycetes	Helotiales	Helotiales_fam_Incertae_sedis	Chalara							2.82929	0.00010514					1.53224	0.000912119
OTU1060	Fungi	Ascomycota	Leotiomycetes	Helotiales	Helotiales_fam_Incertae_sedis	Collembolispora	-1.45799	2.0442e-11	-2.01691	0.000272511	-3.52781	9.29004e-16
OTU8434	Fungi	Ascomycota	Leotiomycetes	Helotiales	Helotiales_fam_Incertae_sedis	Hyalodendriella	0.538609	0.0114959					0.757617	0.0461945
OTU6644	Fungi	Ascomycota	Leotiomycetes	Helotiales	Helotiales_fam_Incertae_sedis	Leptodontidium													0.496412	0.0376045
OTU252	Fungi	Ascomycota	Leotiomycetes	Helotiales	Helotiales_fam_Incertae_sedis	Mastigosporium					-1.12524	0.00772607
OTU1261	Fungi	Ascomycota	Leotiomycetes	Helotiales	Helotiales_fam_Incertae_sedis	Rhynchosporium					-1.17716	0.00659657
OTU1204	Fungi	Ascomycota	Leotiomycetes	Helotiales	Helotiales_fam_Incertae_sedis	Volucrispora	-1.94259	4.69412e-11	-2.75741	0.000175236	-4.18965	2.20971e-12					1.21378	0.0245536	2.31731	8.98051e-08
OTU10350	Fungi	Ascomycota	Leotiomycetes	Helotiales	Hemiphacidiaceae	Rhabdocline	-0.62648	0.00226408									-1.86	2.4157e-06
OTU9108	Fungi	Ascomycota	Leotiomycetes	Helotiales	Hyaloscyphaceae	Cistella	-2.39798	3.70013e-15	-3.04417	5.6901e-05	-4.28033	2.23032e-11					1.01531	0.0409206	1.12365	0.00968905
OTU8990	Fungi	Ascomycota	Leotiomycetes	Helotiales	Hyaloscyphaceae	Hyaloscypha	0.47242	0.0199144
OTU7446	Fungi	Ascomycota	Leotiomycetes	Helotiales	Hyaloscyphaceae	Lachnellula	1.29306	4.22061e-06	1.49807	0.0178585			1.43535	0.0196514	2.70547	0.000220845
OTU7123	Fungi	Ascomycota	Leotiomycetes	Helotiales	Hyaloscyphaceae	Lachnum	-0.381261	0.0230735	-2.21019	4.89618e-06
OTU7093	Fungi	Ascomycota	Leotiomycetes	Helotiales	Hyaloscyphaceae	Pezizella	0.699713	0.00483097
OTU8800	Fungi	Ascomycota	Leotiomycetes	Helotiales	Hyaloscyphaceae	Tetrachaetum	0.837807	0.00164819					2.11498	0.000250219
OTU10567	Fungi	Ascomycota	Leotiomycetes	Helotiales	Hyaloscyphaceae	Trichopezizella	-0.837328	0.00164829			-4.60995	9.58961e-18
OTU7720	Fungi	Ascomycota	Leotiomycetes	Helotiales	Hyaloscyphaceae	unidentified	1.73477	1.72525e-07					4.00252	1.00225e-08	1.99509	0.00337755	2.52418	0.00033347	1.66872	7.97508e-05
OTU7610	Fungi	Ascomycota	Leotiomycetes	Helotiales	Leotiaceae	Flagellospora			-0.948676	0.0293584
OTU7588	Fungi	Ascomycota	Leotiomycetes	Helotiales	Leotiaceae	unidentified							0.966583	0.0243731
OTU11634	Fungi	Ascomycota	Leotiomycetes	Helotiales	Myxotrichaceae	Oidiodendron	2.35525	4.43948e-14	2.1035	0.00536515	1.61268	0.0147144	3.27641	2.31139e-05	3.20363	5.40447e-05	2.00951	0.00649276			1.06821	0.0323202
OTU6782	Fungi	Ascomycota	Leotiomycetes	Helotiales	Myxotrichaceae	unidentified	0.923746	0.000313983							1.10415	0.0154287	0.861704	0.0348149	1.2446	0.000421312
OTU10075	Fungi	Ascomycota	Leotiomycetes	Helotiales	Sclerotiniaceae	Botryotinia	-2.07177	9.86124e-09							-2.79184	0.000635304	-4.5432	1.36367e-09			-3.69382	1.01272e-06
OTU12129	Fungi	Ascomycota	Leotiomycetes	Helotiales	Sclerotiniaceae	Ciboria											-1.10503	0.0090269
OTU5178	Fungi	Ascomycota	Leotiomycetes	Helotiales	Sclerotiniaceae	Clarireedia	-0.623329	0.00338113							-0.460052	0.0486464	-1.53471	0.000644638			-1.69328	0.00019648
OTU8230	Fungi	Ascomycota	Leotiomycetes	Helotiales	unidentified	unidentified					-1.18312	0.038548	2.48239	0.00178105	2.88177	0.000371686	2.48524	0.000967572	0.980512	0.0223163
OTU11898	Fungi	Ascomycota	Leotiomycetes	Helotiales	Vibrisseaceae	Phialocephala	1.45019	3.97478e-07							1.58198	0.00595512	1.43186	0.0116582	1.42711	0.000317793
OTU8001	Fungi	Ascomycota	Leotiomycetes	Phacidiales	Phacidiaceae	Allantophomopsis	-0.698562	0.000660873	-1.81339	4.5485e-05
OTU8242	Fungi	Ascomycota	Leotiomycetes	Phacidiales	Phacidiaceae	Gremmenia	-0.65683	0.00137238					-2.10262	1.11418e-06
OTU7813	Fungi	Ascomycota	Leotiomycetes	Phacidiales	Phacidiaceae	Phacidium			-2.18013	2.81121e-07
OTU11672	Fungi	Ascomycota	Leotiomycetes	Rhytismatales	Rhytismataceae	Rhytisma	-2.38954	1.17641e-10	-2.58577	0.000671283	-2.78406	6.56983e-05	2.37339	0.0015363			-2.33739	0.000477862	1.73431	0.000378854	-4.2188	2.21164e-10
OTU7472	Fungi	Ascomycota	Leotiomycetes	Rhytismatales	unidentified	unidentified													0.845669	0.00674707
OTU12411	Fungi	Ascomycota	Leotiomycetes	Thelebolales	Pseudeurotiaceae	Pleuroascus	0.440207	0.0228098
OTU7775	Fungi	Ascomycota	Leotiomycetes	Thelebolales	Pseudeurotiaceae	Pseudeurotium	2.4802	9.95555e-13	2.90726	0.000818985			1.83204	0.0132889	1.5465	0.0170869	2.65007	0.000605338	1.72331	0.000785912
OTU6099	Fungi	Ascomycota	Leotiomycetes	Thelebolales	Pseudeurotiaceae	Pseudogymnoascus	1.34449	2.84213e-07							0.955966	0.0197007
OTU7638	Fungi	Ascomycota	Leotiomycetes	Thelebolales	Pseudeurotiaceae	unidentified			-2.02938	4.5485e-05	-0.792094	0.0377304
OTU7592	Fungi	Ascomycota	Leotiomycetes	Thelebolales	Thelebolaceae	Cleistothelebolus	1.04807	0.00270599	1.89781	0.0149342	2.55646	0.000853353	2.00044	0.00623367	1.60843	0.0127886			-1.40429	0.00272757	0.832906	0.0410285
OTU7221	Fungi	Ascomycota	Leotiomycetes	Thelebolales	Thelebolaceae	Thelebolus	2.37011	1.04967e-11	3.13341	0.000167441	2.34715	0.00191463	2.3604	0.00244193	2.69177	0.000654208	1.18477	0.034013	-1.89732	0.000118262	3.71065	4.23886e-07
OTU8229	Fungi	Ascomycota	Leotiomycetes	Thelebolales	unidentified	unidentified	1.18672	0.0013357					1.95626	0.0110967	1.75635	0.0148089	-3.29848	2.95047e-05	-3.06734	2.16117e-09
OTU14470	Fungi	Ascomycota	Leotiomycetes	unidentified	unidentified	unidentified	0.873669	0.0141272							3.37343	0.000287508	1.12538	0.0464695
OTU8649	Fungi	Ascomycota	Orbiliomycetes	Orbiliales	Orbiliaceae	Dactylaria	2.23909	1.05408e-12			1.24906	0.0294412	4.73967	1.03483e-09			2.79387	0.000269408			2.07727	0.00498627
OTU4338	Fungi	Ascomycota	Pezizomycetes	Pezizales	Ascobolaceae	Ascobolus	1.71159	9.85593e-06			3.81619	3.63319e-06	1.99232	0.0126269
OTU4055	Fungi	Ascomycota	Pezizomycetes	Pezizales	Ascobolaceae	unidentified			-1.74177	0.0111156			2.46747	0.000862715			-2.14249	0.000700187	-1.53489	0.000386573
OTU6089	Fungi	Ascomycota	Pezizomycetes	Pezizales	Ascodesmidaceae	Cephaliophora	1.44362	9.92892e-07									1.2193	0.0225181
OTU3970	Fungi	Ascomycota	Pezizomycetes	Pezizales	Pezizaceae	Iodophanus									2.38215	0.00148765
OTU1055	Fungi	Ascomycota	Pezizomycetes	Pezizales	Pezizaceae	Peziza	0.616206	0.0123569									1.1234	0.0310859			2.09029	0.00226112
OTU1195	Fungi	Ascomycota	Pezizomycetes	Pezizales	Pezizaceae	unidentified	1.09524	0.000159152					1.71426	0.00377039							0.996781	0.0259888
OTU3317	Fungi	Ascomycota	Pezizomycetes	Pezizales	Pyronemataceae	Aleuria							0.6821	0.0466836
OTU4572	Fungi	Ascomycota	Pezizomycetes	Pezizales	Pyronemataceae	Byssonectria							-1.46688	0.00357389					-1.26746	0.000378854	0.52847	0.0492409
OTU5477	Fungi	Ascomycota	Pezizomycetes	Pezizales	Pyronemataceae	Heydenia	1.21826	1.19975e-05									1.00743	0.029831
OTU3431	Fungi	Ascomycota	Pezizomycetes	Pezizales	Pyronemataceae	Scutellinia	-1.15238	1.50336e-05			-1.78824	0.00389376					-1.52768	0.00571827	-1.2799	0.00111751
OTU6299	Fungi	Ascomycota	Pezizomycetes	Pezizales	Pyronemataceae	unidentified	1.41571	0.00103045					3.18636	0.000810843
OTU6505	Fungi	Ascomycota	Pezizomycetes	Pezizales	unidentified	unidentified											-3.83584	1.62561e-07	-2.41859	5.57039e-07
OTU4505	Fungi	Ascomycota	Pezizomycotina_cls_Incertae_sedis	Pezizomycotina_ord_Incertae_sedis	Pezizomycotina_fam_Incertae_sedis	Hymenula							1.62459	0.014912
OTU159	Fungi	Ascomycota	Saccharomycetes	Saccharomycetales	Debaryomycetaceae	Debaryomyces	0.877846	0.0125409							-2.94197	0.00143249	3.88937	1.45487e-05	2.56519	9.74673e-06
OTU6603	Fungi	Ascomycota	Saccharomycetes	Saccharomycetales	Debaryomycetaceae	Meyerozyma			-1.07418	0.0282706
OTU1418	Fungi	Ascomycota	Saccharomycetes	Saccharomycetales	Debaryomycetaceae	Millerozyma	-0.732576	0.000313983	-1.96201	7.85229e-06
OTU3239	Fungi	Ascomycota	Saccharomycetes	Saccharomycetales	Debaryomycetaceae	Schwanniomyces	0.530395	0.0138154											0.999574	0.00369984
OTU3640	Fungi	Ascomycota	Saccharomycetes	Saccharomycetales	Dipodascaceae	Yarrowia			-0.716621	0.0375832
OTU14590	Fungi	Ascomycota	Saccharomycetes	Saccharomycetales	Lipomycetaceae	Lipomyces	1.7856	7.56534e-10					2.33948	0.000685557	2.03622	0.00143249	1.04672	0.0343885	1.18752	0.00335372
OTU8988	Fungi	Ascomycota	Saccharomycetes	Saccharomycetales	Lipomycetaceae	unidentified	0.400957	0.0271834					0.823332	0.0375557
OTU5276	Fungi	Ascomycota	Saccharomycetes	Saccharomycetales	Metschnikowiaceae	Metschnikowia	-1.08261	0.000632369			-3.517	5.59836e-06	2.22955	0.00541494			1.99626	0.0106032			1.72715	0.0156382
OTU5520	Fungi	Ascomycota	Saccharomycetes	Saccharomycetales	Phaffomycetaceae	Cyberlindnera							-0.788753	0.0325262
OTU4458	Fungi	Ascomycota	Saccharomycetes	Saccharomycetales	Phaffomycetaceae	Wickerhamomyces	-3.46808	3.56372e-15	-3.67903	0.00044147	-7.88858	1.02418e-16	-3.24319	0.00131343
OTU14378	Fungi	Ascomycota	Saccharomycetes	Saccharomycetales	Pichiaceae	Kregervanrija	0.40676	0.0276037									2.71158	2.95047e-05	2.75725	6.19837e-13
OTU14438	Fungi	Ascomycota	Saccharomycetes	Saccharomycetales	Saccharomycetaceae	Issatchenkia	1.31241	3.05282e-05	2.32179	0.00131155			-1.35034	0.0116114
OTU1845	Fungi	Ascomycota	Saccharomycetes	Saccharomycetales	Saccharomycetaceae	Kazachstania			4.31929	6.69297e-09			-1.29025	0.0218394
OTU41	Fungi	Ascomycota	Saccharomycetes	Saccharomycetales	Saccharomycetaceae	Saccharomyces	-2.45887	8.26699e-12					-2.23379	0.00357389	-2.81138	0.000375734
OTU95	Fungi	Ascomycota	Saccharomycetes	Saccharomycetales	Saccharomycetaceae	Torulaspora	-1.9849	5.02089e-18	-3.1496	1.69207e-08	-2.13255	0.000211975	-4.54033	1.56182e-18
OTU4369	Fungi	Ascomycota	Saccharomycetes	Saccharomycetales	Saccharomycetales_fam_Incertae_sedis	Candida	0.793745	0.00894651
OTU8441	Fungi	Ascomycota	Saccharomycetes	Saccharomycetales	Saccharomycetales_fam_Incertae_sedis	Nadsonia													-0.763145	0.0184594
OTU134	Fungi	Ascomycota	Saccharomycetes	Saccharomycetales	Saccharomycodaceae	Hanseniaspora							-1.45775	0.00327236					0.783145	0.0144871
OTU11472	Fungi	Ascomycota	Saccharomycetes	Saccharomycetales	Trichomonascaceae	Trichomonascus	-0.3757	0.0186301	-1.93559	2.58306e-06
OTU6120	Fungi	Ascomycota	Saccharomycetes	Saccharomycetales	unidentified	unidentified	3.06402	2.76591e-17	1.98508	0.0155856			2.09894	0.00960046	3.21419	0.000266167	3.01165	0.000282106	1.24875	0.0121449
OTU6607	Fungi	Ascomycota	Sordariomycetes	Calosphaeriales	Calosphaeriaceae	Jattaea	-0.427353	0.014542			-1.424	0.00127286
OTU9900	Fungi	Ascomycota	Sordariomycetes	Chaetosphaeriales	Chaetosphaeriaceae	Chaetosphaeria	1.77922	8.93126e-10					2.75427	3.43113e-05					1.00513	0.00789774
OTU8999	Fungi	Ascomycota	Sordariomycetes	Chaetosphaeriales	Chaetosphaeriaceae	Dinemasporium	-0.801405	0.000399628			-1.73379	0.00034349
OTU5815	Fungi	Ascomycota	Sordariomycetes	Coniochaetales	Coniochaetaceae	Coniochaeta	1.73381	3.79284e-09									1.8163	0.00424501
OTU3685	Fungi	Ascomycota	Sordariomycetes	Coniochaetales	Coniochaetaceae	Lecythophora	1.05556	0.000527825					1.4733	0.0181017			2.2927	0.00102993
OTU3091	Fungi	Ascomycota	Sordariomycetes	Coniochaetales	Coniochaetaceae	unidentified	1.51579	1.92613e-07							2.03118	0.00373194	2.18895	0.00143953	1.2598	0.00319018
OTU7502	Fungi	Ascomycota	Sordariomycetes	Coniochaetales	unidentified	unidentified	1.51611	4.40231e-06	3.03185	0.000392547							1.63096	0.0140052	1.07401	0.0142621
OTU5985	Fungi	Ascomycota	Sordariomycetes	Diaporthales	Diaporthales_fam_Incertae_sedis	Botryodiplodia													1.00202	0.00239285
OTU4844	Fungi	Ascomycota	Sordariomycetes	Diaporthales	Gnomoniaceae	Apiognomonia													0.744409	0.0134599
OTU4453	Fungi	Ascomycota	Sordariomycetes	Diaporthales	Gnomoniaceae	Cryptosporella													0.620022	0.0216142
OTU2670	Fungi	Ascomycota	Sordariomycetes	Diaporthales	Valsaceae	unidentified			-1.83258	4.30948e-05
OTU9769	Fungi	Ascomycota	Sordariomycetes	Glomerellales	Glomerellaceae	Colletotrichum									0.92875	0.0422093
OTU10586	Fungi	Ascomycota	Sordariomycetes	Glomerellales	Plectosphaerellaceae	Acrostalagmus	2.47439	4.06081e-15					3.66136	1.47921e-06	2.75272	0.00043409	2.53434	0.000469355			1.22061	0.0230308
OTU10988	Fungi	Ascomycota	Sordariomycetes	Glomerellales	Plectosphaerellaceae	Gibellulopsis	-1.81075	3.68289e-11			-1.23047	0.00770311
OTU10598	Fungi	Ascomycota	Sordariomycetes	Glomerellales	Plectosphaerellaceae	Lectera	1.82681	3.73845e-07											-4.71661	2.4267e-27	5.40046	4.65407e-14
OTU10965	Fungi	Ascomycota	Sordariomycetes	Glomerellales	Plectosphaerellaceae	Musicillium					-2.47254	1.44023e-07
OTU10449	Fungi	Ascomycota	Sordariomycetes	Glomerellales	Plectosphaerellaceae	Stachylidium	-0.474602	0.00846862									-1.38564	0.000555469
OTU9794	Fungi	Ascomycota	Sordariomycetes	Glomerellales	Plectosphaerellaceae	unidentified	0.331308	0.0416246									0.827411	0.0420104
OTU12346	Fungi	Ascomycota	Sordariomycetes	Glomerellales	Plectosphaerellaceae	Verticillium	-0.490153	0.00800359					-1.18269	0.00531482
OTU8961	Fungi	Ascomycota	Sordariomycetes	Hypocreales	Bionectriaceae	Clonostachys	2.36023	1.35736e-12			1.39842	0.0246967	4.27412	9.80984e-08	0.896582	0.0469701	1.51959	0.0172201
OTU5610	Fungi	Ascomycota	Sordariomycetes	Hypocreales	Bionectriaceae	Gliomastix	2.89784	1.58919e-21			1.24045	0.0246967	3.6674	1.8564e-07	2.83767	7.31164e-05	3.33509	2.79029e-06	1.94066	2.52624e-06
OTU10828	Fungi	Ascomycota	Sordariomycetes	Hypocreales	Bionectriaceae	Hydropisphaera	1.37654	8.00417e-06					2.6024	0.000685557	1.21377	0.0288895	1.28026	0.0260842			1.26463	0.0211791
OTU9118	Fungi	Ascomycota	Sordariomycetes	Hypocreales	Bionectriaceae	unidentified	1.42072	3.01454e-07					2.21921	0.00113402	1.07572	0.0256366	0.842241	0.0434139
OTU7568	Fungi	Ascomycota	Sordariomycetes	Hypocreales	Bionectriaceae	Valsonectria	0.658998	0.0120762	2.45094	0.00313287
OTU5617	Fungi	Ascomycota	Sordariomycetes	Hypocreales	Clavicipitaceae	Claviceps	-1.1777	0.00159952							-1.7154	0.0132686	-3.18865	5.88016e-05	-1.62165	0.0020098
OTU6229	Fungi	Ascomycota	Sordariomycetes	Hypocreales	Clavicipitaceae	Epichloe													-1.26229	0.000319186	0.675945	0.0328197
OTU5027	Fungi	Ascomycota	Sordariomycetes	Hypocreales	Clavicipitaceae	Metapochonia	1.41523	3.44556e-06					2.54115	0.000478892	1.94238	0.0039578
OTU2801	Fungi	Ascomycota	Sordariomycetes	Hypocreales	Clavicipitaceae	Metarhizium	1.21825	0.000125339					1.1997	0.0322589	1.8914	0.00548715
OTU8626	Fungi	Ascomycota	Sordariomycetes	Hypocreales	Clavicipitaceae	Paecilomyces	0.750415	0.0015527							1.1092	0.0132686			1.11729	0.000921607
OTU11717	Fungi	Ascomycota	Sordariomycetes	Hypocreales	Clavicipitaceae	unidentified	2.95859	1.10642e-18	1.31481	0.0438175			3.93298	2.52878e-07	3.64467	4.97241e-06	2.63513	0.000365213			2.21452	0.00286203
OTU7805	Fungi	Ascomycota	Sordariomycetes	Hypocreales	Cordycipitaceae	Beauveria	1.74706	1.14233e-06					3.83659	7.02741e-06	3.66718	3.28368e-05			1.8802	0.000454425
OTU8016	Fungi	Ascomycota	Sordariomycetes	Hypocreales	Cordycipitaceae	Cordyceps	0.553234	0.0103989
OTU4722	Fungi	Ascomycota	Sordariomycetes	Hypocreales	Cordycipitaceae	Isaria	0.413203	0.0244249	-3.09505	9.71785e-07					3.50276	9.62925e-08			0.707147	0.0319974
OTU5193	Fungi	Ascomycota	Sordariomycetes	Hypocreales	Cordycipitaceae	Lecanicillium	-1.92872	4.8081e-08	-2.06095	0.0101922	-1.11955	0.0427276			-1.11981	0.0336263
OTU5590	Fungi	Ascomycota	Sordariomycetes	Hypocreales	Hypocreaceae	Hypomyces	0.883839	0.00128278							1.74648	0.0053601			1.17542	0.00300715	-0.687632	0.0369887
OTU7809	Fungi	Ascomycota	Sordariomycetes	Hypocreales	Hypocreaceae	Monocillium	3.05688	2.5909e-19					4.59161	4.96193e-09	4.39637	4.01881e-08	3.97628	4.01486e-07	2.54466	9.91521e-08
OTU4583	Fungi	Ascomycota	Sordariomycetes	Hypocreales	Hypocreaceae	Trichoderma	2.07995	8.49575e-11					3.11879	2.53114e-05	2.87322	0.000176384	1.26338	0.0260842	0.86879	0.0262901
OTU10613	Fungi	Ascomycota	Sordariomycetes	Hypocreales	Hypocreales_fam_Incertae_sedis	Acremonium	1.67074	2.92486e-06							1.86819	0.0112764	3.13726	0.000143984	1.66966	0.00178373
OTU7261	Fungi	Ascomycota	Sordariomycetes	Hypocreales	Hypocreales_fam_Incertae_sedis	Barbatosphaeria			-2.23186	2.81121e-07
OTU12216	Fungi	Ascomycota	Sordariomycetes	Hypocreales	Hypocreales_fam_Incertae_sedis	Chlamydocillium							3.17323	0.000270073	2.56903	0.00292403	2.39626	0.00331076	2.41521	7.44004e-06
OTU7614	Fungi	Ascomycota	Sordariomycetes	Hypocreales	Hypocreales_fam_Incertae_sedis	Emericellopsis	1.50621	2.56489e-07					1.56803	0.0160506
OTU7267	Fungi	Ascomycota	Sordariomycetes	Hypocreales	Hypocreales_fam_Incertae_sedis	Fusariella													-0.636205	0.0188483	0.709552	0.032326
OTU3410	Fungi	Ascomycota	Sordariomycetes	Hypocreales	Hypocreales_fam_Incertae_sedis	Gliocladium	1.80188	2.85408e-10					2.81382	2.70002e-05	1.77269	0.005237	2.05612	0.000834838	1.66659	9.06075e-06
OTU9881	Fungi	Ascomycota	Sordariomycetes	Hypocreales	Hypocreales_fam_Incertae_sedis	Leucosphaerina	0.970715	0.000201156									1.35452	0.0111878
OTU9521	Fungi	Ascomycota	Sordariomycetes	Hypocreales	Hypocreales_fam_Incertae_sedis	Myxocephala	0.596781	0.00801566							0.745217	0.0333606
OTU6934	Fungi	Ascomycota	Sordariomycetes	Hypocreales	Hypocreales_fam_Incertae_sedis	Sarocladium	-3.44839	1.98277e-22	-4.06567	1.08924e-06	-3.45476	3.63319e-06	-3.34996	2.36462e-05					0.765473	0.0472468
OTU7094	Fungi	Ascomycota	Sordariomycetes	Hypocreales	Hypocreales_fam_Incertae_sedis	Trichothecium	0.600271	0.00684316					0.776102	0.0415419
OTU7255	Fungi	Ascomycota	Sordariomycetes	Hypocreales	Hypocreales_fam_Incertae_sedis	unidentified	2.35602	1.17641e-10					3.52402	4.3214e-05	2.83768	0.000858319	2.0305	0.00755908
OTU9193	Fungi	Ascomycota	Sordariomycetes	Hypocreales	Nectriaceae	Cosmospora	0.785459	0.00151692
OTU11632	Fungi	Ascomycota	Sordariomycetes	Hypocreales	Nectriaceae	Cylindrocarpon	0.339672	0.0412686
OTU11870	Fungi	Ascomycota	Sordariomycetes	Hypocreales	Nectriaceae	Cylindrodendrum			-1.53562	0.00286924									0.496388	0.0451981
OTU11617	Fungi	Ascomycota	Sordariomycetes	Hypocreales	Nectriaceae	Dactylonectria							1.03741	0.0375557			0.931095	0.0397014
OTU10021	Fungi	Ascomycota	Sordariomycetes	Hypocreales	Nectriaceae	Fusarium	-3.39956	2.25146e-19	-1.66566	0.0278766	-2.47579	0.0031375	-2.39939	0.00465531	-5.05916	6.61402e-09	-3.56844	1.81391e-05	-2.73155	3.47846e-07
OTU9420	Fungi	Ascomycota	Sordariomycetes	Hypocreales	Nectriaceae	Fusicolla	0.557203	0.0262857					-1.26569	0.0314431
OTU11901	Fungi	Ascomycota	Sordariomycetes	Hypocreales	Nectriaceae	Ilyonectria													-1.5723	9.11027e-05
OTU9009	Fungi	Ascomycota	Sordariomycetes	Hypocreales	Nectriaceae	Microcera	0.690078	0.0038281					1.37048	0.00925923
OTU9430	Fungi	Ascomycota	Sordariomycetes	Hypocreales	Nectriaceae	Nalanthamala	0.416555	0.0248737							1.35734	0.00590381
OTU11133	Fungi	Ascomycota	Sordariomycetes	Hypocreales	Nectriaceae	Neonectria	-1.0627	0.000445141			-4.804	1.22423e-13	2.39763	0.00152348
OTU7827	Fungi	Ascomycota	Sordariomycetes	Hypocreales	Nectriaceae	Stephanonectria	0.596218	0.00667879											0.524568	0.0356767
OTU10345	Fungi	Ascomycota	Sordariomycetes	Hypocreales	Nectriaceae	unidentified	1.25804	0.000316931	1.99179	0.0134965					0.968608	0.0461242
OTU7622	Fungi	Ascomycota	Sordariomycetes	Hypocreales	Niessliaceae	Eucasphaeria	0.791767	0.00209899					1.00501	0.023367
OTU10212	Fungi	Ascomycota	Sordariomycetes	Hypocreales	Niessliaceae	Rosasphaeria					-0.59532	0.04821							0.938312	0.00375895
OTU3004	Fungi	Ascomycota	Sordariomycetes	Hypocreales	Ophiocordycipitaceae	Polycephalomyces													0.540725	0.0306921
OTU7808	Fungi	Ascomycota	Sordariomycetes	Hypocreales	Ophiocordycipitaceae	Tolypocladium	2.82948	5.80225e-16					3.64676	3.39215e-06	3.98985	5.20414e-07	2.94487	0.000137551	1.98048	5.92453e-05
OTU6900	Fungi	Ascomycota	Sordariomycetes	Hypocreales	Stachybotryaceae	Alfaria	0.751654	0.00684316			-1.3457	0.0240207			1.07284	0.0335676	1.54732	0.014735	1.54302	0.000921607
OTU8614	Fungi	Ascomycota	Sordariomycetes	Hypocreales	Stachybotryaceae	Myrothecium	2.2573	5.11327e-11	1.53033	0.0308214			2.45743	0.00199795	2.34988	0.00337755	2.55292	0.0013034	-1.03069	0.0159752	3.8875	1.01272e-06
OTU7359	Fungi	Ascomycota	Sordariomycetes	Hypocreales	Stachybotryaceae	Paramyrothecium	1.45955	4.40231e-06	2.38036	0.00424173	1.89267	0.00851538					0.987268	0.0449439	-0.962506	0.0163864	2.74359	0.00025767
OTU6771	Fungi	Ascomycota	Sordariomycetes	Hypocreales	Stachybotryaceae	Stachybotrys	0.80301	0.00170251							2.24699	0.000788574	0.845366	0.0438204	1.52543	0.000179442
OTU8433	Fungi	Ascomycota	Sordariomycetes	Hypocreales	Stachybotryaceae	Striaticonidium	0.99779	0.00228999	3.64315	3.22153e-05			2.97779	0.000215039	1.83562	0.00989566
OTU7443	Fungi	Ascomycota	Sordariomycetes	Hypocreales	Stachybotryaceae	unidentified	1.04825	0.000342248					1.34197	0.023367	2.26683	0.00116467					0.812604	0.0395811
OTU8631	Fungi	Ascomycota	Sordariomycetes	Hypocreales	Tilachlidiaceae	Septofusidium	0.344644	0.0399457
OTU7906	Fungi	Ascomycota	Sordariomycetes	Hypocreales	unidentified	unidentified	-1.57524	4.40231e-06	-2.16326	0.00930074	-3.17875	4.62403e-05
OTU8224	Fungi	Ascomycota	Sordariomycetes	Microascales	Halosphaeriaceae	unidentified	1.27579	2.92827e-06			2.55571	0.000137574	1.91603	0.00673715	2.08324	0.0032395			1.51148	0.000721025
OTU4162	Fungi	Ascomycota	Sordariomycetes	Microascales	Microascaceae	Acaulium							1.08045	0.0346546	1.96183	0.00218719			1.03329	0.00952676
OTU5909	Fungi	Ascomycota	Sordariomycetes	Microascales	Microascaceae	Cephalotrichum	1.04081	0.000373606							0.775151	0.0464507	1.1744	0.0254666
OTU8803	Fungi	Ascomycota	Sordariomycetes	Microascales	Microascaceae	Gamsia	1.20479	2.91583e-06					1.43819	0.0104724			1.52997	0.00683582	1.00131	0.00272757
OTU6570	Fungi	Ascomycota	Sordariomycetes	Microascales	Microascaceae	Kernia	1.78144	1.67979e-08					1.4681	0.0202373	2.44862	0.000983726	1.89404	0.00623695	1.35423	0.00293581
OTU9865	Fungi	Ascomycota	Sordariomycetes	Microascales	Microascaceae	Lophotrichus	2.066	2.10444e-09	1.41066	0.0412641			3.41971	2.70002e-05			1.62199	0.0160866	0.827985	0.0368468
OTU4623	Fungi	Ascomycota	Sordariomycetes	Microascales	Microascaceae	Microascus	2.11817	2.85408e-10			3.07681	4.65743e-05			1.00835	0.0405396	1.91537	0.00760155	1.49901	0.00227448
OTU9779	Fungi	Ascomycota	Sordariomycetes	Microascales	Microascaceae	Parascedosporium	0.853099	0.000813231
OTU6513	Fungi	Ascomycota	Sordariomycetes	Microascales	Microascaceae	Pseudallescheria	1.21162	7.80215e-06	1.02146	0.0411658									1.09548	0.00280431
OTU6679	Fungi	Ascomycota	Sordariomycetes	Microascales	Microascaceae	Scedosporium			-1.99847	1.89826e-06
OTU3964	Fungi	Ascomycota	Sordariomycetes	Microascales	Microascaceae	Scopulariopsis	1.18347	1.45047e-05							2.26862	0.000596289	0.993563	0.0409206
OTU6714	Fungi	Ascomycota	Sordariomycetes	Microascales	Microascaceae	unidentified	2.12408	6.23721e-12	1.1276	0.0465555	0.930911	0.0460783			1.84956	0.00735304	2.24228	0.000834838	1.07207	0.00847595
OTU6223	Fungi	Ascomycota	Sordariomycetes	Microascales	Microascales_fam_Incertae_sedis	Wardomyces	1.44659	3.72559e-07					2.14634	0.00182888			3.41993	9.93017e-08	3.43793	9.20195e-20
OTU9884	Fungi	Ascomycota	Sordariomycetes	Microascales	unidentified	unidentified	1.00368	8.1516e-05									0.837823	0.0364096	1.04602	0.00220725
OTU7433	Fungi	Ascomycota	Sordariomycetes	Myrmecridiales	Myrmecridiaceae	Myrmecridium	-1.19323	0.000273963			-2.62859	0.000224566
OTU5323	Fungi	Ascomycota	Sordariomycetes	Ophiostomatales	Ophiostomataceae	Sporothrix							0.945669	0.0250658
OTU9338	Fungi	Ascomycota	Sordariomycetes	Phomatosporales	Phomatosporaceae	Phomatospora	-0.957885	0.000660873			-3.37555	1.8648e-08
OTU8470	Fungi	Ascomycota	Sordariomycetes	Sordariales	Chaetomiaceae	Acrophialophora	0.729293	0.00523456					1.90557	0.00199795					-0.795374	0.0166192
OTU6231	Fungi	Ascomycota	Sordariomycetes	Sordariales	Chaetomiaceae	Botryotrichum			2.17505	0.00470648									-3.18199	1.19656e-13	3.13611	7.62843e-06
OTU7797	Fungi	Ascomycota	Sordariomycetes	Sordariales	Chaetomiaceae	Chaetomium	1.4402	2.3884e-05	3.20351	0.000394118	1.9219	0.00938778	1.66682	0.0170926
OTU6053	Fungi	Ascomycota	Sordariomycetes	Sordariales	Chaetomiaceae	Corynascella			0.869508	0.042884
OTU4066	Fungi	Ascomycota	Sordariomycetes	Sordariales	Chaetomiaceae	Dichotomopilus													0.581335	0.030072
OTU8438	Fungi	Ascomycota	Sordariomycetes	Sordariales	Chaetomiaceae	Humicola	1.76351	4.80453e-09			2.06819	0.00365624	2.7707	0.000215039			2.76954	0.000149922	2.23754	1.50729e-07
OTU3887	Fungi	Ascomycota	Sordariomycetes	Sordariales	Chaetomiaceae	Melanocarpus	0.944186	0.000325617					2.52084	0.000215039					2.28383	8.85634e-09
OTU5606	Fungi	Ascomycota	Sordariomycetes	Sordariales	Chaetomiaceae	Myceliophthora											1.01703	0.0192643	1.67599	5.57039e-07
OTU4713	Fungi	Ascomycota	Sordariomycetes	Sordariales	Chaetomiaceae	Mycothermus	1.27087	4.90477e-06									2.00515	0.00097799	2.2425	2.16864e-09
OTU5288	Fungi	Ascomycota	Sordariomycetes	Sordariales	Chaetomiaceae	Subramaniula	0.376467	0.0285448
OTU8365	Fungi	Ascomycota	Sordariomycetes	Sordariales	Chaetomiaceae	Trichocladium	0.959355	0.000541683					2.45953	0.000432837			1.4091	0.0161512
OTU9114	Fungi	Ascomycota	Sordariomycetes	Sordariales	Chaetomiaceae	unidentified	1.43492	4.25995e-07					2.08344	0.00244193			2.47865	0.000173641	2.71551	2.67315e-11
OTU9646	Fungi	Ascomycota	Sordariomycetes	Sordariales	Lasiosphaeriaceae	Apodus	1.57607	1.75323e-07					1.84858	0.0104724	2.53266	0.00081247	2.73895	0.000251006			1.78516	0.00871494
OTU11479	Fungi	Ascomycota	Sordariomycetes	Sordariales	Lasiosphaeriaceae	Cercophora	2.3088	2.87717e-09	2.69397	0.00310919			3.04235	0.000519655	1.84422	0.0128111	1.52822	0.0241894	0.828378	0.0451981
OTU6269	Fungi	Ascomycota	Sordariomycetes	Sordariales	Lasiosphaeriaceae	Cladorrhinum	1.24721	4.05153e-05
OTU8617	Fungi	Ascomycota	Sordariomycetes	Sordariales	Lasiosphaeriaceae	Podospora	0.588626	0.0373017					1.67113	0.0197392
OTU6856	Fungi	Ascomycota	Sordariomycetes	Sordariales	Lasiosphaeriaceae	Schizothecium	0.819758	0.010143							2.21857	0.00337755
OTU8814	Fungi	Ascomycota	Sordariomycetes	Sordariales	Lasiosphaeriaceae	unidentified	1.68324	2.38124e-06	2.10483	0.0110491			2.54313	0.00214748	0.928447	0.048918
OTU3855	Fungi	Ascomycota	Sordariomycetes	Sordariales	Sordariaceae	Gelasinospora	2.02008	8.03889e-08	3.9318	4.30948e-05			3.90729	1.44714e-05					-1.66279	0.00178373	2.25176	0.00459468
OTU4270	Fungi	Ascomycota	Sordariomycetes	Sordariales	Sordariaceae	Neurospora	1.67109	0.000106144	2.25661	0.012073	1.44702	0.0380065	2.45738	0.00642605					-1.11304	0.024779	1.27725	0.0309359
OTU4186	Fungi	Ascomycota	Sordariomycetes	Sordariales	Sordariaceae	Sordaria	1.21088	0.00197834	4.19868	2.89848e-05			4.31582	1.63581e-06
OTU12391	Fungi	Ascomycota	Sordariomycetes	Sordariales	Sordariales_fam_Incertae_sedis	Ramophialophora	0.609214	0.0131112					2.33455	0.000143138			-1.36072	0.00780584			-1.2525	0.00871494
OTU4857	Fungi	Ascomycota	Sordariomycetes	Sordariales	unidentified	unidentified	2.63111	9.02802e-15	2.87712	0.00131155			2.25251	0.00406145	2.58939	0.000983726
OTU5655	Fungi	Ascomycota	Sordariomycetes	unidentified	unidentified	unidentified	-0.68823	0.0230735					1.93523	0.00541494	2.79795	0.000220845
OTU3705	Fungi	Ascomycota	Sordariomycetes	Xylariales	Amphisphaeriaceae	Seimatosporium	0.475899	0.0166358					1.58242	0.00300662
OTU5293	Fungi	Ascomycota	Sordariomycetes	Xylariales	Apiosporaceae	Arthrinium							-1.81361	0.00206254
OTU8246	Fungi	Ascomycota	Sordariomycetes	Xylariales	Beltraniaceae	Beltraniella	0.586213	0.0082707					1.08915	0.0195228					0.773569	0.0129171
OTU10515	Fungi	Ascomycota	Sordariomycetes	Xylariales	Hyponectriaceae	Monographella	-2.90529	5.50114e-18	-3.01589	0.00137838	-4.22025	4.83648e-07	-3.28639	0.000298581			5.44492	2.34986e-09			6.25502	4.72662e-12
OTU11260	Fungi	Ascomycota	Sordariomycetes	Xylariales	Microdochiaceae	Microdochium	-3.86576	1.42925e-25	-1.68438	0.0256707	-5.88574	1.93389e-14					2.88379	0.000437626	3.1543	2.6728e-09
OTU4102	Fungi	Ascomycota	Sordariomycetes	Xylariales	Sporocadaceae	Discosia			-1.44315	0.000944914
OTU3425	Fungi	Ascomycota	Sordariomycetes	Xylariales	unidentified	unidentified			2.84842	0.00140866			3.76287	4.52693e-06
OTU7456	Fungi	Ascomycota	Sordariomycetes	Xylariales	Xylariaceae	Annulohypoxylon													0.879367	0.00630074
OTU5744	Fungi	Ascomycota	Sordariomycetes	Xylariales	Xylariaceae	unidentified	-0.725889	0.00583949
OTU5255	Fungi	Ascomycota	Sordariomycetes	Xylariales	Xylariaceae	Xylaria			-1.11346	0.0113886
OTU10721	Fungi	Ascomycota	Taphrinomycetes	Taphrinales	Protomycetaceae	Protomyces					-3.41437	5.37487e-06			3.50493	2.96676e-05
OTU6070	Fungi	Ascomycota	Taphrinomycetes	Taphrinales	Taphrinaceae	Taphrina					-3.18963	0.000133056	4.06567	2.32299e-06	1.80281	0.0144049	3.00206	0.000365213	2.46335	5.79402e-06
OTU4176	Fungi	Ascomycota	unidentified	unidentified	unidentified	unidentified											1.93648	0.0048138	0.964113	0.0182097
OTU5980	Fungi	Basidiobolomycota	Basidiobolomycetes	Basidiobolales	Basidiobolaceae	Basidiobolus	0.546441	0.0141392											-0.647702	0.0299571
OTU93	Fungi	Basidiomycota	Agaricomycetes	Agaricales	Agaricaceae	Agaricus									-0.567311	0.0461524	-1.86342	0.000365213			-1.77926	0.000607837
OTU263	Fungi	Basidiomycota	Agaricomycetes	Agaricales	Agaricaceae	Chlorophyllum							-0.966953	0.0116114
OTU1350	Fungi	Basidiomycota	Agaricomycetes	Agaricales	Agaricaceae	Coprinus	0.585146	0.0260741	2.63011	0.00162907					1.02645	0.0387829			1.11382	0.0133849
OTU416	Fungi	Basidiomycota	Agaricomycetes	Agaricales	Agaricaceae	Cystoderma	0.498135	0.0181853
OTU1283	Fungi	Basidiomycota	Agaricomycetes	Agaricales	Agaricales_fam_Incertae_sedis	Granulobasidium													0.469225	0.0406139
OTU660	Fungi	Basidiomycota	Agaricomycetes	Agaricales	Bolbitiaceae	Agrocybe	1.22683	4.87405e-05							1.63581	0.00809542			-1.03267	0.00556207	2.50522	0.000207864
OTU594	Fungi	Basidiomycota	Agaricomycetes	Agaricales	Bolbitiaceae	Bolbitius	-0.82005	0.00210737							-2.17408	0.000328971
OTU294	Fungi	Basidiomycota	Agaricomycetes	Agaricales	Bolbitiaceae	Conocybe	1.03131	0.00483097	2.64674	0.00253047
OTU2654	Fungi	Basidiomycota	Agaricomycetes	Agaricales	Bolbitiaceae	Panaeolus	1.35462	0.000237885	3.05665	0.000818985							-3.06063	0.00019032			-3.57916	1.1312e-05
OTU362	Fungi	Basidiomycota	Agaricomycetes	Agaricales	Bolbitiaceae	Pholiotina							0.835431	0.0346546
OTU666	Fungi	Basidiomycota	Agaricomycetes	Agaricales	Clavariaceae	Clavaria	1.54916	4.91741e-08					2.14923	0.00121857	0.961947	0.0304471	1.07316	0.0305811	0.824654	0.0163137
OTU8695	Fungi	Basidiomycota	Agaricomycetes	Agaricales	Clavariaceae	Ramariopsis	0.886905	0.000557514					1.70199	0.00308821
OTU1978	Fungi	Basidiomycota	Agaricomycetes	Agaricales	Clavariaceae	unidentified	1.05073	9.71309e-05			1.39632	0.0104466
OTU6962	Fungi	Basidiomycota	Agaricomycetes	Agaricales	Cortinariaceae	Cortinarius	1.65028	3.62548e-07					3.10673	6.79639e-05	2.63252	0.000810343			1.40167	0.00239285
OTU1129	Fungi	Basidiomycota	Agaricomycetes	Agaricales	Cortinariaceae	Flammulaster			-2.11302	1.83515e-06
OTU1150	Fungi	Basidiomycota	Agaricomycetes	Agaricales	Cortinariaceae	Gymnopilus			-0.930118	0.0410534
OTU1172	Fungi	Basidiomycota	Agaricomycetes	Agaricales	Entolomataceae	Claudopus	0.904817	0.000655631
OTU1148	Fungi	Basidiomycota	Agaricomycetes	Agaricales	Entolomataceae	Clitopilus	1.42836	2.55683e-06					2.31218	0.00150739	1.82766	0.00786772			0.66745	0.0451981	-1.93392	0.0032471
OTU1085	Fungi	Basidiomycota	Agaricomycetes	Agaricales	Entolomataceae	Entoloma	3.63538	1.71438e-24	3.85036	1.58148e-05	4.17996	2.9484e-08	3.11605	0.000121908	4.40898	8.43057e-08	2.64885	0.000605338	1.76216	0.000568415
OTU1101	Fungi	Basidiomycota	Agaricomycetes	Agaricales	Entolomataceae	unidentified	0.852308	0.000659935							0.605202	0.0469701			0.720152	0.0163137
OTU1019	Fungi	Basidiomycota	Agaricomycetes	Agaricales	Inocybaceae	Inocybe	1.16203	1.24634e-05							1.10715	0.0142446
OTU206	Fungi	Basidiomycota	Agaricomycetes	Agaricales	Lycoperdaceae	Bovista	0.391489	0.0369775
OTU174	Fungi	Basidiomycota	Agaricomycetes	Agaricales	Lycoperdaceae	Calvatia	1.1364	1.24634e-05							2.28501	0.000375734
OTU232	Fungi	Basidiomycota	Agaricomycetes	Agaricales	Lycoperdaceae	Lycoperdon	1.88035	2.87717e-09					1.30641	0.0292952	2.5494	0.000858319	1.54102	0.0155542			2.73	0.000207864
OTU914	Fungi	Basidiomycota	Agaricomycetes	Agaricales	Lyophyllaceae	Lyophyllum	0.353609	0.0357331									0.693719	0.0438812	1.06675	0.00111049
OTU756	Fungi	Basidiomycota	Agaricomycetes	Agaricales	Omphalotaceae	Omphalotus													1.13293	0.000599801
OTU582	Fungi	Basidiomycota	Agaricomycetes	Agaricales	Pluteaceae	Volvopluteus							0.690441	0.0481487	-0.625995	0.0336263
OTU874	Fungi	Basidiomycota	Agaricomycetes	Agaricales	Psathyrellaceae	Coprinellus	0.839978	0.00801566	1.56293	0.0275896
OTU712	Fungi	Basidiomycota	Agaricomycetes	Agaricales	Psathyrellaceae	Coprinopsis	1.309	3.14939e-05	1.89747	0.0108256			1.84309	0.00811488	1.36565	0.0176601
OTU473	Fungi	Basidiomycota	Agaricomycetes	Agaricales	Psathyrellaceae	Lacrymaria	0.864202	0.000599367									2.08118	0.000831899	1.29446	0.000330215
OTU573	Fungi	Basidiomycota	Agaricomycetes	Agaricales	Psathyrellaceae	Parasola	3.11307	4.38396e-18	3.48383	0.000167441			4.58082	1.06009e-07	3.20216	0.000352738			1.16137	0.015707
OTU749	Fungi	Basidiomycota	Agaricomycetes	Agaricales	Psathyrellaceae	Psathyrella	0.677995	0.0186381	2.71873	0.00138089			2.80704	0.000593349
OTU522	Fungi	Basidiomycota	Agaricomycetes	Agaricales	Psathyrellaceae	unidentified	2.69767	2.29816e-14	1.92242	0.0161563			3.32805	6.23693e-05	3.01129	0.00038915	3.11712	9.02352e-05			3.11062	0.000110665
OTU345	Fungi	Basidiomycota	Agaricomycetes	Agaricales	Stephanosporaceae	Lindtneria	1.63541	9.91122e-09							2.11191	0.00157168	2.34508	0.000295083	1.10991	0.00271071
OTU3839	Fungi	Basidiomycota	Agaricomycetes	Agaricales	Strophariaceae	Deconica					2.27054	0.00502533
OTU815	Fungi	Basidiomycota	Agaricomycetes	Agaricales	Strophariaceae	Galerina	1.39668	2.52352e-06	1.88062	0.012073			2.59891	0.000342547	2.5695	0.000374337
OTU964	Fungi	Basidiomycota	Agaricomycetes	Agaricales	Strophariaceae	Hypholoma	1.29023	0.000208796							2.75192	0.000765401			1.24412	0.00907865	-1.35548	0.0211082
OTU551	Fungi	Basidiomycota	Agaricomycetes	Agaricales	Strophariaceae	Pholiota	1.4077	5.98334e-07					2.55278	6.84391e-05	1.66735	0.00471349
OTU729	Fungi	Basidiomycota	Agaricomycetes	Agaricales	Strophariaceae	Protostropharia	0.987259	0.00538943					3.83438	6.99419e-06	2.94696	0.000769502
OTU846	Fungi	Basidiomycota	Agaricomycetes	Agaricales	Strophariaceae	Psilocybe	0.670298	0.0213205	2.93134	0.00107692			1.84502	0.0129218			-1.82587	0.0106186			-2.7239	0.000542601
OTU801	Fungi	Basidiomycota	Agaricomycetes	Agaricales	Strophariaceae	Stropharia	1.52089	1.02332e-07	1.43251	0.0240987	1.14866	0.0289222			2.43433	0.000486269
OTU3199	Fungi	Basidiomycota	Agaricomycetes	Agaricales	Strophariaceae	unidentified	1.6843	3.62548e-07					2.4737	0.00214748			2.17198	0.00294598			2.46382	0.00103961
OTU5095	Fungi	Basidiomycota	Agaricomycetes	Agaricales	Tricholomataceae	Arrhenia											-0.495067	0.0449439
OTU1275	Fungi	Basidiomycota	Agaricomycetes	Agaricales	Tricholomataceae	Calyptella							-0.572729	0.0461783
OTU1254	Fungi	Basidiomycota	Agaricomycetes	Agaricales	Tricholomataceae	Lepista	1.16513	8.91707e-06			1.54023	0.00672872					1.35462	0.0135702	1.32615	0.000300566
OTU2162	Fungi	Basidiomycota	Agaricomycetes	Agaricales	Tricholomataceae	Macrocystidia													0.484425	0.0448304
OTU432	Fungi	Basidiomycota	Agaricomycetes	Agaricales	Tricholomataceae	Melanoleuca					1.04886	0.0160392
OTU1222	Fungi	Basidiomycota	Agaricomycetes	Agaricales	Tricholomataceae	Neohygrophorus	0.585725	0.00665413					0.698844	0.0466836					0.616298	0.0228563
OTU1020	Fungi	Basidiomycota	Agaricomycetes	Agaricales	Tricholomataceae	Paralepista	0.655278	0.00515205											0.774638	0.0163647
OTU7597	Fungi	Basidiomycota	Agaricomycetes	Agaricales	Typhulaceae	Typhula	1.36793	2.48572e-06					1.63215	0.0107849			1.26708	0.0218302			0.989176	0.0290845
OTU2307	Fungi	Basidiomycota	Agaricomycetes	Agaricales	unidentified	unidentified	1.91941	1.45575e-08					2.27522	0.00327236	3.92539	4.55044e-07	1.20179	0.0330668	1.50476	0.00219216
OTU2377	Fungi	Basidiomycota	Agaricomycetes	Amylocorticiales	Amylocorticiaceae	Amylocorticiellum	1.58444	2.2589e-08	2.28718	0.00137838			1.9634	0.00265565					1.16563	0.00338744
OTU9120	Fungi	Basidiomycota	Agaricomycetes	Atheliales	Atheliaceae	Amphinema	0.850007	0.00185194					2.18263	0.00135851	2.98231	3.12149e-05
OTU7440	Fungi	Basidiomycota	Agaricomycetes	Atheliales	Atheliaceae	Tylospora	1.65124	5.96345e-08					2.92469	6.74296e-05	2.18861	0.00326455			1.20382	0.0057085
OTU406	Fungi	Basidiomycota	Agaricomycetes	Boletales	Hygrophoropsidaceae	Hygrophoropsis	-0.286156	0.0375777							-0.485961	0.0486464	-0.566941	0.0382262			-1.43674	0.00111188
OTU7245	Fungi	Basidiomycota	Agaricomycetes	Boletales	Sclerodermataceae	Scleroderma	0.661765	0.00488779									1.13974	0.0160602	1.41264	2.10716e-05
OTU2533	Fungi	Basidiomycota	Agaricomycetes	Cantharellales	Cantharellales_fam_Incertae_sedis	Sistotrema					-1.04968	0.0246967							1.16182	0.00381674
OTU1855	Fungi	Basidiomycota	Agaricomycetes	Cantharellales	Ceratobasidiaceae	Ceratobasidium	-0.695074	0.000600512			-1.61166	0.000170296
OTU1772	Fungi	Basidiomycota	Agaricomycetes	Cantharellales	Ceratobasidiaceae	Thanatephorus					-0.55548	0.0427276
OTU3464	Fungi	Basidiomycota	Agaricomycetes	Cantharellales	Ceratobasidiaceae	unidentified	-0.703937	0.00210883			-2.01074	6.47043e-05
OTU2292	Fungi	Basidiomycota	Agaricomycetes	Corticiales	Corticiaceae	Corticium	0.295722	0.0487007
OTU2960	Fungi	Basidiomycota	Agaricomycetes	Corticiales	Corticiaceae	unidentified	-0.717255	0.000949013			-2.22002	3.15166e-07
OTU7311	Fungi	Basidiomycota	Agaricomycetes	Corticiales	Vuilleminiaceae	Vuilleminia					-0.913767	0.0147144
OTU2077	Fungi	Basidiomycota	Agaricomycetes	Hymenochaetales	Schizoporaceae	Hyphodontia													1.1307	0.000674718
OTU9488	Fungi	Basidiomycota	Agaricomycetes	Phallales	Phallaceae	Phallus	1.58093	3.67935e-06					2.5983	0.00118624	0.973323	0.0431769			2.47642	3.47846e-07
OTU4706	Fungi	Basidiomycota	Agaricomycetes	Polyporales	Fomitopsidaceae	Postia	0.830052	0.00250475											1.12291	0.00585247
OTU2514	Fungi	Basidiomycota	Agaricomycetes	Polyporales	Ganodermataceae	Ganoderma							3.79378	2.52878e-07					1.42802	0.00188529	-2.01342	0.00324569
OTU7964	Fungi	Basidiomycota	Agaricomycetes	Polyporales	Meripilaceae	Rigidoporus	0.493211	0.0123569											0.55684	0.0316667
OTU4599	Fungi	Basidiomycota	Agaricomycetes	Polyporales	Polyporaceae	Trametes													0.816358	0.00980924
OTU3222	Fungi	Basidiomycota	Agaricomycetes	Russulales	Peniophoraceae	Peniophora											-0.989724	0.0175617
OTU1048	Fungi	Basidiomycota	Agaricomycetes	Russulales	Russulaceae	Lactarius	0.287896	0.0470261
OTU2168	Fungi	Basidiomycota	Agaricomycetes	Russulales	Russulaceae	Russula	1.20985	1.73602e-05			0.931983	0.0418091	2.34582	0.000492626
OTU2757	Fungi	Basidiomycota	Agaricomycetes	Russulales	Stereaceae	Stereum	0.40349	0.0284771
OTU2892	Fungi	Basidiomycota	Agaricomycetes	Thelephorales	Thelephoraceae	unidentified	1.06167	0.000181999					1.80762	0.00300662					0.685188	0.0265176
OTU2812	Fungi	Basidiomycota	Agaricomycetes	Trechisporales	Hydnodontaceae	Trechispora	1.76047	1.44052e-07					2.49833	0.0016617	0.871758	0.0486464	1.11002	0.0375436
OTU2652	Fungi	Basidiomycota	Agaricomycetes	Trechisporales	unidentified	unidentified	0.944178	0.000183463									0.715098	0.0454621	1.27707	0.000436797
OTU2738	Fungi	Basidiomycota	Agaricomycetes	unidentified	unidentified	unidentified	1.10731	0.000614529					1.61173	0.0152695	1.3459	0.0192508			1.97064	2.23156e-05
OTU7580	Fungi	Basidiomycota	Agaricostilbomycetes	Agaricostilbales	Agaricostilbaceae	Sterigmatomyces	0.873964	0.00122763	2.32983	0.000787036					-1.30077	0.0132686			-1.53519	0.000317793	0.949219	0.0304239
OTU11165	Fungi	Basidiomycota	Agaricostilbomycetes	Agaricostilbales	Chionosphaeraceae	Ballistosporomyces													0.855917	0.005872
OTU11243	Fungi	Basidiomycota	Agaricostilbomycetes	Agaricostilbales	Chionosphaeraceae	Kurtzmanomyces	1.46527	6.72577e-07					2.61587	0.000247808	1.76805	0.00672712	1.19628	0.0226767	2.57487	7.65367e-10
OTU11151	Fungi	Basidiomycota	Agaricostilbomycetes	Agaricostilbales	Chionosphaeraceae	unidentified	1.79258	1.03452e-07					1.69139	0.0148355	2.96131	0.000203438	2.39832	0.00108837
OTU5353	Fungi	Basidiomycota	Agaricostilbomycetes	Agaricostilbales	Kondoaceae	Bensingtonia					-1.72645	0.00987057			0.909703	0.0422093			1.97671	2.0563e-05
OTU4606	Fungi	Basidiomycota	Agaricostilbomycetes	Agaricostilbales	Kondoaceae	Kondoa									0.905868	0.0387829			1.47477	0.00107887
OTU6899	Fungi	Basidiomycota	Agaricostilbomycetes	unidentified	unidentified	unidentified					-1.09353	0.0147144							1.23242	0.000434131
OTU8641	Fungi	Basidiomycota	Atractiellomycetes	Atractiellales	Atractiellales_fam_Incertae_sedis	Helicogloea	0.572118	0.0103262							0.646096	0.0418528
OTU11728	Fungi	Basidiomycota	Cystobasidiomycetes	Cystobasidiales	Cystobasidiaceae	Cystobasidium	1.14573	0.000429575					1.11126	0.0411494	1.07149	0.0317511
OTU11628	Fungi	Basidiomycota	Cystobasidiomycetes	Cystobasidiales	Cystobasidiaceae	Occultifur							1.44959	0.0143892	2.05303	0.000983726	-1.1323	0.015187			-1.88993	0.000579289
OTU11471	Fungi	Basidiomycota	Cystobasidiomycetes	Cystobasidiales	Cystobasidiaceae	unidentified	1.42388	2.98084e-07					1.59001	0.0104444			0.786087	0.0438204	1.93146	6.93708e-07
OTU11862	Fungi	Basidiomycota	Cystobasidiomycetes	Cystobasidiales	unidentified	unidentified	-0.89174	2.49741e-05			-1.63295	0.000748671			-0.819944	0.0148089
OTU10199	Fungi	Basidiomycota	Cystobasidiomycetes	Cystobasidiomycetes_ord_Incertae_sedis	Buckleyzymaceae	Buckleyzyma	1.86454	1.81054e-07					3.15385	9.31819e-05	3.35261	6.07614e-05			1.6372	0.00133366
OTU10428	Fungi	Basidiomycota	Cystobasidiomycetes	Cystobasidiomycetes_ord_Incertae_sedis	Symmetrosporaceae	Symmetrospora							2.28154	0.00366906					1.20928	0.00998004
OTU10332	Fungi	Basidiomycota	Cystobasidiomycetes	Erythrobasidiales	Erythrobasidiaceae	Erythrobasidium	1.27456	9.03161e-06					3.53961	2.67491e-07					1.24243	0.00280431
OTU8287	Fungi	Basidiomycota	Cystobasidiomycetes	Erythrobasidiales	Erythrobasidiales_fam_Incertae_sedis	Hasegawazyma													0.464489	0.0403658
OTU11280	Fungi	Basidiomycota	Cystobasidiomycetes	Erythrobasidiales	unidentified	unidentified	1.01676	0.00208611					1.04663	0.0482843	2.40997	0.00141713			2.22852	2.04971e-06
OTU12169	Fungi	Basidiomycota	Cystobasidiomycetes	Naohideales	Naohideaceae	Naohidea					-1.52647	0.0031375
OTU11410	Fungi	Basidiomycota	Cystobasidiomycetes	unidentified	unidentified	unidentified													1.37325	0.00598171	-2.25937	0.00357924
OTU9541	Fungi	Basidiomycota	Microbotryomycetes	Heterogastridiales	Heterogastridiaceae	Heterogastridium	0.922846	0.000533028
OTU7202	Fungi	Basidiomycota	Microbotryomycetes	Kriegeriales	Kriegeriaceae	Kriegeria							1.69928	0.00460305
OTU9742	Fungi	Basidiomycota	Microbotryomycetes	Kriegeriales	Kriegeriaceae	Phenoliferia	1.53542	3.73845e-07					1.78623	0.00663506	1.74948	0.00758308	2.57419	0.000387692	2.2736	1.58614e-07
OTU7600	Fungi	Basidiomycota	Microbotryomycetes	Leucosporidiales	Leucosporidiaceae	Leucosporidium									2.0557	0.0056097	1.87884	0.0087659	1.52039	0.00232671
OTU6926	Fungi	Basidiomycota	Microbotryomycetes	Leucosporidiales	Leucosporidiaceae	unidentified	0.425967	0.019691
OTU6169	Fungi	Basidiomycota	Microbotryomycetes	Leucosporidiales	unidentified	unidentified	1.18017	0.00108646	3.27692	0.000281169							1.72747	0.0141008	1.24658	0.00994927
OTU5283	Fungi	Basidiomycota	Microbotryomycetes	Microbotryales	Microbotryaceae	Microbotryum							1.5944	0.00885053			1.30739	0.0154129	1.10414	0.00238311
OTU4069	Fungi	Basidiomycota	Microbotryomycetes	Microbotryales	unidentified	unidentified	-0.986563	0.00210883			-2.394	0.000924788					-0.997318	0.0409206	1.08565	0.0128103	-2.83527	7.53612e-05
OTU5108	Fungi	Basidiomycota	Microbotryomycetes	Microbotryales	Ustilentylomataceae	Microbotryozyma							1.33882	0.0157603
OTU6688	Fungi	Basidiomycota	Microbotryomycetes	Microbotryales	Ustilentylomataceae	Ustilentyloma	-1.1766	0.000847681	-1.60551	0.0240987	-3.56989	1.0293e-06							2.17519	1.31386e-05	-3.2211	2.07947e-05
OTU5863	Fungi	Basidiomycota	Microbotryomycetes	Microbotryomycetes_ord_Incertae_sedis	Chrysozymaceae	Bannozyma	1.64544	8.80828e-07			-0.986402	0.04821	2.8216	0.000217808	2.08625	0.00471349	1.58956	0.0146514	2.85293	1.90038e-09
OTU5649	Fungi	Basidiomycota	Microbotryomycetes	Microbotryomycetes_ord_Incertae_sedis	Chrysozymaceae	Chrysozyma											-1.47383	0.017841			-1.47275	0.0156984
OTU2760	Fungi	Basidiomycota	Microbotryomycetes	Microbotryomycetes_ord_Incertae_sedis	Chrysozymaceae	Pseudohyphozyma	1.73231	3.23456e-09			-3.41135	1.1717e-08	3.77313	1.06009e-07	1.55244	0.0116202	2.05795	0.00371087	1.69157	0.000116913
OTU10372	Fungi	Basidiomycota	Microbotryomycetes	Microbotryomycetes_ord_Incertae_sedis	Chrysozymaceae	Sampaiozyma	-2.23832	3.12087e-21							-3.26497	8.06644e-11	-2.45399	2.6488e-07			-2.33638	3.47499e-07
OTU4990	Fungi	Basidiomycota	Microbotryomycetes	Microbotryomycetes_ord_Incertae_sedis	Chrysozymaceae	Slooffia	0.687663	0.0103989			-2.15071	0.00181699			2.19296	0.00337755
OTU6947	Fungi	Basidiomycota	Microbotryomycetes	Microbotryomycetes_ord_Incertae_sedis	Chrysozymaceae	Udeniozyma	1.59425	1.41385e-08			1.89078	0.00312197	1.92267	0.00461382	2.00169	0.00283407			1.61867	0.00010738
OTU7325	Fungi	Basidiomycota	Microbotryomycetes	Microbotryomycetes_ord_Incertae_sedis	Chrysozymaceae	unidentified	2.20282	6.34297e-13			2.12244	0.00369223	1.5036	0.0144223	2.85548	0.000172015	2.9862	1.41071e-05	2.75365	6.13588e-11
OTU9455	Fungi	Basidiomycota	Microbotryomycetes	Microbotryomycetes_ord_Incertae_sedis	Microbotryomycetes_fam_Incertae_sedis	Colacogloea	0.919806	0.000624815	1.05894	0.0476089			2.38052	0.00198105							-0.954725	0.0294806
OTU10274	Fungi	Basidiomycota	Microbotryomycetes	Microbotryomycetes_ord_Incertae_sedis	Microbotryomycetes_fam_Incertae_sedis	Curvibasidium					-1.90596	0.00825822	3.94488	3.66028e-07
OTU9864	Fungi	Basidiomycota	Microbotryomycetes	Sporidiobolales	Sporidiobolaceae	Rhodosporidiobolus			-2.11356	0.00121255									1.10203	0.00745021
OTU9527	Fungi	Basidiomycota	Microbotryomycetes	Sporidiobolales	Sporidiobolaceae	Rhodotorula	-1.50797	6.4984e-05							-2.29187	0.00470296	-2.08057	0.00735296			-2.7498	0.000964122
OTU9557	Fungi	Basidiomycota	Microbotryomycetes	Sporidiobolales	Sporidiobolaceae	Sporobolomyces	-1.6158	3.42332e-06	-2.93314	0.000768799	-1.99277	0.00816365
OTU9492	Fungi	Basidiomycota	Microbotryomycetes	Sporidiobolales	Sporidiobolaceae	unidentified	-0.422263	0.0145138			-1.42572	0.00157851
OTU9732	Fungi	Basidiomycota	Microbotryomycetes	Sporidiobolales	unidentified	unidentified									1.25532	0.025867	1.23856	0.0310406	1.43717	0.00282367
OTU10692	Fungi	Basidiomycota	Microbotryomycetes	unidentified	unidentified	unidentified	1.98888	4.5394e-09					5.67186	1.0866e-11			3.00982	0.000200359			3.19116	9.684e-05
OTU10205	Fungi	Basidiomycota	Tremellomycetes	Cystofilobasidiales	Cystofilobasidiaceae	Cystofilobasidium	-2.01751	1.31606e-07			-3.39525	4.62403e-05							-2.07373	0.0001787	3.51095	3.89797e-05
OTU7401	Fungi	Basidiomycota	Tremellomycetes	Cystofilobasidiales	Cystofilobasidiales_fam_Incertae_sedis	Mrakiella	-2.65319	1.0836e-12			-3.79354	1.76329e-06			1.731	0.0144049	3.06505	0.000200359	3.10175	4.27888e-09
OTU9415	Fungi	Basidiomycota	Tremellomycetes	Cystofilobasidiales	Mrakiaceae	Itersonilia			-1.75468	0.0240987							1.83333	0.0140795	1.79783	0.000998476
OTU7575	Fungi	Basidiomycota	Tremellomycetes	Cystofilobasidiales	Mrakiaceae	Mrakia	2.61547	5.57382e-14			2.52783	0.00119346			2.68718	0.000909236	4.93959	6.91812e-10	2.13412	1.47389e-05	2.71425	0.00108465
OTU9282	Fungi	Basidiomycota	Tremellomycetes	Cystofilobasidiales	Mrakiaceae	Tausonia	4.3408	3.66917e-31	3.12113	0.000671283	3.92333	1.05051e-06	4.58747	6.10438e-08	4.45389	2.72109e-07	3.45488	2.92856e-05			3.38362	5.34647e-05
OTU2651	Fungi	Basidiomycota	Tremellomycetes	Cystofilobasidiales	Mrakiaceae	Udeniomyces	-2.14719	2.25146e-19	-3.54903	1.08921e-12	-2.49307	5.73683e-08
OTU8206	Fungi	Basidiomycota	Tremellomycetes	Cystofilobasidiales	unidentified	unidentified	3.97616	3.26659e-27					4.7335	2.72315e-08	4.65468	1.03134e-07	4.18609	4.01486e-07	1.15434	0.0132934	2.83392	0.000937597
OTU9418	Fungi	Basidiomycota	Tremellomycetes	Filobasidiales	Filobasidiaceae	Filobasidium	-2.34664	2.94477e-11	-2.62584	0.00176935	-1.80696	0.0109792	-1.35628	0.0314979	-1.46552	0.0183607			-1.77833	0.000407387
OTU9937	Fungi	Basidiomycota	Tremellomycetes	Filobasidiales	Filobasidiaceae	Goffeauzyma	4.51105	1.59127e-33	3.42133	0.000353875	4.3337	2.58111e-07	3.94918	8.62942e-06	6.4044	1.6428e-12	5.32777	5.21343e-10	3.02529	6.55729e-08	1.50641	0.0212942
OTU4729	Fungi	Basidiomycota	Tremellomycetes	Filobasidiales	Filobasidiaceae	Heterocephalacria					-2.14233	2.81161e-07
OTU8962	Fungi	Basidiomycota	Tremellomycetes	Filobasidiales	Filobasidiaceae	Naganishia	1.47713	9.16069e-05			2.12118	0.00750014			2.07384	0.00733296
OTU9780	Fungi	Basidiomycota	Tremellomycetes	Filobasidiales	Piskurozymaceae	Piskurozyma					-1.62189	0.000336885
OTU8311	Fungi	Basidiomycota	Tremellomycetes	Filobasidiales	Piskurozymaceae	Solicoccozyma	3.33462	2.35823e-21			2.56949	0.00108037	3.76795	2.10913e-06	4.75705	6.61402e-09	2.84473	0.000263509	0.742947	0.0473636	0.889278	0.0418329
OTU14308	Fungi	Basidiomycota	Tremellomycetes	Holtermanniales	Holtermanniales_fam_Incertae_sedis	Holtermanniella	-0.677989	0.0201277			-2.02094	0.00717127									1.36225	0.0211082
OTU14466	Fungi	Basidiomycota	Tremellomycetes	Tremellales	Bulleraceae	Bullera	-2.95969	2.38567e-17			-3.38966	1.20528e-05					3.73619	3.204e-06	2.67546	1.81065e-07
OTU9734	Fungi	Basidiomycota	Tremellomycetes	Tremellales	Bulleraceae	Genolevuria			-1.08917	0.0181369			1.32791	0.0127447
OTU13620	Fungi	Basidiomycota	Tremellomycetes	Tremellales	Bulleribasidiaceae	Dioszegia	-2.55601	5.50959e-13			-2.34828	0.00395031	-2.10189	0.00933008	-2.99808	0.000596289	4.01196	1.0717e-06	3.07883	5.21139e-09
OTU13082	Fungi	Basidiomycota	Tremellomycetes	Tremellales	Bulleribasidiaceae	Hannaella	0.778311	0.00759639			-1.2077	0.0125465	-1.78953	0.00051498	-1.54692	0.00337755
OTU11904	Fungi	Basidiomycota	Tremellomycetes	Tremellales	Bulleribasidiaceae	Vishniacozyma	-1.47573	2.00182e-05			-2.37373	0.00156591	-1.09317	0.0466836
OTU10443	Fungi	Basidiomycota	Tremellomycetes	Tremellales	Cryptococcaceae	Kwoniella													0.595014	0.0262901
OTU13422	Fungi	Basidiomycota	Tremellomycetes	Tremellales	Cuniculitremaceae	unidentified													0.647824	0.0269315
OTU13591	Fungi	Basidiomycota	Tremellomycetes	Tremellales	Rhynchogastremataceae	Papiliotrema					-2.94823	0.000155438	1.39636	0.0316885
OTU12727	Fungi	Basidiomycota	Tremellomycetes	Tremellales	Tremellaceae	Cryptococcus					-2.52564	0.00144276							1.70018	0.000912119
OTU8959	Fungi	Basidiomycota	Tremellomycetes	Tremellales	Tremellaceae	Filobasidiella	3.53326	4.22942e-23	2.47758	0.00590519	4.52075	1.6949e-08	5.39488	8.67195e-11	3.23489	0.000203438	2.90328	0.000339162			1.19372	0.0295151
OTU13277	Fungi	Basidiomycota	Tremellomycetes	Tremellales	Tremellaceae	Tremella	1.31884	3.80823e-05	1.58077	0.0256251	-2.28669	0.00158981			2.35692	0.00203738
OTU14436	Fungi	Basidiomycota	Tremellomycetes	Tremellales	Tremellaceae	unidentified					-0.753582	0.0427276							1.30313	0.000912119
OTU13868	Fungi	Basidiomycota	Tremellomycetes	Tremellales	Trimorphomycetaceae	Saitozyma	1.82572	5.98334e-07			-1.34347	0.0344642	3.52521	2.71815e-05	3.42726	8.68158e-05
OTU13399	Fungi	Basidiomycota	Tremellomycetes	Tremellales	unidentified	unidentified					-2.75248	5.37487e-06
OTU14426	Fungi	Basidiomycota	Tremellomycetes	Trichosporonales	Tetragoniomycetaceae	Tetragoniomyces	0.833581	0.00767694							1.30535	0.0227736
OTU13316	Fungi	Basidiomycota	Tremellomycetes	Trichosporonales	Trichosporonaceae	Apiotrichum	1.88668	4.837e-08	3.28975	0.000150743			2.10649	0.0067238	1.65142	0.0142295
OTU13441	Fungi	Basidiomycota	Tremellomycetes	Trichosporonales	Trichosporonaceae	Cutaneotrichosporon	-0.865372	0.0155728
OTU13122	Fungi	Basidiomycota	Tremellomycetes	Trichosporonales	Trichosporonaceae	Trichosporon	-3.8697	8.8404e-18	-3.93836	0.000108606	-4.99919	4.9468e-08	-2.39716	0.00922298			-5.86795	5.21343e-10			-5.15087	3.35507e-08
OTU13548	Fungi	Basidiomycota	Tremellomycetes	Trichosporonales	Trichosporonaceae	unidentified			-3.6634	1.12806e-05	-3.91796	1.34324e-07	1.89427	0.0146925					1.07944	0.0185505	-2.06672	0.00545586
OTU13744	Fungi	Basidiomycota	Tremellomycetes	Trichosporonales	Trichosporonaceae	Vanrija											-2.92415	0.000526789	-2.01448	0.000345884
OTU7021	Fungi	Basidiomycota	Tremellomycetes	unidentified	unidentified	unidentified	1.34412	3.68404e-05							1.17265	0.0273204	3.43805	3.07384e-06	2.17244	2.32709e-06
OTU10995	Fungi	Basidiomycota	unidentified	unidentified	unidentified	unidentified	0.516994	0.0318559							2.21292	0.00222388			1.90412	3.47657e-05
OTU13924	Fungi	Basidiomycota	Wallemiomycetes	Wallemiales	Wallemiaceae	Wallemia	1.62429	7.70715e-05			2.34082	0.00636244					1.7504	0.017713			1.60256	0.0194894
OTU10498	Fungi	Blastocladiomycota	unidentified	unidentified	unidentified	unidentified													-0.460393	0.0448304
OTU7586	Fungi	Chytridiomycota	Lobulomycetes	Lobulomycetales	unidentified	unidentified	1.42084	1.95442e-07					1.84386	0.00512416	2.56532	0.000150643			1.52244	0.000118262
OTU1013	Fungi	Chytridiomycota	Rhizophlyctidomycetes	Rhizophlyctidales	Rhizophlyctidaceae	Rhizophlyctis									1.31739	0.00672712	-1.6207	0.00033347
OTU7815	Fungi	Chytridiomycota	Rhizophydiomycetes	Rhizophydiales	Rhizophydiales_fam_Incertae_sedis	Coralloidiomyces	0.941928	0.000225707									0.842151	0.0336946	1.46362	2.45476e-05
OTU13545	Fungi	Chytridiomycota	Rhizophydiomycetes	Rhizophydiales	unidentified	unidentified	0.350688	0.0455473
OTU12345	Fungi	Chytridiomycota	unidentified	unidentified	unidentified	unidentified	2.16752	6.86847e-13			2.22846	0.00156591	2.72127	0.000298581	2.51301	0.000817338	1.86048	0.0048954	1.79913	2.74789e-05
OTU8991	Fungi	Entorrhizomycota	Entorrhizomycetes	Entorrhizales	Entorrhizaceae	Entorrhiza	0.302046	0.0471521					0.694173	0.0496875
OTU6135	Fungi	Monoblepharomycota	Monoblepharidomycetes	Monoblepharidales	unidentified	unidentified	1.40613	7.91156e-06									1.82169	0.00596827	1.7602	6.26016e-05
OTU8984	Fungi	Mortierellomycota	Mortierellomycetes	Mortierellales	Mortierellaceae	Mortierella	1.46937	2.40236e-05	3.4589	4.4489e-05					0.974687	0.0431769					1.00214	0.0343347
OTU11127	Fungi	Mortierellomycota	Mortierellomycetes	Mortierellales	Mortierellaceae	unidentified															0.654939	0.0449162
OTU11858	Fungi	Mortierellomycota	Mortierellomycetes	Mortierellales	unidentified	unidentified	0.911923	0.00174482					1.34547	0.0196514
OTU103	Fungi	Mucoromycota	Endogonomycetes	Endogonales	unidentified	unidentified	0.305461	0.043479											0.970983	0.00272757
OTU1526	Fungi	Mucoromycota	Mucoromycetes	Mucorales	Mucoraceae	Mucor	0.618434	0.00830321									0.922536	0.0364096	-0.662321	0.0210463	2.2052	0.000394147
OTU1917	Fungi	Mucoromycota	Mucoromycetes	Mucorales	Mucoraceae	Pilaira	1.01282	0.000165974											0.861172	0.0102561
OTU1200	Fungi	Mucoromycota	Mucoromycetes	Mucorales	Pilobolaceae	Pilobolus													-1.4868	9.99555e-06	1.0125	0.0171444
OTU6597	Fungi	Mucoromycota	unidentified	unidentified	unidentified	unidentified	1.0732	8.40807e-05			0.970585	0.0269607
OTU1967	Fungi	Neocallimastigomycota	Neocallimastigomycetes	Neocallimastigales	Neocallimastigaceae	Anaeromyces	2.02097	6.71701e-06			2.91264	0.00283553			1.82246	0.0183607
OTU1245	Fungi	Neocallimastigomycota	Neocallimastigomycetes	Neocallimastigales	Neocallimastigaceae	Caecomyces	-1.5774	0.000813231	-3.6938	0.000818985			4.91543	3.95644e-06
OTU2276	Fungi	Neocallimastigomycota	Neocallimastigomycetes	Neocallimastigales	Neocallimastigaceae	Cyllamyces													0.557985	0.0273961
OTU462	Fungi	Neocallimastigomycota	Neocallimastigomycetes	Neocallimastigales	Neocallimastigaceae	Neocallimastix	1.96596	6.0095e-10
OTU1836	Fungi	Neocallimastigomycota	Neocallimastigomycetes	Neocallimastigales	Neocallimastigaceae	Orpinomyces					5.40483	7.74644e-10	2.02051	0.0148147
OTU122	Fungi	Neocallimastigomycota	Neocallimastigomycetes	Neocallimastigales	Neocallimastigaceae	unidentified													1.90127	0.00239196
OTU14519	Fungi	Olpidiomycota	Olpidiomycetes	Olpidiales	Olpidiaceae	Olpidium	1.09013	0.000134597							2.05903	0.00188337			1.28726	0.000921607
OTU14467	Fungi	Olpidiomycota	Olpidiomycetes	Olpidiales	Olpidiaceae	unidentified	2.04763	8.60247e-11							2.84948	0.000453793			1.06819	0.0117134	-2.62466	0.000162997
OTU197	Fungi	Rozellomycota	Rozellomycotina_cls_Incertae_sedis	GS02	unidentified	unidentified	-0.272483	0.0416246
OTU12443	Fungi	Rozellomycota	Rozellomycotina_cls_Incertae_sedis	GS05	unidentified	unidentified	0.736536	0.00250339											0.591739	0.0284526
OTU13624	Fungi	Rozellomycota	Rozellomycotina_cls_Incertae_sedis	GS08	unidentified	unidentified	0.924778	0.000236761
OTU13414	Fungi	Rozellomycota	Rozellomycotina_cls_Incertae_sedis	GS11	unidentified	unidentified	2.54266	3.30851e-16	1.28165	0.0347717			2.69738	0.000152312	3.07092	4.49214e-05	2.49403	0.000526789	1.40969	0.000998476
OTU13638	Fungi	Rozellomycota	Rozellomycotina_cls_Incertae_sedis	Rozellomycotina_ord_Incertae_sedis	Rozellomycotina_fam_Incertae_sedis	Paramicrosporidium	1.60144	5.18718e-07									1.41375	0.0158328	0.995845	0.00993578
OTU12619	Fungi	Rozellomycota	unidentified	unidentified	unidentified	unidentified	1.8203	6.61899e-09					2.18559	0.00300662	2.41808	0.00107241
OTU4970	Fungi	unidentified	unidentified	unidentified	unidentified	unidentified	0.554778	0.0235408					2.04178	0.00349769
OTU8593	FungiPS50	unidentified	unidentified	unidentified	unidentified	unidentified	1.08766	0.00010844			1.19113	0.00938464
OTU2733	Rhizaria	Cercozoa	unidentified	unidentified	unidentified	unidentified	2.56246	3.43388e-10	2.43239	0.0086923	2.20902	0.00940221					2.33032	0.00623695	2.1929	0.00019585
OTU3283	unidentified	unidentified	unidentified	unidentified	unidentified	unidentified	2.21089	2.87717e-09	1.74824	0.0238095	2.29754	0.00476699			2.14764	0.00624903	2.90454	0.000365213	2.68141	3.47644e-07

## Sheet: OTU increased
OTU	Kingdom	Phylum	Class	Order	Family	Genus	Species	EGS	EGS	EGS	EGS	EGS	EGS	CoG	CoG	CoG	EGS	EGS	EGS	EGS	EGS	EGS	EGS	EGS	EGS	EGS	EGS	EGS	EGS	EGS	EGS	EGS	EGS	EGS	CoG	CoG	CoG
								CTRL	CTRL	CTRL	CoG	CoG	CoG	CTRL	CTRL	CTRL	CTRL	CTRL	CTRL	CTRL	CTRL	CTRL	CTRL	CTRL	CTRL	CTRL	CTRL	CTRL	CTRL	CTRL	CTRL	CoG	CoG	CoG	CTRL	CTRL	CTRL
								OV	OV	OV	OV	OV	OV	OV	OV	OV	ST	ST	ST	IL	IL	IL	CA	CA	CA	CO	CO	CO	FA	FA	FA	FA	FA	FA	FA	FA	FA
								LFC	PADJ	VIP	LFC	PADJ	VIP	LFC	PADJ	VIP	LFC	PADJ	VIP	LFC	PADJ	VIP	LFC	PADJ	VIP	LFC	PADJ	VIP	LFC	PADJ	VIP	LFC	PADJ	VIP	LFC	PADJ	VIP
OTU12585	Fungi	Ascomycota	Archaeorhizomycetes	Archaeorhizomycetales	Archaeorhizomycetaceae	Archaeorhizomyces	unidentified	0.429367	0.0148651	0.764673													0.730135	0.0353822	0.618601
OTU12450	Fungi	Ascomycota	Arthoniomycetes	Arthoniales	Roccellaceae	Gyrographa	Gyrographa_gyrocarpa	0.21745	0.0443045	0.69738										0.804804	0.0205923	0.618437
OTU6781	Fungi	Ascomycota	Dothideomycetes	Abrothallales	Abrothallaceae	Abrothallus	Abrothallus_boomii	0.819683	0.00106685	1.57866	1.08691	0.000437279	1.57007										1.17025	0.0176175	1.3596							0.850431	0.00994254	1.74051
OTU11816	Fungi	Ascomycota	Dothideomycetes	Botryosphaeriales	Botryosphaeriaceae	Dothiorella	unidentified	0.262192	0.0315822	0.999206
OTU8986	Fungi	Ascomycota	Dothideomycetes	Capnodiales	Capnodiales_fam_Incertae_sedis	Arthrocatena	unidentified																			0.411194	0.0490964	0.928968
OTU9051	Fungi	Ascomycota	Dothideomycetes	Capnodiales	Cladosporiaceae	Cladosporium	Cladosporium_cycadicola	0.778848	0.00182018	0.518764							1.1303	0.0219819	0.698272
OTU9366	Fungi	Ascomycota	Dothideomycetes	Capnodiales	Cladosporiaceae	Cladosporium	Cladosporium_exasperatum				0.417896	0.027056	1.82851
OTU8921	Fungi	Ascomycota	Dothideomycetes	Capnodiales	Cladosporiaceae	Cladosporium	Cladosporium_grevilleae																												0.635116	0.0391084	0.664299
OTU8981	Fungi	Ascomycota	Dothideomycetes	Capnodiales	Cladosporiaceae	Cladosporium	Cladosporium_halotolerans	0.462877	0.0122388	0.735685	0.279493	0.0394573	0.612009
OTU9241	Fungi	Ascomycota	Dothideomycetes	Capnodiales	Cladosporiaceae	Cladosporium	Cladosporium_langeronii				1.99727	1.02608e-07	0.236555
OTU9416	Fungi	Ascomycota	Dothideomycetes	Capnodiales	Cladosporiaceae	Cladosporium	Cladosporium_ramotenellum				1.48436	0.000196695	0.998336
OTU14	Fungi	Ascomycota	Dothideomycetes	Capnodiales	Cladosporiaceae	Verrucocladosporium	Verrucocladosporium_dirinae				0.516137	0.0159015	0.776684
OTU10582	Fungi	Ascomycota	Dothideomycetes	Capnodiales	Mycosphaerellaceae	Ramularia	Ramularia_eucalypti				0.235074	0.0482926	0.859782
OTU10647	Fungi	Ascomycota	Dothideomycetes	Capnodiales	Mycosphaerellaceae	Ramularia	Ramularia_heraclei				0.345721	0.0352088	0.680797
OTU10680	Fungi	Ascomycota	Dothideomycetes	Capnodiales	Mycosphaerellaceae	Ramularia	Ramularia_rubella	0.805058	0.00149265	1.14359	0.82257	0.00389309	1.3982
OTU9933	Fungi	Ascomycota	Dothideomycetes	Capnodiales	Mycosphaerellaceae	Ramularia	Ramularia_vizellae				1.52001	0.000120867	1.60601										2.18836	0.00456469	1.22444				1.27285	0.0166887	1.50235	2.15828	3.68049e-06	1.50235
OTU10187	Fungi	Ascomycota	Dothideomycetes	Capnodiales	Mycosphaerellaceae	Sphaerulina	Sphaerulina_rhododendricola																									0.704727	0.0113674	1.76411
OTU9868	Fungi	Ascomycota	Dothideomycetes	Capnodiales	Mycosphaerellaceae	unidentified	unidentified	0.355341	0.0207206	1.14295																						0.78215	0.0091344	1.04732
OTU9688	Fungi	Ascomycota	Dothideomycetes	Capnodiales	Mycosphaerellaceae	unidentified	unidentified	0.218605	0.040705	0.820164
OTU10190	Fungi	Ascomycota	Dothideomycetes	Capnodiales	Mycosphaerellaceae	unidentified	unidentified				0.248143	0.0488949	1.55674
OTU10702	Fungi	Ascomycota	Dothideomycetes	Capnodiales	Mycosphaerellaceae	Zymoseptoria	Zymoseptoria_brevis				3.39602	3.23941e-13	0.581155																6.20429	7.89202e-14	1.02206	6.7577	4.20785e-31	1.02206
OTU11311	Fungi	Ascomycota	Dothideomycetes	Capnodiales	Mycosphaerellaceae	Zymoseptoria	Zymoseptoria_tritici	0.531915	0.0117956	0.646862	1.52219	1.02142e-05	1.03508
OTU11271	Fungi	Ascomycota	Dothideomycetes	Capnodiales	Mycosphaerellaceae	Zymoseptoria	Zymoseptoria_verkleyi	0.329972	0.024323	0.533233	0.373553	0.0267073	0.777643				0.857094	0.0371357	0.532884
OTU7562	Fungi	Ascomycota	Dothideomycetes	Capnodiales	Teratosphaeriaceae	Devriesia	Devriesia_fraserae				0.234411	0.0475177	1.82943										1.91269	0.00188947	1.50621
OTU7269	Fungi	Ascomycota	Dothideomycetes	Capnodiales	Teratosphaeriaceae	Devriesia	Devriesia_fraserae				1.28738	0.000193999	1.78163
OTU10682	Fungi	Ascomycota	Dothideomycetes	Capnodiales	Teratosphaeriaceae	Devriesia	unidentified																									0.471105	0.0269271	0.898847
OTU9635	Fungi	Ascomycota	Dothideomycetes	Capnodiales	Teratosphaeriaceae	Devriesia	unidentified	1.08938	2.08335e-05	1.40463	1.06033	0.00041117	1.58602										2.41675	0.000231804	1.17499				1.0124	0.018578	1.78231	1.55171	4.78917e-05	1.78231
OTU9288	Fungi	Ascomycota	Dothideomycetes	Capnodiales	Teratosphaeriaceae	Recurvomyces	Recurvomyces_mirabilis	0.728003	0.00223327	0.666224	0.578406	0.0109488	0.890324				1.47253	0.00978451	0.860842
OTU10436	Fungi	Ascomycota	Dothideomycetes	Capnodiales	Teratosphaeriaceae	Teratosphaeria	Teratosphaeria_alcornii	0.619889	0.00546237	0.781231	0.598606	0.010914	0.828193				2.38177	0.000431877	0.721362
OTU10347	Fungi	Ascomycota	Dothideomycetes	Capnodiales	Teratosphaeriaceae	unidentified	unidentified																0.606806	0.0379403	1.12938
OTU9505	Fungi	Ascomycota	Dothideomycetes	Capnodiales	unidentified	unidentified	unidentified	1.744	6.34355e-08	1.24718	1.38667	0.000201914	1.60099										2.4084	0.00108648	1.20084				2.82858	0.00010708	1.45073	1.3182	0.00155173	1.45073
OTU10617	Fungi	Ascomycota	Dothideomycetes	Capnodiales	unidentified	unidentified	unidentified	2.4287	6.78459e-14	1.17367	2.13359	4.74315e-09	1.36135										2.48027	0.000138698	1.21714				1.29002	0.0107579	1.33737	1.38953	0.000175693	1.33737
OTU9696	Fungi	Ascomycota	Dothideomycetes	Capnodiales	unidentified	unidentified	unidentified										0.764441	0.0431141	0.630963
OTU10358	Fungi	Ascomycota	Dothideomycetes	Capnodiales	unidentified	unidentified	unidentified				0.310118	0.0382371	0.891856										0.721133	0.0347	1.10611
OTU9608	Fungi	Ascomycota	Dothideomycetes	Capnodiales	unidentified	unidentified	unidentified							0.880569	0.00271789	1.31098
OTU5369	Fungi	Ascomycota	Dothideomycetes	Dothideales	Aureobasidiaceae	Aureobasidium	Aureobasidium_leucospermi	0.393154	0.0177567	0.833993	0.632	0.00914718	0.844033													1.87271	0.00191355	1.56172
OTU9759	Fungi	Ascomycota	Dothideomycetes	Dothideomycetes_ord_Incertae_sedis	Eremomycetaceae	Arthrographis	Arthrographis_kalrae	0.448226	0.0137062	1.02456													1.84699	0.00132915	0.909429
OTU10325	Fungi	Ascomycota	Dothideomycetes	Dothideomycetes_ord_Incertae_sedis	Eremomycetaceae	Arthrographis	Arthrographis_longispora	0.784881	0.00188391	1.827	0.939972	0.00189841	2.00291										1.54429	0.00890931	1.61801							1.0403	0.0041775	1.39189
OTU7278	Fungi	Ascomycota	Dothideomycetes	Myriangiales	Myriangiales_fam_Incertae_sedis	Phaeosclera	unidentified	0.364749	0.0202032	1.0728	0.334794	0.0313371	1.32928
OTU10408	Fungi	Ascomycota	Dothideomycetes	Pleosporales	Amorosiaceae	Angustimassarina	Angustimassarina_acerina																									0.486636	0.0333797	1.95976
OTU10563	Fungi	Ascomycota	Dothideomycetes	Pleosporales	Amorosiaceae	Angustimassarina	Angustimassarina_acerina	0.759876	0.0016247	0.626003	0.522366	0.0137204	1.28576										1.34144	0.00965142	1.46275
OTU10579	Fungi	Ascomycota	Dothideomycetes	Pleosporales	Amorosiaceae	Angustimassarina	Angustimassarina_acerina				0.389344	0.0263091	1.23196
OTU11475	Fungi	Ascomycota	Dothideomycetes	Pleosporales	Biatriosporaceae	Biatriospora	Biatriospora_antibiotica	0.612181	0.00547196	1.15926	0.466733	0.0182966	0.843548										0.699172	0.0348844	1.16133	0.984517	0.0178802	0.82811
OTU6596	Fungi	Ascomycota	Dothideomycetes	Pleosporales	Coniothyriaceae	Coniothyrium	Coniothyrium_crepinianum	1.69854	2.81506e-09	1.40774	1.02282	0.00118754	0.992339										2.1037	0.00319181	1.13561	1.12933	0.0228781	1.18252	2.37661	0.000584912	1.14242	1.79299	9.24947e-06	1.14242
OTU5478	Fungi	Ascomycota	Dothideomycetes	Pleosporales	Cucurbitariaceae	Neocucurbitaria	Neocucurbitaria_acerina	0.252589	0.0430402	0.660004	1.38473	4.22966e-05	1.12987				1.93199	0.00410017	0.785049													0.461198	0.044254	1.06776
OTU10997	Fungi	Ascomycota	Dothideomycetes	Pleosporales	Cucurbitariaceae	Neocucurbitaria	Neocucurbitaria_juglandicola				1.25942	0.00105101	1.19878							2.39935	0.000411652	0.901657
OTU11102	Fungi	Ascomycota	Dothideomycetes	Pleosporales	Cucurbitariaceae	Neocucurbitaria	Neocucurbitaria_juglandicola				0.281006	0.0441203	1.59012
OTU4593	Fungi	Ascomycota	Dothideomycetes	Pleosporales	Cucurbitariaceae	unidentified	unidentified	0.464803	0.0115734	1.89514													1.30491	0.00910649	1.64098
OTU7287	Fungi	Ascomycota	Dothideomycetes	Pleosporales	Dictyosporiaceae	Pseudocoleophoma	Pseudocoleophoma_bauhiniae	0.192344	0.0472558	1.00719																						0.799842	0.00649757	1.14685
OTU7265	Fungi	Ascomycota	Dothideomycetes	Pleosporales	Dictyosporiaceae	Pseudocoleophoma	Pseudocoleophoma_polygonicola	0.801087	0.00150599	0.557508	0.96286	0.00151846	0.509614										0.828186	0.0293257	0.570501	0.76947	0.0259735	0.888294
OTU7216	Fungi	Ascomycota	Dothideomycetes	Pleosporales	Dictyosporiaceae	Pseudocoleophoma	Pseudocoleophoma_polygonicola	2.15628	5.70401e-11	1.54965				1.79989	5.74206e-05	1.60812							4.7519	3.53029e-09	1.16021	2.65535	0.00200244	1.11385	3.21123	6.51039e-05	0.921731				2.32118	0.0026603	0.921731
OTU6937	Fungi	Ascomycota	Dothideomycetes	Pleosporales	Dictyosporiaceae	Pseudocoleophoma	Pseudocoleophoma_polygonicola							3.87782	6.32905e-30	1.3522																			4.45874	2.04811e-11	0.0624675
OTU11413	Fungi	Ascomycota	Dothideomycetes	Pleosporales	Didymellaceae	Ascochyta	Ascochyta_medicaginicola_var._macrospora	2.24182	2.83154e-13	0.830881	1.73748	4.75988e-07	1.03878				3.10541	0.000447895	1.10492				0.973959	0.0355686	1.06112	1.9222	0.00731729	1.38336	2.37347	0.0017633	1.31811	2.01952	1.39883e-05	1.31811
OTU11159	Fungi	Ascomycota	Dothideomycetes	Pleosporales	Didymellaceae	Ascochyta	Ascochyta_medicaginicola_var._macrospora	1.34547	6.03594e-07	0.394572	0.797129	0.00389597	0.797458				1.82141	0.00950062	1.11207							1.89802	0.00572957	1.58125				0.804199	0.0165214	1.07331
OTU11227	Fungi	Ascomycota	Dothideomycetes	Pleosporales	Didymellaceae	Ascochyta	Ascochyta_medicaginicola_var._macrospora	2.88525	3.50218e-11	0.479219	1.4832	0.00185861	0.911414				1.54239	0.0296978	1.10674							1.96076	0.0134077	1.5033	2.03927	0.00938598	0.975371
OTU11137	Fungi	Ascomycota	Dothideomycetes	Pleosporales	Didymellaceae	Ascochyta	Ascochyta_nigripycnidia	0.399254	0.0176533	0.905547
OTU11273	Fungi	Ascomycota	Dothideomycetes	Pleosporales	Didymellaceae	Ascochyta	Ascochyta_phacae																			0.442388	0.0492054	1.14534
OTU11141	Fungi	Ascomycota	Dothideomycetes	Pleosporales	Didymellaceae	Ascochyta	Ascochyta_pisi																									0.832137	0.00515138	0.826974
OTU11036	Fungi	Ascomycota	Dothideomycetes	Pleosporales	Didymellaceae	Ascochyta	unidentified	1.71415	1.54114e-07	0.658502
OTU11136	Fungi	Ascomycota	Dothideomycetes	Pleosporales	Didymellaceae	Ascochyta	unidentified	0.578489	0.00717665	0.612376	0.425409	0.0225649	0.553445
OTU11245	Fungi	Ascomycota	Dothideomycetes	Pleosporales	Didymellaceae	Boeremia	Boeremia_lycopersici																1.18295	0.0202712	0.981967
OTU11033	Fungi	Ascomycota	Dothideomycetes	Pleosporales	Didymellaceae	Boeremia	Boeremia_noackiana	1.25833	0.000783221	1.08322													3.34171	0.000148589	1.00311
OTU11296	Fungi	Ascomycota	Dothideomycetes	Pleosporales	Didymellaceae	Boeremia	Boeremia_noackiana	0.83319	0.00143691	1.03884	0.725263	0.00693433	1.16952										2.25231	0.000597137	1.24257
OTU11732	Fungi	Ascomycota	Dothideomycetes	Pleosporales	Didymellaceae	Calophoma	Calophoma_sandfjordenica	1.10098	3.67979e-05	1.10489	0.782407	0.00448584	0.817786																			0.564838	0.0269715	0.854098
OTU11135	Fungi	Ascomycota	Dothideomycetes	Pleosporales	Didymellaceae	Didymella	Didymella_bellidis	2.542	1.33165e-14	1.33794				2.95532	9.83252e-13	2.32356							3.13865	4.92429e-05	1.06613	2.21629	0.00384492	1.36605	2.51944	0.000560991	0.143923				2.51052	0.000525212	0.143923
OTU11000	Fungi	Ascomycota	Dothideomycetes	Pleosporales	Didymellaceae	Didymella	Didymella_chenopodii	2.61393	2.50166e-17	1.81626	2.1484	2.67105e-10	0.935259				2.26308	0.0050723	1.02455	2.41258	0.000679896	1.49642	3.32327	1.20272e-05	1.06209				0.703695	0.0422225	0.333309
OTU11450	Fungi	Ascomycota	Dothideomycetes	Pleosporales	Didymellaceae	Didymella	Didymella_eucalyptica	0.456502	0.0131612	0.521466
OTU11618	Fungi	Ascomycota	Dothideomycetes	Pleosporales	Didymellaceae	Didymella	Didymella_musae	0.652604	0.00410323	0.736493
OTU11411	Fungi	Ascomycota	Dothideomycetes	Pleosporales	Didymellaceae	Didymella	Didymella_rhei	0.835034	0.00503953	0.626203																1.48666	0.0150135	0.549916
OTU11153	Fungi	Ascomycota	Dothideomycetes	Pleosporales	Didymellaceae	Didymella	Didymella_rumicicola	0.495902	0.0305061	0.701724																2.6737	0.00222411	0.562313							0.839429	0.037901	0.211795
OTU11096	Fungi	Ascomycota	Dothideomycetes	Pleosporales	Didymellaceae	Didymella	Didymella_urticicola	1.18148	7.52448e-05	0.599804	1.48204	2.83031e-05	0.863265				0.902034	0.0382618	0.557402													1.21127	0.00205491	1.44587
OTU11547	Fungi	Ascomycota	Dothideomycetes	Pleosporales	Didymellaceae	Didymella	Didymella_viburnicola	0.300112	0.0283891	1.01672																						0.415805	0.0348631	0.970002
OTU11539	Fungi	Ascomycota	Dothideomycetes	Pleosporales	Didymellaceae	Didymella	Didymella_viburnicola	0.476992	0.0237084	0.659309							1.71225	0.0159415	1.09168	1.09223	0.0253448	0.939457							1.0856	0.0244347	0.260858				2.1904	0.00279494	0.260858
OTU11445	Fungi	Ascomycota	Dothideomycetes	Pleosporales	Didymellaceae	Didymella	Didymella_viburnicola	0.5902	0.0112337	0.599246										0.842109	0.0362204	1.01619
OTU11423	Fungi	Ascomycota	Dothideomycetes	Pleosporales	Didymellaceae	Didymella	Didymella_viburnicola	0.326181	0.0254794	0.53289
OTU11183	Fungi	Ascomycota	Dothideomycetes	Pleosporales	Didymellaceae	Endophoma	Endophoma_elongata	3.00138	1.82125e-18	1.20906	2.19863	7.6868e-09	1.47541				1.66244	0.0190724	0.588522				3.96855	3.06347e-07	1.2984	0.938022	0.0340436	0.95321	2.49587	0.000835827	1.96716	2.51425	7.00681e-08	1.96716
OTU11065	Fungi	Ascomycota	Dothideomycetes	Pleosporales	Didymellaceae	Neoascochyta	Neoascochyta_argentina				0.622709	0.0235659	0.552446
OTU11171	Fungi	Ascomycota	Dothideomycetes	Pleosporales	Didymellaceae	Neoascochyta	Neoascochyta_exitialis							0.239015	0.0368934	0.862171
OTU11305	Fungi	Ascomycota	Dothideomycetes	Pleosporales	Didymellaceae	Nothophoma	Nothophoma_anigozanthi				1.80931	9.24367e-06	0.795974																			1.24302	0.00444012	0.197928
OTU11331	Fungi	Ascomycota	Dothideomycetes	Pleosporales	Didymellaceae	Phoma	Phoma_digitalis	0.630895	0.00542451	0.719309	0.440463	0.0215786	0.630313
OTU11053	Fungi	Ascomycota	Dothideomycetes	Pleosporales	Didymellaceae	Phomatodes	Phomatodes_aubrietiae	2.22978	9.72666e-11	0.583004	2.79891	7.06826e-13	0.50343				3.39801	8.96091e-05	0.480119							4.59311	1.16488e-08	1.4361	2.45685	0.00125698	1.71226	2.35441	8.60936e-07	1.71226
OTU2445	Fungi	Ascomycota	Dothideomycetes	Pleosporales	Didymosphaeriaceae	Bimuria	Bimuria_novae-zelandiae	1.32408	4.2668e-06	1.26549													1.84625	0.00536327	1.04272	2.6035	0.000199197	1.24555
OTU1909	Fungi	Ascomycota	Dothideomycetes	Pleosporales	Didymosphaeriaceae	Paracamarosporium	Paracamarosporium_fagi	1.67346	4.41489e-08	1.46303	1.91192	7.74473e-08	0.622658				2.51335	0.00381233	0.794241				2.55312	0.0015676	0.808541	1.68062	0.0108865	1.45464
OTU2043	Fungi	Ascomycota	Dothideomycetes	Pleosporales	Didymosphaeriaceae	Paraconiothyrium	Paraconiothyrium_archidendri	0.413442	0.0222455	1.19405	0.769697	0.00729251	1.64412																1.60081	0.00709109	1.96256	1.3412	0.000737826	1.96256
OTU5496	Fungi	Ascomycota	Dothideomycetes	Pleosporales	Didymosphaeriaceae	Paraconiothyrium	Paraconiothyrium_brasiliense	3.08463	2.49088e-18	1.2069				4.86842	7.28345e-27	2.36058	5.17914	1.84206e-08	1.13783				2.721	0.00105705	1.60131	3.28929	0.000191717	1.79906	1.53519	0.0121491	1.60457				4.13186	3.37989e-08	1.60457
OTU3363	Fungi	Ascomycota	Dothideomycetes	Pleosporales	Didymosphaeriaceae	Paraconiothyrium	unidentified																									0.384791	0.0335486	1.05202
OTU2954	Fungi	Ascomycota	Dothideomycetes	Pleosporales	Didymosphaeriaceae	Paraphaeosphaeria	Paraphaeosphaeria_neglecta	3.63642	3.32444e-23	0.852319	3.67395	1.90019e-19	0.857788				3.99031	6.70453e-06	0.936805				4.14696	1.25411e-07	1.1628	0.928808	0.036169	0.940383				2.46239	1.90825e-07	1.01384
OTU3018	Fungi	Ascomycota	Dothideomycetes	Pleosporales	Didymosphaeriaceae	Paraphaeosphaeria	Paraphaeosphaeria_sardoa				1.78847	1.13214e-05	1.7481							1.17256	0.0281185	0.834359										2.67297	3.10618e-07	1.08974
OTU3383	Fungi	Ascomycota	Dothideomycetes	Pleosporales	Didymosphaeriaceae	Paraphaeosphaeria	Paraphaeosphaeria_sardoa	0.445993	0.0130989	0.70196	0.265973	0.0414245	0.643729													0.684393	0.0298442	0.604102
OTU3062	Fungi	Ascomycota	Dothideomycetes	Pleosporales	Didymosphaeriaceae	Paraphaeosphaeria	unidentified	0.191443	0.0491533	0.724965																						0.644343	0.0139257	0.67291
OTU3029	Fungi	Ascomycota	Dothideomycetes	Pleosporales	Didymosphaeriaceae	Paraphaeosphaeria	unidentified																									0.75195	0.00818931	1.46944
OTU2887	Fungi	Ascomycota	Dothideomycetes	Pleosporales	Didymosphaeriaceae	Pseudocamarosporium	Pseudocamarosporium_propinquum																									0.689335	0.0125499	1.73741
OTU6213	Fungi	Ascomycota	Dothideomycetes	Pleosporales	Leptosphaeriaceae	Leptosphaeria	Leptosphaeria_doliolum	2.7416	4.38003e-19	1.54263	2.2348	4.03352e-11	1.3137				1.85554	0.0122854	0.831453	4.34917	5.73675e-11	1.31328	2.30707	0.00287534	1.27858				3.20143	1.68159e-05	1.68882	2.42549	2.29883e-08	1.68882
OTU5795	Fungi	Ascomycota	Dothideomycetes	Pleosporales	Leptosphaeriaceae	Leptosphaeria	Leptosphaeria_doliolum	3.42331	1.75339e-22	1.37252	1.9474	5.89773e-07	1.09743	1.14177	0.00638071	1.25822	3.49208	0.00025444	0.78982	4.69163	3.16816e-10	1.22116	3.22089	0.000174626	1.39131				4.76701	5.10683e-09	1.48215	2.36766	1.76011e-06	1.48215	1.9755	0.00690304	1.48215
OTU5026	Fungi	Ascomycota	Dothideomycetes	Pleosporales	Leptosphaeriaceae	Leptosphaeria	Leptosphaeria_rubefaciens	1.57775	9.51145e-09	0.931708	1.37028	1.5129e-05	1.11483										0.742729	0.039888	0.992618	0.661327	0.0406402	1.04255	1.18876	0.0147237	1.81209	1.44627	0.000240481	1.81209
OTU6955	Fungi	Ascomycota	Dothideomycetes	Pleosporales	Leptosphaeriaceae	Leptosphaeria	Leptosphaeria_urticae	0.579567	0.00589947	1.05877	0.714069	0.00562574	1.08791
OTU5387	Fungi	Ascomycota	Dothideomycetes	Pleosporales	Leptosphaeriaceae	Paraleptosphaeria	Paraleptosphaeria_nitschkei				0.291851	0.0388101	1.24493																			0.967901	0.00402018	1.03717
OTU5879	Fungi	Ascomycota	Dothideomycetes	Pleosporales	Leptosphaeriaceae	Plenodomus	Plenodomus_influorescens	1.11798	5.80934e-05	0.597218	1.33507	6.65623e-05	0.511678																1.3287	0.00939345	1.78291	2.05233	9.3023e-08	1.78291
OTU5173	Fungi	Ascomycota	Dothideomycetes	Pleosporales	Leptosphaeriaceae	Subplenodomus	Subplenodomus_galicola																												0.809694	0.0192864	1.22429
OTU3587	Fungi	Ascomycota	Dothideomycetes	Pleosporales	Massarinaceae	Stagonospora	Stagonospora_pseudovitensis				0.65667	0.0120708	0.335529
OTU9122	Fungi	Ascomycota	Dothideomycetes	Pleosporales	Massarinaceae	Stagonospora	Stagonospora_trichophoricola	0.737796	0.00204717	1.12582	0.717153	0.00574641	0.960307													1.1582	0.0132726	1.2345
OTU9251	Fungi	Ascomycota	Dothideomycetes	Pleosporales	Massarinaceae	Stagonospora	unidentified	0.233398	0.0370287	0.902469													1.07864	0.0139748	0.897334
OTU12111	Fungi	Ascomycota	Dothideomycetes	Pleosporales	Melanommataceae	Alpinaria	unidentified							0.479428	0.0213557	0.749641																			1.1751	0.0118357	1.77413
OTU12005	Fungi	Ascomycota	Dothideomycetes	Pleosporales	Melanommataceae	Herpotrichia	unidentified	1.64535	3.62102e-08	0.798719	1.35754	7.20468e-05	0.82018																0.760583	0.0279216	1.19585	1.17107	0.0012894	1.19585
OTU12119	Fungi	Ascomycota	Dothideomycetes	Pleosporales	Melanommataceae	Muriformistrickeria	Muriformistrickeria_rosae	0.825544	0.00073306	1.28719	0.734941	0.00474859	1.10931							0.663095	0.0313016	0.907088										1.14065	0.000973958	1.61961
OTU11934	Fungi	Ascomycota	Dothideomycetes	Pleosporales	Melanommataceae	unidentified	unidentified	0.337517	0.022294	0.73437	0.236304	0.0472596	0.75942																			0.890292	0.00502721	1.91482
OTU7591	Fungi	Ascomycota	Dothideomycetes	Pleosporales	Periconiaceae	Periconia	Periconia_cookei				0.907088	0.00283625	0.935902													1.81761	0.00470239	0.974211				0.533473	0.0338489	0.917735
OTU9653	Fungi	Ascomycota	Dothideomycetes	Pleosporales	Periconiaceae	Periconia	unidentified																									0.829969	0.0131228	0.952793
OTU7606	Fungi	Ascomycota	Dothideomycetes	Pleosporales	Periconiaceae	Periconia	unidentified				0.340615	0.0322319	0.693473													0.495301	0.0475628	0.850342
OTU8440	Fungi	Ascomycota	Dothideomycetes	Pleosporales	Periconiaceae	Periconia	unidentified				0.456025	0.0203785	1.00819
OTU3702	Fungi	Ascomycota	Dothideomycetes	Pleosporales	Phaeosphaeriaceae	Loratospora	Loratospora_luzulae	1.08178	0.000472091	1.22513	2.14813	3.48227e-09	1.60899							1.60287	0.0076895	0.992797				2.32349	0.00284201	1.49082				1.70388	0.000184252	1.60474
OTU3873	Fungi	Ascomycota	Dothideomycetes	Pleosporales	Phaeosphaeriaceae	Loratospora	Loratospora_luzulae	0.933696	0.000274016	1.28736	0.879975	0.002309	1.16069							0.545252	0.0448555	0.839296										0.854717	0.00859138	1.45363
OTU3834	Fungi	Ascomycota	Dothideomycetes	Pleosporales	Phaeosphaeriaceae	Neosetophoma	Neosetophoma_clematidis	0.921763	0.000694282	0.955015	1.70546	5.16708e-07	1.24628													1.3851	0.010801	0.801606	1.63823	0.00658275	1.6471	1.86916	4.31746e-06	1.6471
OTU3745	Fungi	Ascomycota	Dothideomycetes	Pleosporales	Phaeosphaeriaceae	Neosetophoma	Neosetophoma_rosarum	0.363476	0.0191853	0.778266	0.336704	0.0296066	0.84487							1.30608	0.00578936	0.833858
OTU3684	Fungi	Ascomycota	Dothideomycetes	Pleosporales	Phaeosphaeriaceae	Neosetophoma	Neosetophoma_rosigena	1.2401	2.01856e-05	1.51508	1.69321	9.55404e-07	1.26668													0.698859	0.0402392	0.880659				1.6439	0.000157804	1.56921
OTU3709	Fungi	Ascomycota	Dothideomycetes	Pleosporales	Phaeosphaeriaceae	Neosetophoma	Neosetophoma_samararum				1.27261	0.000252697	1.12373																			1.63317	5.90316e-05	1.47182
OTU6486	Fungi	Ascomycota	Dothideomycetes	Pleosporales	Phaeosphaeriaceae	Paraphoma	unidentified	1.0309	0.00028109	1.12976				1.48259	5.683e-05	1.98301							0.817851	0.0353935	0.863301										1.31299	0.0112664	1.69298
OTU11395	Fungi	Ascomycota	Dothideomycetes	Pleosporales	Phaeosphaeriaceae	Parastagonospora	Parastagonospora_phoenicicola																									0.335072	0.0492265	1.50893
OTU11134	Fungi	Ascomycota	Dothideomycetes	Pleosporales	Phaeosphaeriaceae	Phaeosphaeria	Phaeosphaeria_lunariae	0.512078	0.0237084	0.371357				0.493507	0.0377482	0.655385										2.79798	0.000943487	1.11596							2.56204	0.000505694	0.34755
OTU11276	Fungi	Ascomycota	Dothideomycetes	Pleosporales	Phaeosphaeriaceae	Phaeosphaeria	Phaeosphaeria_lunariae	0.644663	0.00484197	0.717027	0.801673	0.00428524	0.759975													0.758912	0.0269611	0.827567
OTU11422	Fungi	Ascomycota	Dothideomycetes	Pleosporales	Phaeosphaeriaceae	Phaeosphaeria	Phaeosphaeria_poagena													1.51812	0.00601653	1.10509	1.09654	0.018812	1.20736
OTU11193	Fungi	Ascomycota	Dothideomycetes	Pleosporales	Phaeosphaeriaceae	Phaeosphaeria	Phaeosphaeria_poagena							2.17465	3.57894e-05	1.74859																			0.947649	0.0356438	1.22601
OTU4199	Fungi	Ascomycota	Dothideomycetes	Pleosporales	Phaeosphaeriaceae	Phaeosphaeria	Phaeosphaeria_tofieldiae	0.445163	0.0130849	0.845345	0.650265	0.00801501	1.26025																						0.777979	0.0257129	0.569515
OTU3449	Fungi	Ascomycota	Dothideomycetes	Pleosporales	Phaeosphaeriaceae	Phaeosphaeria	unidentified	3.47053	3.06448e-24	1.47045	2.38806	1.98711e-10	1.5326				3.37689	0.000234322	0.594774	3.47258	3.48643e-06	1.10005				3.68877	2.19198e-05	1.5054	3.55085	4.83895e-06	2.15826	2.52745	1.73679e-07	2.15826
OTU10399	Fungi	Ascomycota	Dothideomycetes	Pleosporales	Phaeosphaeriaceae	Phaeosphaeriopsis	unidentified	1.52322	2.03055e-07	1.00886	1.43353	2.72635e-05	0.974317							1.65827	0.00414581	1.1368							0.959314	0.0209225	1.49807	1.51372	8.68232e-05	1.49807
OTU10873	Fungi	Ascomycota	Dothideomycetes	Pleosporales	Phaeosphaeriaceae	Phaeosphaeriopsis	unidentified	1.0381	0.00209641	0.837061				1.03162	0.00895391	1.27009													1.38224	0.0171478	0.523237
OTU10756	Fungi	Ascomycota	Dothideomycetes	Pleosporales	Phaeosphaeriaceae	Phaeosphaeriopsis	unidentified				1.13008	0.00107794	0.936473
OTU9665	Fungi	Ascomycota	Dothideomycetes	Pleosporales	Phaeosphaeriaceae	Piniphoma	Piniphoma_wesendahlina				0.455113	0.0202644	0.966297
OTU4474	Fungi	Ascomycota	Dothideomycetes	Pleosporales	Phaeosphaeriaceae	Sclerostagonospora	unidentified	0.740601	0.00186339	1.01461	0.601532	0.00962406	1.02937										0.972689	0.0205416	1.64726
OTU4573	Fungi	Ascomycota	Dothideomycetes	Pleosporales	Phaeosphaeriaceae	Sclerostagonospora	unidentified	0.668225	0.00693485	1.32201	1.76826	5.75205e-07	1.60908										2.65363	0.000210544	1.35641
OTU4292	Fungi	Ascomycota	Dothideomycetes	Pleosporales	Phaeosphaeriaceae	Sclerostagonospora	unidentified	0.403642	0.0180644	1.17744
OTU3715	Fungi	Ascomycota	Dothideomycetes	Pleosporales	Phaeosphaeriaceae	Septoriella	Septoriella_phragmitis	2.58597	2.07917e-13	0.868946	1.97565	6.98663e-07	0.719206							3.16181	7.80359e-06	0.871308				0.872686	0.0320711	0.764235	1.67856	0.00854687	0.715896
OTU4941	Fungi	Ascomycota	Dothideomycetes	Pleosporales	Phaeosphaeriaceae	Setophoma	unidentified				0.367309	0.0412877	0.79013
OTU7319	Fungi	Ascomycota	Dothideomycetes	Pleosporales	Phaeosphaeriaceae	unidentified	unidentified																									0.597672	0.0169084	1.76411
OTU11224	Fungi	Ascomycota	Dothideomycetes	Pleosporales	Phaeosphaeriaceae	unidentified	unidentified	1.42945	7.51647e-06	1.19009	2.28433	6.72593e-10	1.59881										3.05122	0.000185273	1.07322	0.967439	0.0323127	1.2899				1.26542	0.00497994	1.36313
OTU3285	Fungi	Ascomycota	Dothideomycetes	Pleosporales	Phaeosphaeriaceae	unidentified	unidentified	0.739431	0.00175363	0.714842	1.01028	0.000666627	0.811966				1.16621	0.0221751	0.938652
OTU4634	Fungi	Ascomycota	Dothideomycetes	Pleosporales	Phaeosphaeriaceae	unidentified	unidentified	0.484138	0.0138219	1.41402	0.990618	0.00183326	1.79928										2.70517	2.2893e-05	1.49768
OTU11316	Fungi	Ascomycota	Dothideomycetes	Pleosporales	Phaeosphaeriaceae	unidentified	unidentified	0.621833	0.00429233	1.11467	0.445301	0.0181362	0.994609
OTU11899	Fungi	Ascomycota	Dothideomycetes	Pleosporales	Pleomassariaceae	Prosthemium	Prosthemium_intermedium							0.183862	0.0498968	0.972833
OTU3570	Fungi	Ascomycota	Dothideomycetes	Pleosporales	Pleosporaceae	Alternaria	Alternaria_infectoria																									1.20706	0.00118567	0.29454
OTU3642	Fungi	Ascomycota	Dothideomycetes	Pleosporales	Pleosporaceae	Alternaria	Alternaria_infectoria																									1.30386	0.00030488	0.240155
OTU3504	Fungi	Ascomycota	Dothideomycetes	Pleosporales	Pleosporaceae	Alternaria	Alternaria_infectoria																						1.10509	0.0131533	0.684242	1.45957	3.27779e-05	0.684242
OTU3453	Fungi	Ascomycota	Dothideomycetes	Pleosporales	Pleosporaceae	Alternaria	Alternaria_infectoria																						0.613044	0.0497994	0.229351				0.980987	0.0234945	0.229351
OTU3287	Fungi	Ascomycota	Dothideomycetes	Pleosporales	Pleosporaceae	Alternaria	Alternaria_infectoria																						3.44419	0.000113539	0.428158				4.8352	2.04429e-08	0.428158
OTU3279	Fungi	Ascomycota	Dothideomycetes	Pleosporales	Pleosporaceae	Alternaria	Alternaria_infectoria				1.47331	0.000771454	0.496969																5.00341	1.4595e-08	0.261937				4.78348	8.27688e-08	0.261937
OTU3202	Fungi	Ascomycota	Dothideomycetes	Pleosporales	Pleosporaceae	Alternaria	Alternaria_infectoria				2.00842	1.2414e-05	0.885413
OTU7283	Fungi	Ascomycota	Dothideomycetes	Pleosporales	Pleosporaceae	Alternaria	Alternaria_leptinellae	0.28068	0.0292732	0.952647																						0.809199	0.00683417	1.16672
OTU5508	Fungi	Ascomycota	Dothideomycetes	Pleosporales	Pleosporaceae	Pleospora	Pleospora_rosae-caninae				0.78011	0.00571613	0.375284
OTU11509	Fungi	Ascomycota	Dothideomycetes	Pleosporales	Pleosporales_fam_Incertae_sedis	Microsphaeropsis	Microsphaeropsis_spartii-juncei	1.17684	0.000124677	1.06117	1.63653	5.24577e-06	0.45422										1.41552	0.0205416	1.06339	4.35153	3.53405e-07	1.00401	0.827666	0.0371735	0.764354				1.64846	0.0090349	0.764354
OTU5380	Fungi	Ascomycota	Dothideomycetes	Pleosporales	Pleosporales_fam_Incertae_sedis	Monodictys	Monodictys_arctica	0.619271	0.00605278	0.651751	0.759225	0.00574641	0.748964																			0.542665	0.024822	1.65304
OTU5172	Fungi	Ascomycota	Dothideomycetes	Pleosporales	Pleosporales_fam_Incertae_sedis	Monodictys	Monodictys_arctica	0.927909	0.00274313	0.763008										0.870284	0.0426603	1.1304
OTU5391	Fungi	Ascomycota	Dothideomycetes	Pleosporales	Pleosporales_fam_Incertae_sedis	Monodictys	Monodictys_arctica	0.236907	0.0359076	0.924922
OTU6943	Fungi	Ascomycota	Dothideomycetes	Pleosporales	Pleosporales_fam_Incertae_sedis	Pseudorobillarda	Pseudorobillarda_phragmitis	1.23815	1.75766e-05	1.07649	1.5287	7.18429e-06	0.954548										0.92712	0.0357386	0.867555							0.663473	0.0293744	0.953506
OTU11009	Fungi	Ascomycota	Dothideomycetes	Pleosporales	Sporormiaceae	Preussia	Preussia_africana	0.447989	0.0148185	0.669036
OTU10127	Fungi	Ascomycota	Dothideomycetes	Pleosporales	Sporormiaceae	Preussia	Preussia_dubia	1.10963	0.000564612	2.11487				1.56991	0.000384238	1.78556				1.52658	0.012342	1.72886
OTU9846	Fungi	Ascomycota	Dothideomycetes	Pleosporales	Sporormiaceae	Preussia	Preussia_dubia	0.605096	0.00973692	1.81267				0.699884	0.0130099	1.34486				0.765787	0.0427736	2.19136
OTU10364	Fungi	Ascomycota	Dothideomycetes	Pleosporales	Sporormiaceae	Preussia	Preussia_dubia	1.10359	0.00207894	2.18214				1.3869	0.00375094	1.79223				1.00529	0.0366594	1.71989
OTU9936	Fungi	Ascomycota	Dothideomycetes	Pleosporales	Sporormiaceae	Preussia	Preussia_dubia	0.946272	0.00073306	1.87171				1.41314	0.000174748	1.63555							1.17889	0.0193728	1.06436
OTU10133	Fungi	Ascomycota	Dothideomycetes	Pleosporales	Sporormiaceae	Preussia	Preussia_dubia	0.183742	0.046271	2.06167
OTU10216	Fungi	Ascomycota	Dothideomycetes	Pleosporales	Sporormiaceae	Preussia	Preussia_dubia	0.191144	0.0495996	1.52079
OTU10812	Fungi	Ascomycota	Dothideomycetes	Pleosporales	Sporormiaceae	Preussia	Preussia_dubia	0.224046	0.0377338	1.82349				0.544829	0.010202	1.67223
OTU10123	Fungi	Ascomycota	Dothideomycetes	Pleosporales	Sporormiaceae	Preussia	Preussia_dubia	0.371291	0.0212555	1.45944				1.29109	3.85776e-05	1.66034
OTU10643	Fungi	Ascomycota	Dothideomycetes	Pleosporales	Sporormiaceae	Preussia	Preussia_dubia	1.04951	0.000455937	2.07846				1.23794	0.00171007	1.71586
OTU10666	Fungi	Ascomycota	Dothideomycetes	Pleosporales	Sporormiaceae	Preussia	Preussia_persica	0.91498	0.00277185	1.53349				1.93899	6.63663e-06	1.48885	1.34955	0.0302904	1.17725				2.52718	0.001144	1.22921
OTU10572	Fungi	Ascomycota	Dothideomycetes	Pleosporales	Sporormiaceae	Preussia	Preussia_tetramera	1.84155	1.76154e-08	2.06302				1.07818	0.0061214	1.87513				2.56679	0.000987376	1.74408				3.12956	0.00011117	1.45195
OTU10109	Fungi	Ascomycota	Dothideomycetes	Pleosporales	Sporormiaceae	Preussia	Preussia_tetramera	2.28072	2.58283e-08	2.22977				1.04272	0.0140494	1.89231				3.56927	7.38852e-05	1.91776	1.63268	0.0182756	1.53449	2.75359	0.00306282	1.45811
OTU10395	Fungi	Ascomycota	Dothideomycetes	Pleosporales	Sporormiaceae	Preussia	Preussia_tetramera	2.11518	3.8531e-12	2.16963	0.553351	0.0191996	1.21386	1.09882	0.00409114	1.82204				1.02725	0.0289803	1.77708	2.47498	0.000948789	1.52658	2.90526	0.000132806	1.39948
OTU9859	Fungi	Ascomycota	Dothideomycetes	Pleosporales	Sporormiaceae	Preussia	Preussia_tetramera	1.57118	2.8164e-07	1.65435				1.14382	0.00313333	1.15181							2.93563	0.000308011	1.28875	2.6923	0.000925477	1.35348
OTU9918	Fungi	Ascomycota	Dothideomycetes	Pleosporales	Sporormiaceae	Preussia	Preussia_tetramera	1.09464	8.18689e-05	0.86611
OTU10599	Fungi	Ascomycota	Dothideomycetes	Pleosporales	Sporormiaceae	Preussia	unidentified	1.31192	4.71285e-06	1.87933	0.605984	0.0138779	1.17538										1.01698	0.0278754	1.6283				2.21697	0.00138747	1.16271	0.721663	0.0224127	1.16271
OTU10798	Fungi	Ascomycota	Dothideomycetes	Pleosporales	Sporormiaceae	Preussia	unidentified																									0.340317	0.0407054	1.20749
OTU10151	Fungi	Ascomycota	Dothideomycetes	Pleosporales	Sporormiaceae	Preussia	unidentified	1.40226	4.71285e-06	1.30115										1.559	0.0113898	1.33992							3.05171	2.70912e-05	1.1758	1.9871	8.26054e-06	1.1758
OTU11115	Fungi	Ascomycota	Dothideomycetes	Pleosporales	Sporormiaceae	Preussia	unidentified	1.77244	9.29619e-11	1.98144	0.953412	0.00170945	0.227334				0.972951	0.0414582	1.148	2.07905	0.00273876	1.49711				1.26854	0.0171428	1.77361	1.29463	0.0124699	0.365576				0.672829	0.0349142	0.365576
OTU10919	Fungi	Ascomycota	Dothideomycetes	Pleosporales	Sporormiaceae	Preussia	unidentified	2.59718	1.80454e-15	1.53368				2.4388	6.36351e-09	1.41884	3.98301	2.81463e-05	1.02306				3.63922	3.77047e-05	0.79298				3.9271	1.67548e-06	0.17273				4.31218	8.90394e-08	0.17273
OTU10668	Fungi	Ascomycota	Dothideomycetes	Pleosporales	Sporormiaceae	Preussia	unidentified	2.05857	5.23009e-08	2.01644				0.508944	0.043531	2.1418				3.25016	0.000164543	1.47854				1.29345	0.0255779	1.73705
OTU10777	Fungi	Ascomycota	Dothideomycetes	Pleosporales	Sporormiaceae	Preussia	unidentified	1.474	2.52056e-05	1.79128													1.2838	0.0255694	1.64634				2.40178	0.00238365	1.11208
OTU10906	Fungi	Ascomycota	Dothideomycetes	Pleosporales	Sporormiaceae	Preussia	unidentified	0.355609	0.0188968	1.80867
OTU11582	Fungi	Ascomycota	Dothideomycetes	Pleosporales	Sporormiaceae	Preussia	unidentified	0.733993	0.0014533	2.00921
OTU9857	Fungi	Ascomycota	Dothideomycetes	Pleosporales	Sporormiaceae	Sporormiella	Sporormiella_irregularis							0.985625	0.000177558	1.57546																			0.421166	0.0391821	1.42862
OTU9637	Fungi	Ascomycota	Dothideomycetes	Pleosporales	Sporormiaceae	Sporormiella	Sporormiella_irregularis							1.33457	5.58424e-07	1.70283																			1.0186	0.0101587	1.31608
OTU9617	Fungi	Ascomycota	Dothideomycetes	Pleosporales	Sporormiaceae	Sporormiella	Sporormiella_irregularis							1.12652	1.66558e-05	1.71944																			0.64099	0.0228703	1.22308
OTU9559	Fungi	Ascomycota	Dothideomycetes	Pleosporales	Sporormiaceae	Sporormiella	Sporormiella_irregularis							1.33677	1.29456e-06	1.58001																			0.584195	0.0271932	0.933053
OTU8798	Fungi	Ascomycota	Dothideomycetes	Pleosporales	Sporormiaceae	Sporormiella	Sporormiella_irregularis							1.3893	1.26122e-06	1.72852																			0.42914	0.0404118	0.75183
OTU9618	Fungi	Ascomycota	Dothideomycetes	Pleosporales	Sporormiaceae	Sporormiella	Sporormiella_irregularis							0.754062	0.00231416	1.41766
OTU9575	Fungi	Ascomycota	Dothideomycetes	Pleosporales	Sporormiaceae	Sporormiella	Sporormiella_irregularis							1.7115	0.000143582	1.50114
OTU9639	Fungi	Ascomycota	Dothideomycetes	Pleosporales	Sporormiaceae	Sporormiella	Sporormiella_irregularis							1.16854	2.31452e-05	1.52736
OTU9636	Fungi	Ascomycota	Dothideomycetes	Pleosporales	Sporormiaceae	Sporormiella	Sporormiella_irregularis							1.10578	3.03395e-05	1.58953
OTU9337	Fungi	Ascomycota	Dothideomycetes	Pleosporales	Sporormiaceae	Sporormiella	Sporormiella_irregularis							1.91393	0.000805074	1.63628
OTU9638	Fungi	Ascomycota	Dothideomycetes	Pleosporales	Sporormiaceae	Sporormiella	Sporormiella_irregularis							0.758919	0.00196733	1.46832
OTU9620	Fungi	Ascomycota	Dothideomycetes	Pleosporales	Sporormiaceae	Sporormiella	Sporormiella_irregularis							0.420912	0.0133951	1.62519
OTU9631	Fungi	Ascomycota	Dothideomycetes	Pleosporales	Sporormiaceae	Sporormiella	Sporormiella_irregularis							0.200073	0.0380918	1.31409
OTU11226	Fungi	Ascomycota	Dothideomycetes	Pleosporales	Sporormiaceae	Sporormiella	Sporormiella_vexans	0.75823	0.00191802	0.969239	0.615881	0.00980155	0.864538													1.12711	0.0108865	0.89154
OTU10831	Fungi	Ascomycota	Dothideomycetes	Pleosporales	Sporormiaceae	unidentified	unidentified	1.70077	1.25209e-08	0.852627				2.42466	5.79543e-11	2.17871										1.23253	0.0209828	1.29144	3.7018	1.41704e-07	0.880818	1.29516	0.0015479	0.880818	2.33252	0.00115349	0.880818
OTU10877	Fungi	Ascomycota	Dothideomycetes	Pleosporales	Sporormiaceae	unidentified	unidentified	1.68383	1.3286e-05	0.988017							4.95289	1.56452e-06	0.574204	4.02216	1.13643e-05	0.82257
OTU10901	Fungi	Ascomycota	Dothideomycetes	Pleosporales	Sporormiaceae	unidentified	unidentified																0.887109	0.029335	1.13663				0.828146	0.0253157	0.511438
OTU10461	Fungi	Ascomycota	Dothideomycetes	Pleosporales	Sporormiaceae	Westerdykella	unidentified																									0.3125	0.0492265	0.728573
OTU10329	Fungi	Ascomycota	Dothideomycetes	Pleosporales	Sporormiaceae	Westerdykella	Westerdykella_dispersa	1.17713	3.24152e-05	1.21277	1.10098	0.000771454	1.07398				2.34496	0.00256377	1.04911				0.794644	0.0402083	1.61264
OTU10503	Fungi	Ascomycota	Dothideomycetes	Pleosporales	Sporormiaceae	Westerdykella	Westerdykella_dispersa	0.387167	0.0168601	0.914367	0.221391	0.0499485	0.849188
OTU10604	Fungi	Ascomycota	Dothideomycetes	Pleosporales	Sporormiaceae	Westerdykella	Westerdykella_multispora	0.96856	0.000160462	1.15141													1.40158	0.010424	1.26059	0.731649	0.0305292	1.07983
OTU4324	Fungi	Ascomycota	Dothideomycetes	Pleosporales	Teichosporaceae	Teichospora	Teichospora_acaciae	0.274459	0.0319013	0.766954																0.450101	0.0481361	0.730581
OTU4350	Fungi	Ascomycota	Dothideomycetes	Pleosporales	Teichosporaceae	Teichospora	Teichospora_rubriostiolata	1.28122	4.50788e-06	1.19492	0.546434	0.01543	1.70845										3.42359	6.77526e-06	1.2172				1.37045	0.0145441	1.41198	0.857451	0.0162506	1.41198
OTU7110	Fungi	Ascomycota	Dothideomycetes	Pleosporales	Thyridariaceae	Parathyridaria	Parathyridaria_rosae	0.343961	0.0191853	1.2387
OTU6620	Fungi	Ascomycota	Dothideomycetes	Pleosporales	Thyridariaceae	unidentified	unidentified				0.230988	0.0477468	1.09412
OTU3780	Fungi	Ascomycota	Dothideomycetes	Pleosporales	unidentified	unidentified	unidentified	1.69297	9.99009e-08	1.47068	1.99433	4.64688e-08	1.04633							2.5326	0.000515716	1.00424				2.37159	0.00213745	1.22894	0.678953	0.0425761	1.40446	1.24459	0.00464021	1.40446
OTU3771	Fungi	Ascomycota	Dothideomycetes	Pleosporales	unidentified	unidentified	unidentified	1.03586	3.41383e-05	1.71544	1.21072	4.77445e-05	1.65648							1.82001	0.00215243	1.54772				1.01955	0.0183682	1.67259				1.34091	0.000216111	1.62447
OTU3527	Fungi	Ascomycota	Dothideomycetes	Pleosporales	unidentified	unidentified	unidentified	1.97244	5.12745e-09	1.75785	1.23871	0.00135878	1.25589							1.92467	0.00552162	1.27461				2.27134	0.00366452	1.26859	1.0082	0.0260464	1.71578	1.80987	0.000196826	1.71578
OTU4060	Fungi	Ascomycota	Dothideomycetes	Pleosporales	unidentified	unidentified	unidentified	1.44841	1.56344e-06	1.12974	1.80233	5.05887e-07	1.09983										2.3878	0.00146169	1.11564	2.70172	0.000400533	0.94444				0.590328	0.0357998	1.04848
OTU3826	Fungi	Ascomycota	Dothideomycetes	Pleosporales	unidentified	unidentified	unidentified	1.11284	7.55529e-05	1.07116	0.405869	0.0283786	0.992515										2.09624	0.00434511	0.674542				3.14602	1.03226e-05	1.53638	2.53443	7.06095e-09	1.53638
OTU6487	Fungi	Ascomycota	Dothideomycetes	Pleosporales	unidentified	unidentified	unidentified																									0.861243	0.00571457	1.28617
OTU3793	Fungi	Ascomycota	Dothideomycetes	Pleosporales	unidentified	unidentified	unidentified	0.480885	0.00936291	1.28228																			0.761272	0.0224147	1.52928	1.01662	0.00122479	1.52928
OTU11421	Fungi	Ascomycota	Dothideomycetes	Pleosporales	unidentified	unidentified	unidentified	1.48338	2.50863e-07	1.83736	1.68667	7.27095e-07	2.07256				1.39162	0.0203171	0.332525							0.701455	0.0388555	1.1978	1.56128	0.00643436	2.03192	1.82747	2.74408e-06	2.03192
OTU3749	Fungi	Ascomycota	Dothideomycetes	Pleosporales	unidentified	unidentified	unidentified																									0.584775	0.047127	0.571658
OTU6942	Fungi	Ascomycota	Dothideomycetes	Pleosporales	unidentified	unidentified	unidentified	1.24954	7.80821e-05	1.1745				0.513314	0.029179	1.33607							2.74086	0.000868715	0.678267	0.92938	0.0378976	1.15258	2.39407	0.0017186	1.03376	1.02524	0.0117151	1.03376
OTU11851	Fungi	Ascomycota	Dothideomycetes	Pleosporales	unidentified	unidentified	unidentified				1.12371	0.000475765	2.0785																			0.505637	0.0360931	1.99931
OTU3791	Fungi	Ascomycota	Dothideomycetes	Pleosporales	unidentified	unidentified	unidentified	1.01592	5.42363e-05	1.50373																1.22223	0.0114913	1.32732				0.856199	0.00577875	1.44063
OTU3800	Fungi	Ascomycota	Dothideomycetes	Pleosporales	unidentified	unidentified	unidentified	0.28673	0.0257242	1.1123																						0.844722	0.00423142	1.43589
OTU3910	Fungi	Ascomycota	Dothideomycetes	Pleosporales	unidentified	unidentified	unidentified	1.26904	2.77379e-06	1.48401	0.959496	0.00158199	1.04669							0.866815	0.0275948	1.08633				2.01288	0.00216512	1.45				1.09626	0.0029832	1.41502
OTU6627	Fungi	Ascomycota	Dothideomycetes	Pleosporales	unidentified	unidentified	unidentified	1.23145	0.000321427	0.67024	0.601272	0.0223045	0.76176				2.46506	0.00426541	1.11832	3.4085	8.94245e-06	0.881646										1.07171	0.0109322	0.713174
OTU3798	Fungi	Ascomycota	Dothideomycetes	Pleosporales	unidentified	unidentified	unidentified	1.70077	4.72707e-07	1.61029	1.34316	0.000587597	1.29089							2.30753	0.00172656	1.02843				2.70297	0.000906772	1.35395				1.6355	0.000723479	1.87648
OTU3790	Fungi	Ascomycota	Dothideomycetes	Pleosporales	unidentified	unidentified	unidentified	1.73237	7.04542e-10	1.83007	1.18686	0.00026292	1.32288							1.83433	0.0032826	1.22518	0.76293	0.0383789	1.04951	1.56488	0.00892023	1.49984	1.4614	0.00746689	1.71795	1.75361	9.24947e-06	1.71795
OTU3795	Fungi	Ascomycota	Dothideomycetes	Pleosporales	unidentified	unidentified	unidentified	1.31413	3.85537e-07	1.72849	1.03312	0.000498639	1.27511							0.798241	0.0270752	0.98965				1.86746	0.00304564	1.44635				1.42209	7.48856e-05	1.70292
OTU3812	Fungi	Ascomycota	Dothideomycetes	Pleosporales	unidentified	unidentified	unidentified	1.10409	6.64899e-06	1.80765	0.846049	0.00184058	1.43414							1.18084	0.0117867	1.27908				0.750711	0.0278889	1.52522	1.52724	0.00445256	1.86991	1.30273	0.000104467	1.86991
OTU3786	Fungi	Ascomycota	Dothideomycetes	Pleosporales	unidentified	unidentified	unidentified	1.22049	4.41958e-06	1.57138	1.09892	0.000376947	1.29627							1.87974	0.00219274	1.15626				1.44889	0.00868814	1.38288	0.454852	0.048682	1.79803	1.58113	1.7157e-05	1.79803
OTU3821	Fungi	Ascomycota	Dothideomycetes	Pleosporales	unidentified	unidentified	unidentified	1.14693	4.71617e-05	1.47605																			1.04719	0.0165356	1.64995	1.40715	0.000345359	1.64995
OTU4086	Fungi	Ascomycota	Dothideomycetes	Pleosporales	unidentified	unidentified	unidentified	0.264389	0.028105	1.37317																						0.916498	0.00138373	1.51972
OTU11173	Fungi	Ascomycota	Dothideomycetes	Pleosporales	unidentified	unidentified	unidentified																			1.62079	0.0155126	0.911007				1.23153	0.00836722	1.46856
OTU4150	Fungi	Ascomycota	Dothideomycetes	Pleosporales	unidentified	unidentified	unidentified	1.0016	4.49774e-05	1.80825	0.281329	0.0342962	1.12131													1.14334	0.0115598	1.28276	0.721056	0.0260464	1.65974	0.847789	0.00497289	1.65974
OTU3674	Fungi	Ascomycota	Dothideomycetes	Pleosporales	unidentified	unidentified	unidentified	1.38508	3.14546e-06	1.47737	0.440474	0.0282675	0.885529																1.15501	0.0157278	1.56398	1.52583	0.00030488	1.56398
OTU3817	Fungi	Ascomycota	Dothideomycetes	Pleosporales	unidentified	unidentified	unidentified	1.03959	0.00172286	1.20596																						1.21374	0.00668379	1.4607
OTU3828	Fungi	Ascomycota	Dothideomycetes	Pleosporales	unidentified	unidentified	unidentified				0.242738	0.0413477	1.065																			1.22337	7.22678e-05	1.55012
OTU7836	Fungi	Ascomycota	Dothideomycetes	Pleosporales	unidentified	unidentified	unidentified	1.09827	4.98728e-05	1.11647	0.898386	0.00249691	0.798524																			0.902646	0.0054943	1.03189
OTU3788	Fungi	Ascomycota	Dothideomycetes	Pleosporales	unidentified	unidentified	unidentified	1.09109	3.28498e-05	1.37406	1.09815	0.000362279	1.18724							0.600445	0.0442827	0.980846				1.87708	0.00245086	1.4433				1.23604	0.000946066	1.46811
OTU5787	Fungi	Ascomycota	Dothideomycetes	Pleosporales	unidentified	unidentified	unidentified	1.71244	4.49307e-07	1.31317	1.40797	0.000345698	1.06134													1.97684	0.0077403	0.999414	1.23165	0.0191749	1.56241	0.946569	0.0162296	1.56241
OTU4124	Fungi	Ascomycota	Dothideomycetes	Pleosporales	unidentified	unidentified	unidentified	1.22812	1.32271e-06	1.74322	1.01511	0.000492712	1.28548							1.00712	0.0185909	1.01823				1.64338	0.00537593	1.48476	0.411648	0.0497832	1.86624	1.46207	2.2635e-05	1.86624
OTU3822	Fungi	Ascomycota	Dothideomycetes	Pleosporales	unidentified	unidentified	unidentified	1.59333	6.26954e-09	1.80571	1.29672	4.4379e-05	1.4288							1.52314	0.00736062	1.05633				2.10328	0.00172434	1.55383	0.565214	0.0404685	1.88971	1.70752	8.81806e-06	1.88971
OTU3794	Fungi	Ascomycota	Dothideomycetes	Pleosporales	unidentified	unidentified	unidentified	1.24956	7.41449e-07	1.71024	1.11415	0.000145613	1.36786							1.60464	0.00408988	1.16278				1.30392	0.00989297	1.48331	0.476801	0.0406329	1.78701	1.6045	2.47491e-06	1.78701
OTU6936	Fungi	Ascomycota	Dothideomycetes	Pleosporales	unidentified	unidentified	unidentified	1.88772	2.36832e-10	0.95985	1.4675	1.33147e-05	0.723167										1.12185	0.0234675	0.929969				2.53905	0.000161549	0.854397	1.10868	0.00251407	0.854397
OTU3803	Fungi	Ascomycota	Dothideomycetes	Pleosporales	unidentified	unidentified	unidentified	0.818898	0.000645079	1.46296	0.532892	0.0118221	1.13786													0.992555	0.0170629	1.39329				1.01006	0.00227855	1.56681
OTU6691	Fungi	Ascomycota	Dothideomycetes	Pleosporales	unidentified	unidentified	unidentified	2.71982	5.59782e-19	1.6345	0.353857	0.0368446	0.842895	1.98405	7.95154e-07	1.13614							2.22262	0.0027535	1.19291	3.31689	1.3658e-05	1.4146	3.00377	4.16502e-05	1.13231	0.600128	0.0323037	1.13231	1.51548	0.00945749	1.13231
OTU4015	Fungi	Ascomycota	Dothideomycetes	Pleosporales	unidentified	unidentified	unidentified	1.04789	2.20733e-05	1.58467	0.725258	0.00436338	1.18506							1.0124	0.0161718	0.961927										1.24008	0.000238763	1.70976
OTU3792	Fungi	Ascomycota	Dothideomycetes	Pleosporales	unidentified	unidentified	unidentified	1.28034	1.55728e-06	1.58446	0.787532	0.004307	1.07829							1.93742	0.00170311	1.11931				1.45321	0.00911445	1.47454				1.16851	0.00147803	1.41345
OTU3711	Fungi	Ascomycota	Dothideomycetes	Pleosporales	unidentified	unidentified	unidentified	1.04982	0.000447585	1.32578	0.519274	0.0218553	0.922873													1.30832	0.0157801	1.24537	1.53282	0.00756966	1.63029	1.541	0.000243094	1.63029
OTU3814	Fungi	Ascomycota	Dothideomycetes	Pleosporales	unidentified	unidentified	unidentified	0.642223	0.00262541	1.45431	0.196486	0.0499136	1.14097													0.480831	0.0396772	1.28768				0.306543	0.0492265	1.58977
OTU3815	Fungi	Ascomycota	Dothideomycetes	Pleosporales	unidentified	unidentified	unidentified	1.2592	2.29683e-06	1.55467	1.26535	5.17427e-05	1.37308							1.03002	0.0181386	1.0826				1.69176	0.00550183	1.386				1.79645	8.99763e-07	1.73759
OTU11746	Fungi	Ascomycota	Dothideomycetes	Pleosporales	unidentified	unidentified	unidentified	2.64249	5.54975e-17	1.6917	2.54929	8.57563e-13	1.65466										3.90035	1.80436e-06	1.61159	3.29512	0.000159462	0.7757	3.235	0.000126448	1.09015	1.10945	0.0103557	1.09015	0.745747	0.0460643	1.09015
OTU3825	Fungi	Ascomycota	Dothideomycetes	Pleosporales	unidentified	unidentified	unidentified	0.937641	0.00033848	1.32343	1.1711	0.000163941	1.34156													1.96175	0.00205906	1.34251				1.50617	5.55905e-05	1.86223
OTU3764	Fungi	Ascomycota	Dothideomycetes	Pleosporales	unidentified	unidentified	unidentified	0.191627	0.0445348	1.23769																						0.650322	0.0111793	1.18433
OTU5319	Fungi	Ascomycota	Dothideomycetes	Pleosporales	unidentified	unidentified	unidentified	2.55288	2.09708e-16	1.36886	2.19949	2.01594e-10	1.19856							1.59812	0.0110712	1.28967	4.38552	2.69128e-08	0.848482	3.2487	0.000119623	1.19203	4.1573	5.6082e-08	1.44985	3.81277	4.86956e-16	1.44985
OTU6954	Fungi	Ascomycota	Dothideomycetes	Pleosporales	unidentified	unidentified	unidentified	1.26515	2.52503e-06	1.20127	1.01421	0.000868245	1.00485										1.49097	0.00934068	0.982062				1.82605	0.00237001	1.54505	1.65571	3.04595e-06	1.54505
OTU3778	Fungi	Ascomycota	Dothideomycetes	Pleosporales	unidentified	unidentified	unidentified	1.13056	2.73129e-06	2.01372	0.787534	0.00236763	1.52882							1.03196	0.0140779	1.18075				1.15449	0.013359	1.72662	0.701831	0.026264	1.93175	1.06447	0.0011742	1.93175
OTU4181	Fungi	Ascomycota	Dothideomycetes	Pleosporales	unidentified	unidentified	unidentified	0.99359	0.0006272	1.32329	0.438138	0.0278665	0.956871																			1.42478	0.000603317	1.57123
OTU10663	Fungi	Ascomycota	Dothideomycetes	Pleosporales	unidentified	unidentified	unidentified	1.27754	1.80228e-05	1.72347	1.25125	0.000322895	1.87435										1.72336	0.00978175	1.56511	1.10798	0.0245952	1.19456	0.781865	0.0316308	1.25985	1.55937	0.00028122	1.25985
OTU7821	Fungi	Ascomycota	Dothideomycetes	Pleosporales	unidentified	unidentified	unidentified	3.41068	2.59847e-20	1.09392	1.87909	7.06599e-06	0.814873	1.12891	0.00803915	1.1238	1.06651	0.0464375	0.566072	2.4782	0.00160938	0.782421	2.20563	0.0054592	0.536043	3.9847	3.64834e-06	1.18662	2.80609	0.000377781	0.891285	1.71179	0.000647898	0.891285
OTU3766	Fungi	Ascomycota	Dothideomycetes	Pleosporales	unidentified	unidentified	unidentified																									0.585385	0.0148121	1.88908
OTU8356	Fungi	Ascomycota	Dothideomycetes	Pleosporales	unidentified	unidentified	unidentified	1.12827	4.51665e-05	1.05939	0.437019	0.022918	0.795827																1.68263	0.00397847	1.00331	1.49818	3.15331e-05	1.00331
OTU4030	Fungi	Ascomycota	Dothideomycetes	Pleosporales	unidentified	unidentified	unidentified	1.64817	1.31071e-08	1.70429	1.41639	2.78149e-05	1.39071							1.81403	0.00353961	1.03883				2.05744	0.00266805	1.43931	0.614633	0.0399481	1.78753	1.84567	5.66109e-06	1.78753
OTU8964	Fungi	Ascomycota	Dothideomycetes	Pleosporales	unidentified	unidentified	unidentified																									0.836115	0.00660817	0.881334
OTU3725	Fungi	Ascomycota	Dothideomycetes	Pleosporales	unidentified	unidentified	unidentified	1.5264	4.11991e-06	1.55359	1.20875	0.00137093	1.24865							2.29405	0.00159781	0.996459				1.2302	0.0215463	1.30039				1.54478	0.00109433	1.75213
OTU3811	Fungi	Ascomycota	Dothideomycetes	Pleosporales	unidentified	unidentified	unidentified	0.38982	0.0140426	1.3133																						0.913533	0.00227855	1.56346
OTU3842	Fungi	Ascomycota	Dothideomycetes	Pleosporales	unidentified	unidentified	unidentified	0.369293	0.0187483	0.835319	0.45784	0.0180516	0.876269																			1.27651	0.000172102	1.15129
OTU10691	Fungi	Ascomycota	Dothideomycetes	Pleosporales	unidentified	unidentified	unidentified																									0.440141	0.0278231	1.20165
OTU3985	Fungi	Ascomycota	Dothideomycetes	Pleosporales	unidentified	unidentified	unidentified	1.04937	0.000117338	1.26878	0.385093	0.0290322	0.854761																1.22805	0.0107579	1.472	1.44187	0.000135536	1.472
OTU6742	Fungi	Ascomycota	Dothideomycetes	Pleosporales	unidentified	unidentified	unidentified	5.20932	2.88768e-39	1.35652				4.69001	3.13991e-21	1.90732	4.29065	8.04122e-06	1.19857				4.06471	3.47768e-06	0.771034	5.209	4.004e-09	1.11413	3.3834	5.32063e-05	0.533369				4.00371	9.47494e-07	0.533369
OTU6898	Fungi	Ascomycota	Dothideomycetes	Pleosporales	unidentified	unidentified	unidentified	1.54669	7.24833e-07	1.20793				1.5759	0.000184756	1.49594	2.19885	0.00694743	1.14968	0.760128	0.0451686	0.83714	0.863264	0.0401448	0.75058	1.25616	0.0196535	1.13165
OTU2882	Fungi	Ascomycota	Dothideomycetes	Pleosporales	unidentified	unidentified	unidentified	0.440434	0.0348775	1.0289				4.50146	2.34579e-21	1.87059	1.20743	0.0395507	1.126	1.22682	0.0256711	1.53607													3.05739	0.000187748	1.52687
OTU6772	Fungi	Ascomycota	Dothideomycetes	Pleosporales	unidentified	unidentified	unidentified	1.95838	3.1438e-10	1.3148				2.46459	2.94249e-10	1.88925	1.07759	0.0403028	1.09173				0.828339	0.0416861	0.713597	2.77949	0.000372242	1.23203	0.948764	0.0271409	0.392493				2.35618	0.00103104	0.392493
OTU6895	Fungi	Ascomycota	Dothideomycetes	Pleosporales	unidentified	unidentified	unidentified	6.32448	2.56654e-48	1.29189				5.81215	4.36963e-26	1.84524	5.59966	2.34019e-08	1.07797				5.60623	4.53113e-10	0.712086	7.48007	5.05024e-16	1.04761	3.97228	7.47889e-06	0.497996				4.74015	4.9412e-08	0.497996
OTU6654	Fungi	Ascomycota	Dothideomycetes	Pleosporales	unidentified	unidentified	unidentified	4.00336	3.73519e-26	1.34238				4.22351	1.2971e-18	1.7847	4.27835	7.5781e-06	1.0723				5.38441	2.91756e-10	0.771681	5.05431	1.16488e-08	1.21131	3.57571	2.23174e-05	0.524779				4.28489	1.75765e-07	0.524779
OTU7084	Fungi	Ascomycota	Dothideomycetes	Pleosporales	unidentified	unidentified	unidentified	1.61097	5.69719e-08	0.738733	1.5227	1.04024e-05	0.474958				1.64225	0.0170737	0.721448	0.820305	0.0383324	0.612115
OTU4426	Fungi	Ascomycota	Dothideomycetes	Pleosporales	unidentified	unidentified	unidentified										3.07326	0.000293834	0.633257										1.54746	0.0109324	0.566657
OTU6875	Fungi	Ascomycota	Dothideomycetes	Pleosporales	unidentified	unidentified	unidentified	1.29414	1.5805e-06	1.76923				1.23748	0.000457141	2.46563				0.968586	0.0224156	1.28581
OTU3260	Fungi	Ascomycota	Dothideomycetes	Pleosporales	unidentified	unidentified	unidentified	0.663072	0.00334976	0.921883	0.435508	0.0192049	0.827007							1.03646	0.0127998	0.81275
OTU5498	Fungi	Ascomycota	Dothideomycetes	Pleosporales	unidentified	unidentified	unidentified	0.213154	0.045381	0.973882	0.253347	0.0451365	1.22691							0.535346	0.040606	0.572198
OTU11251	Fungi	Ascomycota	Dothideomycetes	Pleosporales	unidentified	unidentified	unidentified	0.522359	0.0101242	1.05914	0.712053	0.00685816	0.850404							1.11166	0.0111313	1.21034
OTU6265	Fungi	Ascomycota	Dothideomycetes	Pleosporales	unidentified	unidentified	unidentified	1.68991	1.21519e-07	1.26594				1.59066	0.000250742	1.77037							2.37669	0.00156204	1.0456
OTU6581	Fungi	Ascomycota	Dothideomycetes	Pleosporales	unidentified	unidentified	unidentified	1.71035	3.36709e-09	1.39735				1.66216	9.40602e-06	1.41482							0.650097	0.047637	0.813002	1.0588	0.0216105	1.34398							0.789247	0.0267538	0.286443
OTU4299	Fungi	Ascomycota	Dothideomycetes	Pleosporales	unidentified	unidentified	unidentified	1.08188	3.88644e-05	1.17054	0.809248	0.00361091	0.888686										1.76408	0.00371111	0.857199
OTU6619	Fungi	Ascomycota	Dothideomycetes	Pleosporales	unidentified	unidentified	unidentified	1.21155	1.70115e-05	1.21876				1.34047	0.000239021	1.50104							0.922787	0.0271231	0.780295
OTU4173	Fungi	Ascomycota	Dothideomycetes	Pleosporales	unidentified	unidentified	unidentified				0.863424	0.00396442	0.771546										1.42642	0.0133143	0.503848
OTU6647	Fungi	Ascomycota	Dothideomycetes	Pleosporales	unidentified	unidentified	unidentified	2.00014	2.70674e-11	0.969439				1.7861	5.22998e-06	1.42242							1.34019	0.0160237	0.823122	0.616203	0.0480502	0.714045	1.67463	0.00588688	0.545069				1.0679	0.0165996	0.545069
OTU6395	Fungi	Ascomycota	Dothideomycetes	Pleosporales	unidentified	unidentified	unidentified	0.89032	0.00375187	0.32901													1.24017	0.0247955	0.917071										1.28192	0.0143035	0.309956
OTU11004	Fungi	Ascomycota	Dothideomycetes	Pleosporales	unidentified	unidentified	unidentified	0.330333	0.0424564	0.907828													1.22685	0.0232444	0.725922	2.01239	0.00641504	1.09677
OTU4057	Fungi	Ascomycota	Dothideomycetes	Pleosporales	unidentified	unidentified	unidentified	1.29764	1.77028e-06	1.07224	1.34633	2.83031e-05	0.516889										1.38295	0.0087782	1.10001
OTU8619	Fungi	Ascomycota	Dothideomycetes	Pleosporales	unidentified	unidentified	unidentified	0.482055	0.0105095	1.04938													0.825395	0.0269348	0.834175
OTU4207	Fungi	Ascomycota	Dothideomycetes	Pleosporales	unidentified	unidentified	unidentified	0.212043	0.0482104	0.858066																0.814862	0.0308314	1.81499							1.26791	0.00994578	0.851975
OTU4397	Fungi	Ascomycota	Dothideomycetes	Pleosporales	unidentified	unidentified	unidentified				1.88466	5.34701e-07	0.699164													1.60286	0.013052	1.19464
OTU8027	Fungi	Ascomycota	Dothideomycetes	Pleosporales	unidentified	unidentified	unidentified	0.699581	0.00289874	1.11747	0.227246	0.0499485	0.773108													0.596848	0.0375308	1.17527
OTU6752	Fungi	Ascomycota	Dothideomycetes	Pleosporales	unidentified	unidentified	unidentified	1.5185	7.50423e-08	1.39585				1.23478	0.000862376	1.68734										1.29858	0.0134077	1.0885
OTU6699	Fungi	Ascomycota	Dothideomycetes	Pleosporales	unidentified	unidentified	unidentified	0.364371	0.0321474	0.506936																2.05167	0.0060727	0.969398
OTU11325	Fungi	Ascomycota	Dothideomycetes	Pleosporales	unidentified	unidentified	unidentified	0.515916	0.00909063	0.632086																0.617817	0.0341975	0.716376
OTU3118	Fungi	Ascomycota	Dothideomycetes	Pleosporales	unidentified	unidentified	unidentified							1.97537	1.47593e-10	1.73141																			1.78442	0.00208031	1.26973
OTU6341	Fungi	Ascomycota	Dothideomycetes	Pleosporales	unidentified	unidentified	unidentified							1.29047	7.43334e-06	1.49062																			0.42552	0.0431565	0.534707
OTU6418	Fungi	Ascomycota	Dothideomycetes	Pleosporales	unidentified	unidentified	unidentified							1.38481	1.56005e-05	1.42676																			0.454995	0.0456539	0.38043
OTU11145	Fungi	Ascomycota	Dothideomycetes	Pleosporales	unidentified	unidentified	unidentified	0.396112	0.0177641	0.587377
OTU7466	Fungi	Ascomycota	Dothideomycetes	Pleosporales	unidentified	unidentified	unidentified	0.234561	0.0366056	1.03876
OTU2121	Fungi	Ascomycota	Dothideomycetes	Pleosporales	unidentified	unidentified	unidentified	0.420488	0.0159889	0.976396
OTU6436	Fungi	Ascomycota	Dothideomycetes	Pleosporales	unidentified	unidentified	unidentified	0.234127	0.0433507	0.531524
OTU5574	Fungi	Ascomycota	Dothideomycetes	Pleosporales	unidentified	unidentified	unidentified	0.202781	0.0443045	1.02256
OTU12116	Fungi	Ascomycota	Dothideomycetes	Pleosporales	unidentified	unidentified	unidentified				0.436455	0.0273482	1.26698
OTU6293	Fungi	Ascomycota	Dothideomycetes	Pleosporales	unidentified	unidentified	unidentified							2.14813	3.73459e-06	1.33145
OTU6339	Fungi	Ascomycota	Dothideomycetes	Pleosporales	unidentified	unidentified	unidentified							0.444172	0.0187351	1.09939
OTU7109	Fungi	Ascomycota	Dothideomycetes	Pleosporales	unidentified	unidentified	unidentified							0.489705	0.0143711	0.832419
OTU6342	Fungi	Ascomycota	Dothideomycetes	Pleosporales	unidentified	unidentified	unidentified							1.07262	0.000101307	1.28815
OTU6405	Fungi	Ascomycota	Dothideomycetes	Pleosporales	unidentified	unidentified	unidentified							1.11287	0.000501775	1.23858
OTU6360	Fungi	Ascomycota	Dothideomycetes	Pleosporales	unidentified	unidentified	unidentified							0.422858	0.0140494	1.39252
OTU11736	Fungi	Ascomycota	Dothideomycetes	unidentified	unidentified	unidentified	unidentified	0.697671	0.00301904	1.58897													1.12067	0.0159703	1.40922
OTU11771	Fungi	Ascomycota	Dothideomycetes	unidentified	unidentified	unidentified	unidentified	0.576367	0.00558924	1.22522	0.393658	0.0222391	1.00793													1.25299	0.00892023	1.33301
OTU11769	Fungi	Ascomycota	Dothideomycetes	unidentified	unidentified	unidentified	unidentified	0.561814	0.00858525	1.15648																0.607637	0.0427832	0.897849
OTU8934	Fungi	Ascomycota	Dothideomycetes	Venturiales	Sympoventuriaceae	Fusicladium	Fusicladium_proteae				0.359687	0.0382227	1.39164										0.732754	0.0385158	1.03883				0.919797	0.0251388	1.28194	0.665466	0.0218029	1.28194
OTU9054	Fungi	Ascomycota	Dothideomycetes	Venturiales	Sympoventuriaceae	Fusicladium	Fusicladium_proteae																									0.97714	0.00204579	1.76658
OTU8469	Fungi	Ascomycota	Dothideomycetes	Venturiales	unidentified	unidentified	unidentified																0.755857	0.0278414	1.12679
OTU3408	Fungi	Ascomycota	Dothideomycetes	Venturiales	unidentified	unidentified	unidentified	0.333683	0.0343572	1.7242													2.71672	8.78239e-05	1.47084
OTU8862	Fungi	Ascomycota	Dothideomycetes	Venturiales	unidentified	unidentified	unidentified				0.471649	0.0165882	0.98752																						1.44854	0.00686669	1.39997
OTU10017	Fungi	Ascomycota	Dothideomycetes	Venturiales	Venturiaceae	Venturia	unidentified																									1.03816	0.00122806	1.01351
OTU9115	Fungi	Ascomycota	Dothideomycetes	Venturiales	Venturiaceae	Venturia	Venturia_aucupariae	0.551231	0.0066754	0.785896	0.219303	0.0490304	1.36514
OTU2585	Fungi	Ascomycota	Eurotiomycetes	Chaetothyriales	Cyphellophoraceae	Cyphellophora	unidentified	0.952141	0.00116854	1.08325	1.25621	0.000337213	1.13724										2.53892	0.000356003	1.13547	0.947572	0.03044	1.68741	2.30601	0.000833481	1.39257	1.59969	0.000137529	1.39257
OTU3303	Fungi	Ascomycota	Eurotiomycetes	Chaetothyriales	Herpotrichiellaceae	Capronia	unidentified	1.28741	2.35106e-06	1.49596	1.07493	0.00056906	1.24375										1.04841	0.0242236	1.31079	0.997212	0.0234625	1.04161	0.825771	0.0271409	1.09928	1.31272	0.000762272	1.09928
OTU5504	Fungi	Ascomycota	Eurotiomycetes	Chaetothyriales	Herpotrichiellaceae	Cladophialophora	Cladophialophora_minutissima																0.768313	0.027016	1.12938
OTU5756	Fungi	Ascomycota	Eurotiomycetes	Chaetothyriales	Herpotrichiellaceae	Cladophialophora	Cladophialophora_minutissima	0.298436	0.0289	0.551206
OTU5611	Fungi	Ascomycota	Eurotiomycetes	Chaetothyriales	Herpotrichiellaceae	Cladophialophora	unidentified	0.38478	0.0190096	1.10035																						0.938173	0.00420476	0.920407
OTU5634	Fungi	Ascomycota	Eurotiomycetes	Chaetothyriales	Herpotrichiellaceae	Cladophialophora	unidentified																									0.654233	0.0119132	1.0417
OTU3418	Fungi	Ascomycota	Eurotiomycetes	Chaetothyriales	Herpotrichiellaceae	Cladophialophora	unidentified																									0.499273	0.0250443	0.88276
OTU3846	Fungi	Ascomycota	Eurotiomycetes	Chaetothyriales	Herpotrichiellaceae	Cladophialophora	unidentified																									0.346281	0.0462573	1.46134
OTU3624	Fungi	Ascomycota	Eurotiomycetes	Chaetothyriales	Herpotrichiellaceae	Cladophialophora	unidentified													1.47057	0.00220969	0.813965
OTU3975	Fungi	Ascomycota	Eurotiomycetes	Chaetothyriales	Herpotrichiellaceae	Cladophialophora	unidentified	1.04711	0.000208115	1.05809	1.2928	0.000117553	1.13742										2.2017	0.00156667	0.946945	1.64839	0.00845748	0.931201
OTU3697	Fungi	Ascomycota	Eurotiomycetes	Chaetothyriales	Herpotrichiellaceae	Cladophialophora	unidentified																			0.581198	0.032023	0.872736
OTU3638	Fungi	Ascomycota	Eurotiomycetes	Chaetothyriales	Herpotrichiellaceae	Exophiala	Exophiala_bonariae	1.12441	2.52056e-05	1.30208	1.38217	1.25587e-05	1.26695										1.90033	0.00234671	1.09356	1.5499	0.0095347	1.78057	0.666178	0.0328186	1.12369	1.43594	0.000187537	1.12369
OTU2190	Fungi	Ascomycota	Eurotiomycetes	Chaetothyriales	Herpotrichiellaceae	Exophiala	Exophiala_bonariae	1.71737	1.31797e-07	1.02564	1.523	5.76295e-05	1.18531										2.52443	0.00116119	0.99952	2.88723	0.000340004	1.79237				1.37343	0.00299801	1.32094
OTU3208	Fungi	Ascomycota	Eurotiomycetes	Chaetothyriales	Herpotrichiellaceae	Exophiala	Exophiala_brunnea	0.232699	0.0372397	1.4519													0.695795	0.0308718	1.12323
OTU4459	Fungi	Ascomycota	Eurotiomycetes	Chaetothyriales	Herpotrichiellaceae	Exophiala	Exophiala_castellanii																1.09317	0.0148543	0.778264
OTU3602	Fungi	Ascomycota	Eurotiomycetes	Chaetothyriales	Herpotrichiellaceae	Exophiala	Exophiala_moniliae	1.24697	3.89151e-06	1.43683	1.06821	0.000567013	1.22637										1.95136	0.00199496	1.44696	1.68535	0.00484755	1.15156				0.459533	0.0384897	0.918651
OTU3165	Fungi	Ascomycota	Eurotiomycetes	Chaetothyriales	Herpotrichiellaceae	Exophiala	Exophiala_moniliae													0.866269	0.0160333	0.618437
OTU3689	Fungi	Ascomycota	Eurotiomycetes	Chaetothyriales	Herpotrichiellaceae	Exophiala	Exophiala_opportunistica							1.11818	0.000975841	1.15575
OTU3787	Fungi	Ascomycota	Eurotiomycetes	Chaetothyriales	Herpotrichiellaceae	Exophiala	Exophiala_pisciphila	2.73991	3.04121e-17	2.11469	0.974478	0.004307	1.51595	1.59976	0.000349489	2.18094				3.86795	1.4474e-07	1.00832	2.81025	0.000284953	1.6282	3.94921	2.26044e-06	2.05226
OTU3690	Fungi	Ascomycota	Eurotiomycetes	Chaetothyriales	Herpotrichiellaceae	Exophiala	Exophiala_pisciphila	2.09381	9.05003e-12	1.73832	0.292102	0.0489596	0.754711	1.34098	0.0011099	1.68725							2.18895	0.00289837	1.25175	0.953484	0.0311938	1.22453	2.02077	0.0033395	0.91649
OTU3300	Fungi	Ascomycota	Eurotiomycetes	Chaetothyriales	Herpotrichiellaceae	Exophiala	Exophiala_psychrophila				1.39638	3.57197e-05	1.32578																			0.847562	0.0141095	1.47763
OTU3581	Fungi	Ascomycota	Eurotiomycetes	Chaetothyriales	Herpotrichiellaceae	Exophiala	Exophiala_radicis	1.3665	1.40937e-06	1.54962	0.322009	0.0388447	1.73966				1.17345	0.0317687	0.94786										0.905777	0.0225587	1.32833	0.46714	0.0401954	1.32833
OTU4079	Fungi	Ascomycota	Eurotiomycetes	Chaetothyriales	Herpotrichiellaceae	Exophiala	Exophiala_xenobiotica																									0.784549	0.0061389	1.36584
OTU2977	Fungi	Ascomycota	Eurotiomycetes	Chaetothyriales	Herpotrichiellaceae	Exophiala	Exophiala_xenobiotica																									0.83166	0.00516383	0.898847
OTU3598	Fungi	Ascomycota	Eurotiomycetes	Chaetothyriales	Herpotrichiellaceae	Exophiala	Exophiala_xenobiotica	0.622517	0.00535172	0.898398	0.43422	0.0213946	0.757078										0.654377	0.0325212	1.55397
OTU2083	Fungi	Ascomycota	Eurotiomycetes	Chaetothyriales	Herpotrichiellaceae	Exophiala	unidentified																0.723536	0.0304601	1.19797
OTU12393	Fungi	Ascomycota	Eurotiomycetes	Chaetothyriales	Herpotrichiellaceae	Phialophora	Phialophora_cyclaminis				0.394726	0.0276807	0.72369										1.77724	0.00319181	0.954598
OTU2211	Fungi	Ascomycota	Eurotiomycetes	Chaetothyriales	Herpotrichiellaceae	Phialophora	Phialophora_livistonae	0.832275	0.00141387	0.995437	1.32086	5.89277e-05	1.15436										0.7683	0.0383037	1.26751							1.09684	0.00411751	1.38388
OTU3851	Fungi	Ascomycota	Eurotiomycetes	Chaetothyriales	Herpotrichiellaceae	Rhinocladiella	unidentified																									0.453028	0.0275539	0.877564
OTU4747	Fungi	Ascomycota	Eurotiomycetes	Chaetothyriales	Herpotrichiellaceae	Rhinocladiella	unidentified													1.01457	0.011101	0.576311
OTU3293	Fungi	Ascomycota	Eurotiomycetes	Chaetothyriales	Herpotrichiellaceae	unidentified	unidentified	0.840773	0.00090864	1.24277	0.614605	0.00987719	1.13772										1.22343	0.0139187	1.48168							0.625169	0.0197128	0.943217
OTU4455	Fungi	Ascomycota	Eurotiomycetes	Chaetothyriales	Herpotrichiellaceae	unidentified	unidentified	1.16982	7.99911e-06	1.21498	1.24466	6.51451e-05	1.60943													0.839247	0.0237875	1.25289				1.21495	0.00122806	1.69215
OTU5845	Fungi	Ascomycota	Eurotiomycetes	Chaetothyriales	Herpotrichiellaceae	unidentified	unidentified	1.44896	4.41856e-07	1.36268													0.689596	0.0456475	1.1607				1.20127	0.0148811	1.09288	0.669602	0.0201676	1.09288
OTU4430	Fungi	Ascomycota	Eurotiomycetes	Chaetothyriales	Herpotrichiellaceae	unidentified	unidentified	1.42363	6.16396e-07	1.09859	1.75178	3.02386e-07	1.55471										1.04326	0.029335	1.1791	3.00503	0.000266415	1.13044	3.32599	1.61909e-05	1.76236	3.24457	3.50984e-12	1.76236
OTU4360	Fungi	Ascomycota	Eurotiomycetes	Chaetothyriales	Herpotrichiellaceae	unidentified	unidentified	0.836999	0.000607762	1.1298	0.822017	0.00279155	1.58881													1.28856	0.00952329	1.03959				0.650758	0.0169889	1.76702
OTU4569	Fungi	Ascomycota	Eurotiomycetes	Chaetothyriales	Herpotrichiellaceae	unidentified	unidentified				0.639522	0.0102083	1.58097										1.00489	0.0222569	1.13355							0.791293	0.0117629	1.78697
OTU3596	Fungi	Ascomycota	Eurotiomycetes	Chaetothyriales	Herpotrichiellaceae	unidentified	unidentified	1.26238	1.10487e-05	1.27806	1.56452	3.64559e-06	1.29627										2.47168	0.000328245	1.03607							1.18646	0.00330023	1.91044
OTU5217	Fungi	Ascomycota	Eurotiomycetes	Chaetothyriales	Herpotrichiellaceae	unidentified	unidentified	1.72688	7.01568e-09	1.08885	0.962135	0.00252268	0.913598				1.33022	0.0231785	0.874613				2.82282	7.09842e-05	1.48625
OTU3407	Fungi	Ascomycota	Eurotiomycetes	Chaetothyriales	Herpotrichiellaceae	unidentified	unidentified	1.43742	5.48595e-07	1.31929	1.49901	9.99515e-06	1.27733										2.21851	0.000485119	1.56598
OTU3189	Fungi	Ascomycota	Eurotiomycetes	Chaetothyriales	Herpotrichiellaceae	Veronaea	Veronaea_compacta	1.01774	0.00041353	1.29036	1.49998	1.51865e-05	1.27962										3.52992	2.57949e-06	1.64686
OTU377	Fungi	Ascomycota	Eurotiomycetes	Chaetothyriales	Trichomeriaceae	Alatosessilispora	Alatosessilispora_bibrachiata																0.676789	0.0397496	1.5778
OTU2642	Fungi	Ascomycota	Eurotiomycetes	Chaetothyriales	Trichomeriaceae	Knufia	Knufia_tsunedae	0.573224	0.0058122	1.48225	0.637062	0.00777171	1.16295													1.16629	0.0114913	1.01347
OTU5379	Fungi	Ascomycota	Eurotiomycetes	Chaetothyriales	unidentified	unidentified	unidentified	0.413438	0.0146271	1.48209	0.241054	0.0450673	1.17735																			0.9978	0.00221193	1.08845
OTU3763	Fungi	Ascomycota	Eurotiomycetes	Chaetothyriales	unidentified	unidentified	unidentified	0.771246	0.0017384	0.951937													1.50027	0.0067698	0.788398
OTU385	Fungi	Ascomycota	Eurotiomycetes	Chaetothyriales	unidentified	unidentified	unidentified				0.420212	0.0238533	1.27279										0.950489	0.0235781	1.6166
OTU4322	Fungi	Ascomycota	Eurotiomycetes	Chaetothyriales	unidentified	unidentified	unidentified	0.263109	0.0327054	1.55987													1.04376	0.0159675	1.32217
OTU6352	Fungi	Ascomycota	Eurotiomycetes	Chaetothyriales	unidentified	unidentified	unidentified	0.197489	0.0481319	1.1315
OTU5497	Fungi	Ascomycota	Eurotiomycetes	Chaetothyriales	unidentified	unidentified	unidentified	0.716776	0.00273973	1.37964	0.597859	0.0106916	1.01641
OTU9403	Fungi	Ascomycota	Eurotiomycetes	Eurotiales	Aspergillaceae	Aspergillus	Aspergillus_bicolor																									0.536076	0.0203328	0.984006
OTU5145	Fungi	Ascomycota	Eurotiomycetes	Eurotiales	Aspergillaceae	Aspergillus	Aspergillus_chlamydosporus																									0.639607	0.0131374	0.865003
OTU4110	Fungi	Ascomycota	Eurotiomycetes	Eurotiales	Aspergillaceae	Aspergillus	Aspergillus_clavatus							2.28533	1.63276e-10	0.515407																			2.4983	5.78394e-05	0.786263
OTU4707	Fungi	Ascomycota	Eurotiomycetes	Eurotiales	Aspergillaceae	Aspergillus	Aspergillus_conicus				2.35561	8.12383e-08	1.24115
OTU10708	Fungi	Ascomycota	Eurotiomycetes	Eurotiales	Aspergillaceae	Aspergillus	Aspergillus_costiformis	0.814615	0.00529485	0.794731	0.917649	0.0061529	0.862716							2.32515	0.00286778	1.06938
OTU5023	Fungi	Ascomycota	Eurotiomycetes	Eurotiales	Aspergillaceae	Aspergillus	Aspergillus_flavus				0.741848	0.00945547	0.377539
OTU9258	Fungi	Ascomycota	Eurotiomycetes	Eurotiales	Aspergillaceae	Aspergillus	Aspergillus_fruticulosus	1.78567	1.11261e-07	0.598894	1.68891	1.49883e-05	0.817848										3.19665	2.15182e-05	0.49665	3.77995	1.53941e-06	0.494643	2.70462	0.000463565	0.648769	1.69875	0.000253458	0.648769
OTU4454	Fungi	Ascomycota	Eurotiomycetes	Eurotiales	Aspergillaceae	Aspergillus	Aspergillus_fumigatus	2.7994	2.04126e-17	0.186447	2.38421	8.75116e-11	0.732816							2.70047	0.000430247	1.24172	2.82667	0.000726876	0.684299	5.81719	1.21991e-13	0.728362	3.19257	6.62461e-05	1.21912	2.34516	8.76289e-07	1.21912
OTU5376	Fungi	Ascomycota	Eurotiomycetes	Eurotiales	Aspergillaceae	Aspergillus	Aspergillus_inflatus				0.273112	0.0390976	1.02363							0.530051	0.0423173	1.18981
OTU3112	Fungi	Ascomycota	Eurotiomycetes	Eurotiales	Aspergillaceae	Aspergillus	Aspergillus_infrequens	1.1337	0.00017067	1.10595	1.29657	0.000244702	0.991507				2.29006	0.00233848	0.753294	2.66994	9.40907e-05	0.988745
OTU10773	Fungi	Ascomycota	Eurotiomycetes	Eurotiales	Aspergillaceae	Aspergillus	Aspergillus_montevidensis							0.258746	0.0350689	0.275389																			0.431216	0.046362	1.43413
OTU10215	Fungi	Ascomycota	Eurotiomycetes	Eurotiales	Aspergillaceae	Aspergillus	Aspergillus_montevidensis																												2.15088	0.00689991	1.2714
OTU10619	Fungi	Ascomycota	Eurotiomycetes	Eurotiales	Aspergillaceae	Aspergillus	Aspergillus_montevidensis																												1.91765	0.00749615	1.08712
OTU10543	Fungi	Ascomycota	Eurotiomycetes	Eurotiales	Aspergillaceae	Aspergillus	Aspergillus_montevidensis																												1.90706	0.0091155	0.948893
OTU10531	Fungi	Ascomycota	Eurotiomycetes	Eurotiales	Aspergillaceae	Aspergillus	Aspergillus_montevidensis																												1.69091	0.00948379	0.944399
OTU4390	Fungi	Ascomycota	Eurotiomycetes	Eurotiales	Aspergillaceae	Aspergillus	Aspergillus_niger	1.32029	4.63482e-06	0.264548	1.16043	0.000492712	0.957506										2.19211	0.000868715	0.62704
OTU2727	Fungi	Ascomycota	Eurotiomycetes	Eurotiales	Aspergillaceae	Aspergillus	Aspergillus_penicillioides				1.28878	0.000492712	1.09505
OTU3545	Fungi	Ascomycota	Eurotiomycetes	Eurotiales	Aspergillaceae	Aspergillus	Aspergillus_penicillioides				0.800364	0.00729251	1.02858
OTU10764	Fungi	Ascomycota	Eurotiomycetes	Eurotiales	Aspergillaceae	Aspergillus	Aspergillus_proliferans													2.95692	2.89172e-05	0.918947
OTU10762	Fungi	Ascomycota	Eurotiomycetes	Eurotiales	Aspergillaceae	Aspergillus	Aspergillus_proliferans													1.90297	0.00491577	0.975605
OTU10753	Fungi	Ascomycota	Eurotiomycetes	Eurotiales	Aspergillaceae	Aspergillus	Aspergillus_proliferans													2.44828	0.000633703	0.843327
OTU10747	Fungi	Ascomycota	Eurotiomycetes	Eurotiales	Aspergillaceae	Aspergillus	Aspergillus_proliferans													3.05381	0.000112273	0.982311
OTU10807	Fungi	Ascomycota	Eurotiomycetes	Eurotiales	Aspergillaceae	Aspergillus	Aspergillus_proliferans													2.89667	0.000149115	0.984552
OTU10749	Fungi	Ascomycota	Eurotiomycetes	Eurotiales	Aspergillaceae	Aspergillus	Aspergillus_proliferans	0.400367	0.0260945	0.312694	0.672057	0.0121743	0.354318							2.69789	0.00019197	1.09861
OTU10743	Fungi	Ascomycota	Eurotiomycetes	Eurotiales	Aspergillaceae	Aspergillus	Aspergillus_proliferans													2.10611	0.00215243	1.2242
OTU10769	Fungi	Ascomycota	Eurotiomycetes	Eurotiales	Aspergillaceae	Aspergillus	Aspergillus_proliferans													2.39725	0.00117543	0.99017
OTU10805	Fungi	Ascomycota	Eurotiomycetes	Eurotiales	Aspergillaceae	Aspergillus	Aspergillus_proliferans	0.42139	0.0287035	0.314645										2.51271	0.0010844	0.954913
OTU10755	Fungi	Ascomycota	Eurotiomycetes	Eurotiales	Aspergillaceae	Aspergillus	Aspergillus_proliferans													0.807646	0.0325173	0.99431
OTU10957	Fungi	Ascomycota	Eurotiomycetes	Eurotiales	Aspergillaceae	Aspergillus	Aspergillus_proliferans													2.28557	0.00158153	1.03091
OTU10911	Fungi	Ascomycota	Eurotiomycetes	Eurotiales	Aspergillaceae	Aspergillus	Aspergillus_proliferans	0.879302	0.00221347	0.447283										2.11125	0.0027848	1.00187
OTU10976	Fungi	Ascomycota	Eurotiomycetes	Eurotiales	Aspergillaceae	Aspergillus	Aspergillus_proliferans													0.830026	0.0272863	1.08832
OTU10809	Fungi	Ascomycota	Eurotiomycetes	Eurotiales	Aspergillaceae	Aspergillus	Aspergillus_proliferans													1.76502	0.00525135	0.892643
OTU10781	Fungi	Ascomycota	Eurotiomycetes	Eurotiales	Aspergillaceae	Aspergillus	Aspergillus_proliferans													0.462826	0.0475155	0.826172
OTU10698	Fungi	Ascomycota	Eurotiomycetes	Eurotiales	Aspergillaceae	Aspergillus	Aspergillus_proliferans													1.06485	0.0243859	0.99567	0.932018	0.0342872	0.903537
OTU10932	Fungi	Ascomycota	Eurotiomycetes	Eurotiales	Aspergillaceae	Aspergillus	Aspergillus_proliferans													0.551586	0.0440914	0.959836
OTU10740	Fungi	Ascomycota	Eurotiomycetes	Eurotiales	Aspergillaceae	Aspergillus	Aspergillus_proliferans													1.47911	0.00811324	1.02908
OTU10897	Fungi	Ascomycota	Eurotiomycetes	Eurotiales	Aspergillaceae	Aspergillus	Aspergillus_proliferans	0.879254	0.00250699	0.273113										2.64839	0.000426398	0.952308	0.934131	0.0371678	0.991797
OTU10783	Fungi	Ascomycota	Eurotiomycetes	Eurotiales	Aspergillaceae	Aspergillus	Aspergillus_proliferans													1.21664	0.0127351	0.967906
OTU10793	Fungi	Ascomycota	Eurotiomycetes	Eurotiales	Aspergillaceae	Aspergillus	Aspergillus_proliferans	0.398989	0.0220375	0.284077										1.36711	0.0108843	1.02478
OTU10786	Fungi	Ascomycota	Eurotiomycetes	Eurotiales	Aspergillaceae	Aspergillus	Aspergillus_proliferans													2.85698	0.000192181	0.935732
OTU10884	Fungi	Ascomycota	Eurotiomycetes	Eurotiales	Aspergillaceae	Aspergillus	Aspergillus_proliferans													1.17738	0.0150675	0.882072
OTU10778	Fungi	Ascomycota	Eurotiomycetes	Eurotiales	Aspergillaceae	Aspergillus	Aspergillus_proliferans													1.15335	0.0157491	0.937733
OTU10381	Fungi	Ascomycota	Eurotiomycetes	Eurotiales	Aspergillaceae	Aspergillus	Aspergillus_proliferans													3.21875	0.000339487	0.965694
OTU10775	Fungi	Ascomycota	Eurotiomycetes	Eurotiales	Aspergillaceae	Aspergillus	Aspergillus_proliferans													0.625187	0.0353126	0.867085
OTU10811	Fungi	Ascomycota	Eurotiomycetes	Eurotiales	Aspergillaceae	Aspergillus	Aspergillus_proliferans	0.26555	0.0405225	0.412713										2.23304	0.00063795	0.884638
OTU10766	Fungi	Ascomycota	Eurotiomycetes	Eurotiales	Aspergillaceae	Aspergillus	Aspergillus_proliferans													0.700659	0.040606	0.867386													0.681401	0.0369364	0.594636
OTU11249	Fungi	Ascomycota	Eurotiomycetes	Eurotiales	Aspergillaceae	Aspergillus	Aspergillus_proliferans													3.0871	0.000172592	0.932938
OTU10659	Fungi	Ascomycota	Eurotiomycetes	Eurotiales	Aspergillaceae	Aspergillus	Aspergillus_proliferans	0.865871	0.00226525	0.855405										2.18493	0.00274392	1.12447													2.07499	0.00266558	1.58319
OTU10314	Fungi	Ascomycota	Eurotiomycetes	Eurotiales	Aspergillaceae	Aspergillus	Aspergillus_proliferans													3.10051	0.000621769	0.954951
OTU10808	Fungi	Ascomycota	Eurotiomycetes	Eurotiales	Aspergillaceae	Aspergillus	Aspergillus_proliferans													0.931014	0.0255561	0.933697
OTU10825	Fungi	Ascomycota	Eurotiomycetes	Eurotiales	Aspergillaceae	Aspergillus	Aspergillus_proliferans													2.93119	0.000132666	1.03312
OTU10814	Fungi	Ascomycota	Eurotiomycetes	Eurotiales	Aspergillaceae	Aspergillus	Aspergillus_proliferans													0.886829	0.0234342	0.913265
OTU10705	Fungi	Ascomycota	Eurotiomycetes	Eurotiales	Aspergillaceae	Aspergillus	Aspergillus_proliferans													3.66314	1.85059e-06	0.842658
OTU10738	Fungi	Ascomycota	Eurotiomycetes	Eurotiales	Aspergillaceae	Aspergillus	Aspergillus_proliferans													1.20778	0.0129418	0.898525
OTU10718	Fungi	Ascomycota	Eurotiomycetes	Eurotiales	Aspergillaceae	Aspergillus	Aspergillus_proliferans													2.83108	0.000488604	0.921947
OTU10802	Fungi	Ascomycota	Eurotiomycetes	Eurotiales	Aspergillaceae	Aspergillus	Aspergillus_proliferans													0.731266	0.0401112	0.983558													1.8883	0.00412176	0.751253
OTU10806	Fungi	Ascomycota	Eurotiomycetes	Eurotiales	Aspergillaceae	Aspergillus	Aspergillus_proliferans													2.34362	0.000686599	0.906524
OTU10732	Fungi	Ascomycota	Eurotiomycetes	Eurotiales	Aspergillaceae	Aspergillus	Aspergillus_proliferans													1.77033	0.00359255	0.850342
OTU10730	Fungi	Ascomycota	Eurotiomycetes	Eurotiales	Aspergillaceae	Aspergillus	Aspergillus_proliferans													2.19455	0.00122214	0.98766
OTU10776	Fungi	Ascomycota	Eurotiomycetes	Eurotiales	Aspergillaceae	Aspergillus	Aspergillus_proliferans													2.16556	0.0017434	1.01275
OTU10795	Fungi	Ascomycota	Eurotiomycetes	Eurotiales	Aspergillaceae	Aspergillus	Aspergillus_proliferans													2.25126	0.00103029	0.999591
OTU10788	Fungi	Ascomycota	Eurotiomycetes	Eurotiales	Aspergillaceae	Aspergillus	Aspergillus_proliferans													2.30805	0.000888763	0.89372
OTU9190	Fungi	Ascomycota	Eurotiomycetes	Eurotiales	Aspergillaceae	Aspergillus	Aspergillus_protuberus	1.89425	9.74698e-10	1.28784	2.31905	1.74152e-10	1.02897							2.72294	0.000355717	0.97748	2.80182	0.00062892	0.536357	0.720895	0.0460273	1.04868	2.46237	0.00167487	0.925633	1.41801	0.00228333	0.925633
OTU5097	Fungi	Ascomycota	Eurotiomycetes	Eurotiales	Aspergillaceae	Aspergillus	Aspergillus_restrictus													0.616127	0.0289803	0.791721
OTU10638	Fungi	Ascomycota	Eurotiomycetes	Eurotiales	Aspergillaceae	Aspergillus	Aspergillus_ruber													2.86176	0.00078303	1.0789	1.13171	0.033254	0.8261
OTU4308	Fungi	Ascomycota	Eurotiomycetes	Eurotiales	Aspergillaceae	Aspergillus	Aspergillus_terreus	1.36545	1.14901e-05	0.766366	0.587943	0.0178474	0.919804																2.58974	0.000142554	1.60484	1.43506	0.0001851	1.60484
OTU5220	Fungi	Ascomycota	Eurotiomycetes	Eurotiales	Aspergillaceae	Aspergillus	Aspergillus_tritici				1.33149	0.000119598	0.851447
OTU8755	Fungi	Ascomycota	Eurotiomycetes	Eurotiales	Aspergillaceae	Aspergillus	Aspergillus_versicolor	1.44751	2.94604e-06	1.22168	1.3673	0.000149374	1.01373							1.01635	0.0282159	0.896946	2.36002	0.00255726	0.536771	0.67959	0.0492348	1.19157	1.86748	0.00626507	0.957617	1.27891	0.00423142	0.957617
OTU9022	Fungi	Ascomycota	Eurotiomycetes	Eurotiales	Aspergillaceae	Aspergillus	Aspergillus_versicolor	0.456337	0.0208214	0.896903	1.01924	0.00235418	1.15268																0.987833	0.0248569	1.62104	1.64053	0.000324743	1.62104
OTU3242	Fungi	Ascomycota	Eurotiomycetes	Eurotiales	Aspergillaceae	Aspergillus	unidentified	0.874919	0.00276763	0.437435				1.06321	0.00452774	0.87515				1.57022	0.011341	1.21902													2.59842	0.00073132	0.929972
OTU8906	Fungi	Ascomycota	Eurotiomycetes	Eurotiales	Aspergillaceae	Monascus	Monascus_purpureus	0.523522	0.0102284	0.76858
OTU6063	Fungi	Ascomycota	Eurotiomycetes	Eurotiales	Aspergillaceae	Penicillium	Penicillium_atrosanguineum	0.746358	0.00208597	0.974438	0.981321	0.00118345	1.09682				1.96482	0.00269142	0.857776
OTU6041	Fungi	Ascomycota	Eurotiomycetes	Eurotiales	Aspergillaceae	Penicillium	Penicillium_bialowiezense	1.52106	1.30761e-05	0.922926	1.39933	0.00051279	1.29885										1.80219	0.0116033	1.10848				1.88193	0.00737712	0.921678	0.659398	0.0383014	0.921678
OTU5661	Fungi	Ascomycota	Eurotiomycetes	Eurotiales	Aspergillaceae	Penicillium	Penicillium_capsulatum							0.466956	0.0194643	0.751158																			0.478386	0.0425059	1.3296
OTU5837	Fungi	Ascomycota	Eurotiomycetes	Eurotiales	Aspergillaceae	Penicillium	Penicillium_coprobium	1.41511	1.66511e-06	1.78723				2.30133	1.56821e-10	1.89161													1.70062	0.00604218	0.473152				2.61528	0.000122322	0.473152
OTU5846	Fungi	Ascomycota	Eurotiomycetes	Eurotiales	Aspergillaceae	Penicillium	Penicillium_decaturense	0.679554	0.00751915	1.25261	1.27432	0.000334366	1.50723													1.06748	0.0193969	0.969581
OTU6317	Fungi	Ascomycota	Eurotiomycetes	Eurotiales	Aspergillaceae	Penicillium	Penicillium_hoeksii							0.35536	0.0195935	1.4976
OTU5563	Fungi	Ascomycota	Eurotiomycetes	Eurotiales	Aspergillaceae	Penicillium	Penicillium_implicatum																												1.65169	0.00690304	0.951525
OTU6202	Fungi	Ascomycota	Eurotiomycetes	Eurotiales	Aspergillaceae	Penicillium	Penicillium_jensenii	1.30319	1.80981e-06	1.54158				1.22352	0.000587526	1.49845	1.80099	0.00837705	0.816063																1.34874	0.00887292	0.722202
OTU6091	Fungi	Ascomycota	Eurotiomycetes	Eurotiales	Aspergillaceae	Penicillium	Penicillium_lanosum				1.00068	0.00140923	1.19016							0.878889	0.0220509	0.65142
OTU5899	Fungi	Ascomycota	Eurotiomycetes	Eurotiales	Aspergillaceae	Penicillium	Penicillium_magnielliptisporum	0.965218	0.000216141	1.66635	0.570037	0.0122493	1.38297										1.83048	0.00412664	1.19231				1.00792	0.0184893	1.51115	1.27614	0.000930961	1.51115
OTU6230	Fungi	Ascomycota	Eurotiomycetes	Eurotiales	Aspergillaceae	Penicillium	Penicillium_monsgalena				0.242298	0.0447903	0.880056													1.17023	0.00989297	1.14383
OTU6222	Fungi	Ascomycota	Eurotiomycetes	Eurotiales	Aspergillaceae	Penicillium	Penicillium_multicolor	0.834999	0.00272398	0.757107	1.16564	0.000772845	0.624403							0.855578	0.030868	0.876123
OTU6286	Fungi	Ascomycota	Eurotiomycetes	Eurotiales	Aspergillaceae	Penicillium	Penicillium_odoratum	0.20418	0.0434509	0.885454
OTU6052	Fungi	Ascomycota	Eurotiomycetes	Eurotiales	Aspergillaceae	Penicillium	Penicillium_osmophilum	0.944204	9.10073e-05	1.80421	0.712406	0.00436168	1.29731																1.01218	0.0135056	1.57755	1.33092	3.53368e-05	1.57755
OTU6214	Fungi	Ascomycota	Eurotiomycetes	Eurotiales	Aspergillaceae	Penicillium	Penicillium_paczoskii	1.10301	6.02967e-05	0.682894	0.831558	0.00413886	0.516256				1.93652	0.00634581	0.580075
OTU5892	Fungi	Ascomycota	Eurotiomycetes	Eurotiales	Aspergillaceae	Penicillium	Penicillium_pagulum				1.10488	0.00228203	0.819057				1.06344	0.0188497	0.61789
OTU6110	Fungi	Ascomycota	Eurotiomycetes	Eurotiales	Aspergillaceae	Penicillium	Penicillium_paneum	1.31344	2.53257e-06	1.05601	1.52458	5.28446e-06	1.10817							1.56521	0.00678791	0.723152				0.630847	0.0459088	1.10927	1.98052	0.00221937	1.62853	2.04814	1.61646e-07	1.62853
OTU10991	Fungi	Ascomycota	Eurotiomycetes	Eurotiales	Aspergillaceae	Penicillium	Penicillium_penicillioides	0.763104	0.00360996	1.2943	0.97174	0.00240273	1.59135										0.862968	0.0356971	1.21856	2.36348	0.0013743	1.21425
OTU5746	Fungi	Ascomycota	Eurotiomycetes	Eurotiales	Aspergillaceae	Penicillium	Penicillium_pullum	1.46573	1.17116e-07	1.55829	1.37871	1.93038e-05	1.32439							0.781106	0.0380579	1.01267	2.21493	0.00200061	1.1217				2.60422	0.000185879	1.31203	2.08243	1.73476e-07	1.31203
OTU5856	Fungi	Ascomycota	Eurotiomycetes	Eurotiales	Aspergillaceae	Penicillium	Penicillium_roqueforti				3.11941	1.26279e-11	0.0856226																4.26744	7.95327e-06	0.705661				3.25039	0.000824523	0.705661
OTU6095	Fungi	Ascomycota	Eurotiomycetes	Eurotiales	Aspergillaceae	Penicillium	Penicillium_roseopurpureum	0.916018	0.000578375	1.20754				0.843967	0.00545361	1.26739
OTU5601	Fungi	Ascomycota	Eurotiomycetes	Eurotiales	Aspergillaceae	Penicillium	Penicillium_solitum	1.67669	2.09687e-06	1.1325	1.84077	6.33959e-06	0.714679				2.493	0.00512361	1.23142										3.08088	0.000263536	1.01302	1.81105	0.000724072	1.01302
OTU5708	Fungi	Ascomycota	Eurotiomycetes	Eurotiales	Aspergillaceae	Penicillium	Penicillium_tricolor				0.398845	0.0397378	0.867287																			0.743822	0.0257772	1.015
OTU6030	Fungi	Ascomycota	Eurotiomycetes	Eurotiales	Aspergillaceae	Penicillium	Penicillium_vancouverense	0.360298	0.0192684	0.743411	0.429809	0.0199006	0.713659										1.30495	0.00960137	0.846308
OTU5835	Fungi	Ascomycota	Eurotiomycetes	Eurotiales	Aspergillaceae	Penicillium	Penicillium_vanluykii	0.893179	0.00111387	0.834554	1.03845	0.00133325	0.805905										1.78112	0.00678256	0.757245	1.07946	0.0203922	0.811085	0.609722	0.0421387	1.10633	1.06541	0.00488139	1.10633
OTU5730	Fungi	Ascomycota	Eurotiomycetes	Eurotiales	Aspergillaceae	Penicillium	Penicillium_verrucosum				0.65227	0.0102072	0.200919
OTU5993	Fungi	Ascomycota	Eurotiomycetes	Eurotiales	Aspergillaceae	Penicillium	Penicillium_wotroi	0.195557	0.0489122	0.596671
OTU6092	Fungi	Ascomycota	Eurotiomycetes	Eurotiales	Aspergillaceae	Penicillium	unidentified	0.735445	0.00322109	1.02635	1.3242	6.78642e-05	1.29135																			1.18552	0.00175761	1.05642
OTU6100	Fungi	Ascomycota	Eurotiomycetes	Eurotiales	Aspergillaceae	Penicillium	unidentified	1.12249	1.08401e-05	1.72999	0.813936	0.00284911	1.16945										0.952261	0.0239953	1.14957							0.978309	0.00375405	1.18872
OTU5844	Fungi	Ascomycota	Eurotiomycetes	Eurotiales	Aspergillaceae	Penicillium	unidentified	1.34055	7.28684e-06	0.935439				1.72844	5.60863e-06	1.3121	0.949537	0.0447333	0.654509																2.44789	0.000314917	1.13899
OTU6021	Fungi	Ascomycota	Eurotiomycetes	Eurotiales	Aspergillaceae	Penicillium	unidentified	1.8851	5.19679e-09	1.37241	0.896187	0.00623428	1.59659							1.41507	0.01585	0.999255	1.20575	0.0262289	1.20908	0.981335	0.03195	1.1495							2.11761	0.00372347	0.982963
OTU4720	Fungi	Ascomycota	Eurotiomycetes	Eurotiales	Thermoascaceae	Byssochlamys	Byssochlamys_lagunculariae																									0.957256	0.002702	1.7629
OTU4409	Fungi	Ascomycota	Eurotiomycetes	Eurotiales	Trichocomaceae	Sagenomella	Sagenomella_striatispora																									0.360248	0.038219	1.00279
OTU5736	Fungi	Ascomycota	Eurotiomycetes	Eurotiales	Trichocomaceae	Talaromyces	Talaromyces_australis	1.39237	1.53669e-07	1.58921	1.36439	1.19397e-05	1.43848				0.915157	0.0391343	0.974862				1.59016	0.00640808	1.0436				0.769533	0.0269758	1.42377	1.48043	6.69493e-05	1.42377
OTU4835	Fungi	Ascomycota	Eurotiomycetes	Eurotiales	Trichocomaceae	Talaromyces	Talaromyces_columbinus	0.961369	0.000430211	0.388789	0.53878	0.015848	0.818021													2.59993	0.000132806	0.620719
OTU5977	Fungi	Ascomycota	Eurotiomycetes	Eurotiales	Trichocomaceae	Talaromyces	Talaromyces_kendrickii	1.54843	1.39586e-08	1.5532	1.34934	1.7965e-05	1.37476																2.19302	0.000352507	1.87124	2.17964	1.13269e-09	1.87124
OTU4603	Fungi	Ascomycota	Eurotiomycetes	Eurotiales	Trichocomaceae	Talaromyces	Talaromyces_luteus	0.355969	0.0173588	1.39671
OTU4705	Fungi	Ascomycota	Eurotiomycetes	Eurotiales	Trichocomaceae	Talaromyces	Talaromyces_piceae	3.28695	5.22023e-19	0.215115	2.9918	2.49586e-13	0.852365							0.929298	0.0389465	0.960593	3.41073	6.24483e-05	0.329102	3.88804	3.47148e-06	0.442283	2.57353	0.00120875	1.01839	2.66152	1.05152e-07	1.01839
OTU5502	Fungi	Ascomycota	Eurotiomycetes	Eurotiales	Trichocomaceae	Talaromyces	Talaromyces_primulinus	0.249843	0.0366062	1.3577
OTU5176	Fungi	Ascomycota	Eurotiomycetes	Eurotiales	Trichocomaceae	Talaromyces	Talaromyces_rugulosus	0.874656	0.00139536	1.13924	0.78678	0.00610887	0.286939																						1.80553	0.00446776	0.0888164
OTU4851	Fungi	Ascomycota	Eurotiomycetes	Eurotiales	Trichocomaceae	Talaromyces	Talaromyces_siglerae	0.639973	0.00498382	0.992289	0.272045	0.0425238	0.822702
OTU2319	Fungi	Ascomycota	Eurotiomycetes	Eurotiales	Trichocomaceae	Thermomyces	Thermomyces_dupontii	0.886132	0.000633871	0.952759	1.20567	0.000150549	1.11271																2.00282	0.00130269	1.70746	1.94539	7.92379e-08	1.70746
OTU2255	Fungi	Ascomycota	Eurotiomycetes	Eurotiales	Trichocomaceae	Thermomyces	Thermomyces_lanuginosus	0.711988	0.00950487	0.931283	3.35931	7.64673e-18	1.31858										1.6145	0.0141326	1.31417				3.08582	4.54688e-05	1.77887	3.83608	1.94117e-15	1.77887
OTU3341	Fungi	Ascomycota	Eurotiomycetes	Eurotiales	Trichocomaceae	Thermomyces	Thermomyces_stellatus	0.821395	0.00118701	0.850665	0.279643	0.0405122	0.972723																			0.419646	0.0327233	1.64587
OTU3802	Fungi	Ascomycota	Eurotiomycetes	Eurotiales	Trichocomaceae	Thermomyces	Thermomyces_stellatus	0.353386	0.0198228	1.0492																						0.480965	0.02475	1.44289
OTU3124	Fungi	Ascomycota	Eurotiomycetes	Onygenales	Ascosphaeraceae	Ascosphaera	Ascosphaera_atra	5.32937	5.61949e-38	0.795516	5.26591	1.62281e-31	0.678893										4.15625	4.77864e-07	0.897356	3.96794	4.11751e-06	0.996684	4.52142	7.67565e-10	1.02186	5.87708	1.07532e-30	1.02186
OTU3703	Fungi	Ascomycota	Eurotiomycetes	Onygenales	Ascosphaeraceae	Ascosphaera	Ascosphaera_atra	1.0866	5.99085e-05	0.875958	1.06357	0.000757917	0.736202																			0.461829	0.0345019	1.00888
OTU2963	Fungi	Ascomycota	Eurotiomycetes	Onygenales	Gymnoascaceae	Leucothecium	Leucothecium_emdenii	0.759515	0.00152197	1.13935	0.674899	0.00661316	0.918319										1.65502	0.0048657	0.930619
OTU2881	Fungi	Ascomycota	Eurotiomycetes	Onygenales	Gymnoascaceae	unidentified	unidentified	0.770443	0.00161081	1.60628	0.281201	0.0392005	1.23794										1.79855	0.00366216	1.1078				0.680634	0.03548	1.40407	0.452738	0.0396757	1.40407
OTU6344	Fungi	Ascomycota	Eurotiomycetes	Onygenales	Onygenaceae	Auxarthron	Auxarthron_umbrinum	0.450415	0.011659	1.11032
OTU5615	Fungi	Ascomycota	Eurotiomycetes	Onygenales	Onygenaceae	Auxarthron	unidentified	0.228752	0.0359812	1.13103
OTU3233	Fungi	Ascomycota	Eurotiomycetes	Onygenales	unidentified	unidentified	unidentified	2.11949	2.58167e-13	1.68242	1.22639	0.000111813	1.03138							2.21454	0.000716496	0.937411	2.04419	0.00345667	0.740135	0.857429	0.0311405	1.08811	2.45913	0.000297095	1.59293	1.65917	1.80265e-05	1.59293
OTU2376	Fungi	Ascomycota	Eurotiomycetes	Onygenales	unidentified	unidentified	unidentified	1.50567	4.89929e-08	1.47245	0.758442	0.00523676	0.958959				1.18887	0.027857	0.595025				0.969737	0.0283064	1.27533				0.656102	0.0379022	1.06093	0.423444	0.0454938	1.06093
OTU5652	Fungi	Ascomycota	Eurotiomycetes	Verrucariales	Verrucariaceae	Staurothele	Staurothele_pulvinata	0.297786	0.0290071	0.833055
OTU6615	Fungi	Ascomycota	Eurotiomycetes	Verrucariales	Verrucariaceae	Verrucaria	Verrucaria_macrostoma																0.484411	0.0490349	1.17327
OTU8812	Fungi	Ascomycota	Geoglossomycetes	Geoglossales	unidentified	unidentified	unidentified	0.772202	0.00204655	1.22372																						0.741319	0.0127858	1.01689
OTU3051	Fungi	Ascomycota	Lecanoromycetes	Lecanorales	Lecanoraceae	Lecanora	Lecanora_saligna																									0.541142	0.0213994	1.76411
OTU2431	Fungi	Ascomycota	Lecanoromycetes	Lecanorales	Lecanoraceae	Scoliciosporum	Scoliciosporum_umbrinum	0.832291	0.00313566	1.25935	1.95955	6.90105e-08	2.10161										0.742857	0.0437664	1.61621
OTU2448	Fungi	Ascomycota	Lecanoromycetes	Lecanorales	Lecanoraceae	unidentified	unidentified				0.5687	0.0144877	1.70902																			1.17908	0.0016117	1.99159
OTU6630	Fungi	Ascomycota	Lecanoromycetes	Lecanorales	Micareaceae	Micarea	unidentified																0.49874	0.0456725	0.521203
OTU4183	Fungi	Ascomycota	Lecanoromycetes	Lecanorales	Parmeliaceae	Evernia	Evernia_prunastri	0.488702	0.0106284	1.40338	0.301851	0.0354747	1.5543										1.01867	0.0182192	1.55244							0.457967	0.0331997	1.26338
OTU6310	Fungi	Ascomycota	Lecanoromycetes	Lecanoromycetes_ord_Incertae_sedis	Lecanoromycetes_fam_Incertae_sedis	Sarea	unidentified																									0.676043	0.0125499	0.748939
OTU6302	Fungi	Ascomycota	Lecanoromycetes	Lecanoromycetes_ord_Incertae_sedis	Lecanoromycetes_fam_Incertae_sedis	Sarea	unidentified	0.397771	0.017765	0.779708
OTU6755	Fungi	Ascomycota	Lecanoromycetes	Lecanoromycetes_ord_Incertae_sedis	Lecanoromycetes_fam_Incertae_sedis	unidentified	unidentified	1.27996	2.86409e-06	0.905218	1.26531	8.38314e-05	0.775505										1.90714	0.00146169	0.805751							1.16738	0.00095041	0.84565
OTU2265	Fungi	Ascomycota	Lecanoromycetes	Teloschistales	Teloschistaceae	unidentified	unidentified				0.395741	0.0277355	0.812962																			0.846856	0.00672064	1.76679
OTU5848	Fungi	Ascomycota	Leotiomycetes	Erysiphales	Erysiphaceae	Sawadaea	Sawadaea_bicornis	0.601641	0.00580134	0.483526
OTU14608	Fungi	Ascomycota	Leotiomycetes	Helotiales	Chaetomellaceae	Pilidium	Pilidium_acerinum										1.27113	0.0171989	1.37917
OTU1302	Fungi	Ascomycota	Leotiomycetes	Helotiales	Dermateaceae	Helgardia	Helgardia_anguioides																						2.903	0.000172288	1.78267	2.2831	7.4004e-07	1.78267
OTU1145	Fungi	Ascomycota	Leotiomycetes	Helotiales	Dermateaceae	Helgardia	unidentified																						3.63893	4.38059e-06	1.77366	3.67245	5.68012e-13	1.77366
OTU8234	Fungi	Ascomycota	Leotiomycetes	Helotiales	Dermateaceae	Neofabraea	Neofabraea_krawtzewii	0.760088	0.00254923	1.07328	1.49971	4.74247e-06	1.45047										1.975	0.00175164	1.09252							1.08601	0.00423142	1.75682
OTU8579	Fungi	Ascomycota	Leotiomycetes	Helotiales	Dermateaceae	Neofabraea	Neofabraea_malicorticis	0.468814	0.0115027	1.11218	0.424298	0.0209511	0.924827																0.804792	0.0222723	1.099	1.32665	8.18729e-05	1.099
OTU8465	Fungi	Ascomycota	Leotiomycetes	Helotiales	Dermateaceae	Neofabraea	Neofabraea_malicorticis	2.04251	9.71326e-12	1.75143	0.854763	0.0044953	1.07641	0.696173	0.0151238	1.25828				1.69259	0.00708355	0.962178	2.38106	0.00144393	1.3077	2.5916	0.000671278	1.24767	0.759467	0.0306982	1.2844	1.23783	0.002143	1.2844
OTU8650	Fungi	Ascomycota	Leotiomycetes	Helotiales	Dermateaceae	Neofabraea	Neofabraea_malicorticis	1.55336	3.47102e-08	1.61657	1.56498	2.3374e-06	1.53051				2.43107	0.00167566	1.00007				0.932093	0.0318447	1.04956	1.68107	0.00816906	1.11412				1.03978	0.00746231	1.26983
OTU1197	Fungi	Ascomycota	Leotiomycetes	Helotiales	Dermateaceae	Oculimacula	Oculimacula_yallundae	0.903074	0.000489893	0.544571	0.773938	0.00468708	0.894345				1.16853	0.0272069	0.691853													0.420816	0.0483975	1.73537
OTU8254	Fungi	Ascomycota	Leotiomycetes	Helotiales	Dermateaceae	Scleropezicula	unidentified	0.345367	0.0204357	0.982201																						0.573733	0.017394	0.929428
OTU6758	Fungi	Ascomycota	Leotiomycetes	Helotiales	Dermateaceae	unidentified	unidentified	1.09375	0.000168956	1.48177													1.57251	0.00787284	1.2623
OTU8642	Fungi	Ascomycota	Leotiomycetes	Helotiales	Helotiaceae	Hymenoscyphus	Hymenoscyphus_caudatus																									0.907744	0.00556932	1.76411
OTU6767	Fungi	Ascomycota	Leotiomycetes	Helotiales	Helotiaceae	Mycofalcella	Mycofalcella_calcarata	0.341044	0.028334	1.2724																			1.77562	0.00345365	1.02573	1.17338	0.0016117	1.02573
OTU6234	Fungi	Ascomycota	Leotiomycetes	Helotiales	Helotiaceae	Scytalidium	Scytalidium_album	0.817129	0.00132338	0.742561	0.693717	0.00731701	0.749369
OTU6941	Fungi	Ascomycota	Leotiomycetes	Helotiales	Helotiaceae	Scytalidium	unidentified							2.67053	5.51371e-17	1.43745																			2.59417	3.22573e-05	0.486526
OTU8343	Fungi	Ascomycota	Leotiomycetes	Helotiales	Helotiaceae	unidentified	unidentified				0.593385	0.0134035	1.45679																0.922109	0.0224147	1.61678	1.26684	0.000876884	1.61678
OTU7854	Fungi	Ascomycota	Leotiomycetes	Helotiales	Helotiaceae	unidentified	unidentified	0.831537	0.000806544	1.60781	0.763621	0.00434914	1.54148										1.79025	0.00310121	1.5742
OTU831	Fungi	Ascomycota	Leotiomycetes	Helotiales	Helotiales_fam_Incertae_sedis	Cadophora	Cadophora_luteo-olivacea				0.312915	0.0383948	1.02804
OTU1843	Fungi	Ascomycota	Leotiomycetes	Helotiales	Helotiales_fam_Incertae_sedis	Cadophora	Cadophora_malorum	0.305119	0.0265043	0.750727
OTU6971	Fungi	Ascomycota	Leotiomycetes	Helotiales	Helotiales_fam_Incertae_sedis	Cadophora	unidentified	1.43102	4.65051e-07	1.21846	1.27283	0.000111999	0.976497													2.73434	9.80712e-05	1.07736	2.14186	0.000926376	1.44522	1.86251	8.60936e-07	1.44522
OTU11821	Fungi	Ascomycota	Leotiomycetes	Helotiales	Helotiales_fam_Incertae_sedis	Chalara	unidentified				1.05285	0.00159977	1.41468										1.77237	0.00345667	1.30469
OTU8361	Fungi	Ascomycota	Leotiomycetes	Helotiales	Helotiales_fam_Incertae_sedis	Chalara	unidentified	0.501381	0.010335	0.849892	0.312128	0.0346844	1.00213
OTU8468	Fungi	Ascomycota	Leotiomycetes	Helotiales	Helotiales_fam_Incertae_sedis	Chalara	unidentified				0.796825	0.00504696	1.2959
OTU9080	Fungi	Ascomycota	Leotiomycetes	Helotiales	Helotiales_fam_Incertae_sedis	Davidhawksworthia	Davidhawksworthia_ilicicola																0.497234	0.045836	1.17327
OTU6644	Fungi	Ascomycota	Leotiomycetes	Helotiales	Helotiales_fam_Incertae_sedis	Leptodontidium	Leptodontidium_trabinellum																									0.366914	0.0387619	0.898847
OTU1204	Fungi	Ascomycota	Leotiomycetes	Helotiales	Helotiales_fam_Incertae_sedis	Volucrispora	Volucrispora_graminea																									1.91718	6.34253e-06	1.64989
OTU8973	Fungi	Ascomycota	Leotiomycetes	Helotiales	Hyaloscyphaceae	Cistella	unidentified																									0.498269	0.028462	1.98516
OTU9108	Fungi	Ascomycota	Leotiomycetes	Helotiales	Hyaloscyphaceae	Cistella	unidentified																									0.771008	0.0220141	1.86913
OTU7093	Fungi	Ascomycota	Leotiomycetes	Helotiales	Hyaloscyphaceae	Pezizella	unidentified	0.66386	0.00425096	1.04625	0.481882	0.0179059	1.23519
OTU8800	Fungi	Ascomycota	Leotiomycetes	Helotiales	Hyaloscyphaceae	Tetrachaetum	Tetrachaetum_elegans	0.816546	0.00168001	1.69562	0.956646	0.00199377	1.89923										2.09075	0.000522539	1.64622
OTU10567	Fungi	Ascomycota	Leotiomycetes	Helotiales	Hyaloscyphaceae	Trichopezizella	unidentified				0.393192	0.0334694	1.15681																			0.659714	0.0247475	1.75692
OTU6762	Fungi	Ascomycota	Leotiomycetes	Helotiales	Hyaloscyphaceae	unidentified	unidentified	2.0629	1.39713e-12	1.57301	1.73412	1.46051e-07	1.41963										2.48074	0.000559044	1.00031	3.35054	1.15729e-05	1.29398	2.09288	0.00279085	1.7647	1.79611	3.66261e-05	1.7647
OTU8625	Fungi	Ascomycota	Leotiomycetes	Helotiales	Hyaloscyphaceae	unidentified	unidentified	0.538962	0.00798779	1.13215
OTU6621	Fungi	Ascomycota	Leotiomycetes	Helotiales	Hyaloscyphaceae	unidentified	unidentified	0.216527	0.0444744	0.945892
OTU7720	Fungi	Ascomycota	Leotiomycetes	Helotiales	Hyaloscyphaceae	unidentified	unidentified	0.900506	0.00249205	0.510169	2.10189	4.40335e-08	1.14735
OTU7776	Fungi	Ascomycota	Leotiomycetes	Helotiales	Leotiaceae	Alatospora	Alatospora_acuminata																0.651925	0.0372579	1.41887
OTU7588	Fungi	Ascomycota	Leotiomycetes	Helotiales	Leotiaceae	unidentified	unidentified																0.46008	0.049862	1.43798
OTU6722	Fungi	Ascomycota	Leotiomycetes	Helotiales	Myxotrichaceae	Oidiodendron	Oidiodendron_rhodogenum	0.821023	0.00100588	0.964311	0.751345	0.00494698	0.897							0.825526	0.0235243	0.916333
OTU11634	Fungi	Ascomycota	Leotiomycetes	Helotiales	Myxotrichaceae	Oidiodendron	unidentified	1.74844	2.91636e-09	1.05407	1.14115	0.000492712	0.713064							0.892217	0.0265244	0.979276	2.57302	0.000133313	0.841916
OTU6612	Fungi	Ascomycota	Leotiomycetes	Helotiales	Myxotrichaceae	Oidiodendron	unidentified	0.244602	0.0335302	1.13228
OTU6782	Fungi	Ascomycota	Leotiomycetes	Helotiales	Myxotrichaceae	unidentified	unidentified	0.627351	0.00440279	1.2869	0.534422	0.0129919	1.2079													0.449203	0.0492514	1.28233				0.399878	0.0421854	1.41736
OTU6963	Fungi	Ascomycota	Leotiomycetes	Helotiales	Myxotrichaceae	unidentified	unidentified																									0.571741	0.0169374	0.939941
OTU6760	Fungi	Ascomycota	Leotiomycetes	Helotiales	unidentified	unidentified	unidentified	1.98115	4.43446e-10	2.11856	1.31405	0.000345081	1.63731													2.57009	0.00119137	1.56336	2.27015	0.00157875	1.71191	1.87872	3.57438e-05	1.71191
OTU7125	Fungi	Ascomycota	Leotiomycetes	Helotiales	unidentified	unidentified	unidentified																									0.505547	0.0222707	1.05531
OTU8620	Fungi	Ascomycota	Leotiomycetes	Helotiales	unidentified	unidentified	unidentified				1.38679	2.99664e-05	1.39942																			1.73851	1.14085e-05	1.47158
OTU6788	Fungi	Ascomycota	Leotiomycetes	Helotiales	unidentified	unidentified	unidentified	0.813295	0.000991932	1.23279	0.652306	0.00770434	1.09811																			0.691796	0.0150861	1.00381
OTU8669	Fungi	Ascomycota	Leotiomycetes	Helotiales	unidentified	unidentified	unidentified																									0.320505	0.0468366	1.01351
OTU8621	Fungi	Ascomycota	Leotiomycetes	Helotiales	unidentified	unidentified	unidentified	0.433094	0.0144142	1.21923	0.255202	0.0445194	1.53504																			0.616953	0.0189572	1.01351
OTU8235	Fungi	Ascomycota	Leotiomycetes	Helotiales	unidentified	unidentified	unidentified	1.51347	2.53564e-07	0.742625				0.392783	0.0367186	1.84921							2.04059	0.00296539	0.766736				1.52089	0.00802222	0.847959	0.748882	0.0151758	0.847959
OTU6968	Fungi	Ascomycota	Leotiomycetes	Helotiales	unidentified	unidentified	unidentified				0.645533	0.0171258	1.88213																0.898019	0.030075	2.02553	1.12205	0.00833469	2.02553
OTU8230	Fungi	Ascomycota	Leotiomycetes	Helotiales	unidentified	unidentified	unidentified	2.49033	1.21635e-12	1.9055				1.73182	0.000348948	1.41153	3.38022	0.000382558	1.11432							4.64572	3.87671e-08	1.66444	2.99138	0.000174836	0.886391				2.05369	0.00444252	0.886391
OTU7753	Fungi	Ascomycota	Leotiomycetes	Helotiales	unidentified	unidentified	unidentified													0.737355	0.0220509	0.852448
OTU8785	Fungi	Ascomycota	Leotiomycetes	Helotiales	unidentified	unidentified	unidentified																0.89716	0.0315995	1.25439
OTU8638	Fungi	Ascomycota	Leotiomycetes	Helotiales	unidentified	unidentified	unidentified	1.30125	1.82645e-06	1.60243	0.406394	0.0246927	1.17406										1.1513	0.0199	1.45366	2.48529	0.000194003	1.41309
OTU2813	Fungi	Ascomycota	Leotiomycetes	Helotiales	unidentified	unidentified	unidentified																0.5587	0.0416977	1.41118
OTU6765	Fungi	Ascomycota	Leotiomycetes	Helotiales	unidentified	unidentified	unidentified																2.15589	0.000605462	1.51404
OTU3225	Fungi	Ascomycota	Leotiomycetes	Helotiales	unidentified	unidentified	unidentified				0.346896	0.0314844	1.85242										1.44715	0.00767165	1.63701
OTU8737	Fungi	Ascomycota	Leotiomycetes	Helotiales	unidentified	unidentified	unidentified	2.00932	8.5619e-12	1.67268	0.436386	0.0255596	1.38172	1.13932	0.00269479	2.50657							3.71405	3.11817e-07	1.31937	2.45398	0.00105967	1.07166	1.4264	0.0122642	1.18556
OTU2655	Fungi	Ascomycota	Leotiomycetes	Helotiales	unidentified	unidentified	unidentified	0.764461	0.00198166	0.751908	0.700649	0.00692563	0.690279										1.18351	0.0150224	1.44571
OTU7688	Fungi	Ascomycota	Leotiomycetes	Helotiales	unidentified	unidentified	unidentified	2.51003	8.51661e-15	1.66908				2.1711	4.34587e-07	2.57136							4.86708	3.22167e-10	1.28838	2.88427	0.000363909	1.16967	3.28617	2.81784e-05	1.31488				2.81188	0.00037805	1.31488
OTU8781	Fungi	Ascomycota	Leotiomycetes	Helotiales	unidentified	unidentified	unidentified	0.557076	0.00682682	1.55402
OTU11703	Fungi	Ascomycota	Leotiomycetes	Helotiales	unidentified	unidentified	unidentified	0.286142	0.029895	0.788144
OTU8448	Fungi	Ascomycota	Leotiomycetes	Helotiales	unidentified	unidentified	unidentified	0.646537	0.00420119	0.884932	0.467738	0.0178131	0.77693
OTU8821	Fungi	Ascomycota	Leotiomycetes	Helotiales	unidentified	unidentified	unidentified	0.246488	0.0421128	1.45692
OTU7810	Fungi	Ascomycota	Leotiomycetes	Helotiales	unidentified	unidentified	unidentified	0.209137	0.0481572	0.44715
OTU8046	Fungi	Ascomycota	Leotiomycetes	Helotiales	unidentified	unidentified	unidentified				0.355709	0.0311292	1.06128
OTU6764	Fungi	Ascomycota	Leotiomycetes	Helotiales	unidentified	unidentified	unidentified				0.309203	0.0395406	1.73241
OTU11898	Fungi	Ascomycota	Leotiomycetes	Helotiales	Vibrisseaceae	Phialocephala	Phialocephala_humicola	0.673347	0.00396598	1.39787	0.38087	0.0266614	1.10737																			1.03196	0.00331605	1.46484
OTU12185	Fungi	Ascomycota	Leotiomycetes	Helotiales	Vibrisseaceae	Phialocephala	Phialocephala_humicola	1.26123	4.06874e-06	1.2947	0.351408	0.0313673	0.802538													1.84141	0.00200244	1.069	1.05237	0.0155838	1.18477	0.984041	0.00388423	1.18477
OTU11672	Fungi	Ascomycota	Leotiomycetes	Rhytismatales	Rhytismataceae	Rhytisma	Rhytisma_acerinum				2.75463	1.00559e-09	0.426413										2.28603	0.0025035	0.612158							1.66396	0.000550432	0.739879
OTU7472	Fungi	Ascomycota	Leotiomycetes	Rhytismatales	unidentified	unidentified	unidentified																									0.773903	0.00770127	1.01351
OTU12411	Fungi	Ascomycota	Leotiomycetes	Thelebolales	Pseudeurotiaceae	Pleuroascus	Pleuroascus_nicholsonii	0.349724	0.0219743	0.922147
OTU8098	Fungi	Ascomycota	Leotiomycetes	Thelebolales	Pseudeurotiaceae	Pseudeurotium	Pseudeurotium_bakeri	1.56716	2.84909e-09	1.77978	1.46265	1.83392e-06	1.456				1.16027	0.026938	1.15775				0.886594	0.0269348	1.09171				1.96094	0.00233567	2.10024	1.46812	0.000123657	2.10024
OTU7387	Fungi	Ascomycota	Leotiomycetes	Thelebolales	Pseudeurotiaceae	Pseudeurotium	Pseudeurotium_bakeri	2.66649	3.42632e-15	1.89522	1.97234	3.93427e-07	1.49372				2.98843	0.000650313	1.15196	1.69165	0.0102067	1.61476	1.80211	0.0103741	1.3291	1.2931	0.0216105	1.386	2.94518	0.000155389	2.13258	1.79462	0.000321198	2.13258
OTU8077	Fungi	Ascomycota	Leotiomycetes	Thelebolales	Pseudeurotiaceae	Pseudeurotium	Pseudeurotium_bakeri	1.50008	1.74377e-08	1.72224	1.33068	1.65284e-05	1.36041				0.956374	0.0415485	1.17887				1.04753	0.0209512	1.05038				1.41754	0.00816984	1.65622	1.50911	7.29539e-05	1.65622
OTU7876	Fungi	Ascomycota	Leotiomycetes	Thelebolales	Pseudeurotiaceae	Pseudeurotium	Pseudeurotium_bakeri	1.61128	2.41025e-09	1.81534	1.26561	4.60653e-05	1.39										0.789876	0.0338286	1.14192				2.16091	0.00127415	1.69141	1.34181	0.00057399	1.69141
OTU8345	Fungi	Ascomycota	Leotiomycetes	Thelebolales	Pseudeurotiaceae	Pseudeurotium	Pseudeurotium_bakeri	1.8077	2.92144e-11	1.72181	1.6052	2.75112e-07	1.35775				2.12076	0.00405558	1.16446				1.46257	0.0104055	1.20611				1.33149	0.0111734	1.94235	1.35928	0.000664711	1.94235
OTU7746	Fungi	Ascomycota	Leotiomycetes	Thelebolales	Pseudeurotiaceae	Pseudeurotium	Pseudeurotium_bakeri	2.79381	3.12519e-19	1.90844	2.2888	6.03202e-11	1.57264				2.76386	0.000740372	1.15964	1.74574	0.00709126	1.71277	2.35104	0.00155668	1.19387	2.20675	0.00315853	1.53329	3.42327	2.38587e-06	2.27218	2.15868	1.4634e-06	2.27218
OTU7983	Fungi	Ascomycota	Leotiomycetes	Thelebolales	Pseudeurotiaceae	Pseudeurotium	Pseudeurotium_bakeri	1.7147	4.76235e-10	1.40666	1.57775	7.1658e-07	1.20509										1.61062	0.00687726	0.840734				2.24538	0.000922186	1.27097	1.74023	7.49356e-06	1.27097
OTU8586	Fungi	Ascomycota	Leotiomycetes	Thelebolales	Pseudeurotiaceae	Pseudeurotium	Pseudeurotium_bakeri	0.206855	0.0390105	1.67895
OTU7775	Fungi	Ascomycota	Leotiomycetes	Thelebolales	Pseudeurotiaceae	Pseudeurotium	Pseudeurotium_hygrophilum	2.0956	1.34319e-08	1.51473	1.29189	0.00184307	1.06381				2.39841	0.00599461	1.13854										1.82977	0.00874856	1.65212	1.27932	0.00758781	1.65212
OTU7995	Fungi	Ascomycota	Leotiomycetes	Thelebolales	Pseudeurotiaceae	Pseudeurotium	Pseudeurotium_hygrophilum	0.790681	0.000520352	2.01016
OTU7768	Fungi	Ascomycota	Leotiomycetes	Thelebolales	Pseudeurotiaceae	Pseudeurotium	Pseudeurotium_ovale	2.5997	1.28297e-17	2.24184	1.96203	1.24063e-08	1.81548				2.5981	0.00141499	0.768866				2.99719	4.98943e-05	1.35526	2.2262	0.00261775	1.82817	2.69268	0.000112719	2.48945	2.33028	8.03676e-08	2.48945
OTU7811	Fungi	Ascomycota	Leotiomycetes	Thelebolales	Pseudeurotiaceae	Pseudeurotium	unidentified																			0.628595	0.0293451	1.06716
OTU6099	Fungi	Ascomycota	Leotiomycetes	Thelebolales	Pseudeurotiaceae	Pseudogymnoascus	Pseudogymnoascus_pannorum	0.693829	0.00166529	2.12707	0.548603	0.00964702	1.82033
OTU6178	Fungi	Ascomycota	Leotiomycetes	Thelebolales	Pseudeurotiaceae	Pseudogymnoascus	Pseudogymnoascus_verrucosus	0.248675	0.0391825	1.16159
OTU6103	Fungi	Ascomycota	Leotiomycetes	Thelebolales	Pseudeurotiaceae	Pseudogymnoascus	Pseudogymnoascus_verrucosus							0.702824	0.00476367	1.21625
OTU7638	Fungi	Ascomycota	Leotiomycetes	Thelebolales	Pseudeurotiaceae	unidentified	unidentified				0.777348	0.00719681	1.28975
OTU7368	Fungi	Ascomycota	Leotiomycetes	Thelebolales	Thelebolaceae	Cleistothelebolus	Cleistothelebolus_nipigonensis																									2.28927	2.77037e-08	0.644341
OTU7592	Fungi	Ascomycota	Leotiomycetes	Thelebolales	Thelebolaceae	Cleistothelebolus	Cleistothelebolus_nipigonensis	2.13573	1.71088e-10	1.64215				4.97219	1.37889e-30	2.19373	1.48405	0.0236972	1.32569	2.6313	0.000509007	1.67872	1.58038	0.0130501	0.890096	1.15703	0.0239185	1.3854	0.945311	0.0269224	0.782651				3.56933	2.24447e-07	0.782651
OTU7738	Fungi	Ascomycota	Leotiomycetes	Thelebolales	Thelebolaceae	Thelebolus	Thelebolus_globosus	2.90241	3.01901e-16	1.30619				4.5626	4.23832e-23	2.39897	2.12564	0.0094224	1.27028	3.64599	1.31286e-06	0.726364	4.09884	2.70123e-07	0.869109	3.29319	0.000106717	1.15335							2.79751	0.000275362	1.10707
OTU7111	Fungi	Ascomycota	Leotiomycetes	Thelebolales	Thelebolaceae	Thelebolus	Thelebolus_globosus	2.46599	4.05484e-11	1.62736				4.13517	3.43107e-17	2.78141	1.9468	0.0122854	1.21003	2.7929	0.000437851	1.04954	4.66615	4.24419e-09	1.01612	3.93744	3.36829e-06	1.35587							1.25982	0.0176857	0.937048
OTU8771	Fungi	Ascomycota	Leotiomycetes	Thelebolales	Thelebolaceae	Thelebolus	Thelebolus_globosus	2.26176	1.63408e-13	1.87624				3.76381	1.36088e-22	2.81106				2.44407	0.00063795	1.06587	3.50987	2.57949e-06	1.12986	2.03813	0.00503884	1.60964	0.58662	0.042546	0.801203				2.11487	0.000784967	0.801203
OTU7782	Fungi	Ascomycota	Leotiomycetes	Thelebolales	Thelebolaceae	Thelebolus	Thelebolus_globosus	2.10914	2.88256e-12	1.8238				3.43675	3.47487e-20	2.77823				1.53277	0.00930643	0.933429	2.98531	4.8907e-05	1.11471				1.59115	0.00552307	0.509531				2.36104	0.000140356	0.509531
OTU7740	Fungi	Ascomycota	Leotiomycetes	Thelebolales	Thelebolaceae	Thelebolus	Thelebolus_globosus	1.89865	2.68974e-10	1.67236				3.19235	1.63771e-17	2.82146				0.820654	0.0362204	1.03283	2.77884	0.000142136	0.959149	1.9393	0.00589254	1.36339							1.64866	0.00373039	0.5927
OTU8544	Fungi	Ascomycota	Leotiomycetes	Thelebolales	Thelebolaceae	Thelebolus	Thelebolus_globosus	2.26711	5.93031e-13	1.74587				3.66973	4.72062e-20	2.72				2.08576	0.00263005	1.06844	3.61136	1.3794e-06	1.06838	2.44597	0.00172747	1.37909							1.94715	0.00214174	0.669885
OTU7721	Fungi	Ascomycota	Leotiomycetes	Thelebolales	Thelebolaceae	Thelebolus	Thelebolus_globosus	1.03498	8.65273e-05	1.78214				1.81051	7.05111e-09	2.77929							0.556562	0.049824	1.08959				1.3799	0.00708963	0.528008				1.35571	0.00599582	0.528008
OTU7785	Fungi	Ascomycota	Leotiomycetes	Thelebolales	Thelebolaceae	Thelebolus	Thelebolus_globosus	1.43139	3.34437e-07	1.70609				2.6556	2.1955e-15	2.93199							2.16703	0.00146169	1.1178				1.24227	0.0102826	0.528113				2.10106	0.000340684	0.528113
OTU7771	Fungi	Ascomycota	Leotiomycetes	Thelebolales	Thelebolaceae	Thelebolus	Thelebolus_globosus	1.237	4.41958e-06	1.82229				2.47779	2.03187e-15	3.15229							1.59832	0.00713423	1.08187				1.27769	0.0100557	0.994586				2.355	7.40815e-05	0.994586
OTU7758	Fungi	Ascomycota	Leotiomycetes	Thelebolales	Thelebolaceae	Thelebolus	Thelebolus_globosus	0.725079	0.00242393	1.665				1.84395	1.7977e-10	2.75688							0.741408	0.0337674	1.06595										1.0179	0.00969191	0.905178
OTU7700	Fungi	Ascomycota	Leotiomycetes	Thelebolales	Thelebolaceae	Thelebolus	Thelebolus_globosus	0.813616	0.00128071	1.41473				1.78229	4.90487e-09	2.55629							0.958434	0.0242236	0.948493										0.453247	0.0381953	0.49965
OTU7712	Fungi	Ascomycota	Leotiomycetes	Thelebolales	Thelebolaceae	Thelebolus	Thelebolus_globosus	0.940814	0.000349811	1.38812				2.08834	1.25894e-11	2.85297							1.35452	0.0124426	0.944538										1.11421	0.00870617	1.01036
OTU7763	Fungi	Ascomycota	Leotiomycetes	Thelebolales	Thelebolaceae	Thelebolus	Thelebolus_globosus	1.17147	1.16929e-05	1.65742				2.18065	6.10413e-12	3.03155							1.52648	0.00898481	1.01946										1.11532	0.00883428	0.414616
OTU7730	Fungi	Ascomycota	Leotiomycetes	Thelebolales	Thelebolaceae	Thelebolus	Thelebolus_globosus	0.816361	0.00122188	1.56903				2.00251	1.41782e-11	2.5706							0.647188	0.0417148	1.02518										1.36653	0.00463305	0.971842
OTU7742	Fungi	Ascomycota	Leotiomycetes	Thelebolales	Thelebolaceae	Thelebolus	Thelebolus_globosus	1.01853	0.000140308	1.39215				2.07544	6.62502e-11	2.90135							1.97422	0.00240891	0.943474										0.396297	0.045509	1.03139
OTU7794	Fungi	Ascomycota	Leotiomycetes	Thelebolales	Thelebolaceae	Thelebolus	Thelebolus_globosus	1.0283	5.87993e-05	1.85522				1.55657	5.66009e-07	2.79098							0.756549	0.0322879	1.31212				1.06775	0.0126569	0.458468				0.647604	0.0263995	0.458468
OTU7781	Fungi	Ascomycota	Leotiomycetes	Thelebolales	Thelebolaceae	Thelebolus	Thelebolus_globosus	1.11649	4.07072e-05	1.937				2.78353	4.89345e-19	2.66568							1.34866	0.01324	1.26911										2.27107	5.09163e-05	1.13484
OTU7737	Fungi	Ascomycota	Leotiomycetes	Thelebolales	Thelebolaceae	Thelebolus	Thelebolus_globosus	1.22154	8.23288e-06	1.49676				1.97699	4.45669e-09	2.97405							2.24311	0.000900128	1.06872
OTU7764	Fungi	Ascomycota	Leotiomycetes	Thelebolales	Thelebolaceae	Thelebolus	Thelebolus_globosus	1.10582	5.37455e-05	1.58268				2.20384	1.67656e-11	2.6987							1.8684	0.00421236	1.03051										1.68248	0.00245715	0.65548
OTU7757	Fungi	Ascomycota	Leotiomycetes	Thelebolales	Thelebolaceae	Thelebolus	Thelebolus_globosus	1.46132	1.34656e-07	1.83913				2.65291	9.96125e-16	3.04021							2.1854	0.001144	1.10268				1.01377	0.0150103	0.464322				1.87622	0.000804518	0.464322
OTU7835	Fungi	Ascomycota	Leotiomycetes	Thelebolales	Thelebolaceae	Thelebolus	Thelebolus_globosus	1.08367	4.1549e-05	1.93699				2.04661	5.79543e-11	2.5354							1.2482	0.0154747	1.3294										0.936172	0.0130431	0.432729
OTU7683	Fungi	Ascomycota	Leotiomycetes	Thelebolales	Thelebolaceae	Thelebolus	Thelebolus_globosus	0.652944	0.0036856	1.53966				1.25456	2.85249e-05	2.7213							0.509841	0.0494072	0.968169
OTU7701	Fungi	Ascomycota	Leotiomycetes	Thelebolales	Thelebolaceae	Thelebolus	Thelebolus_globosus	1.05815	3.16994e-05	1.66883				1.21547	0.000206237	2.67136							1.18502	0.0161985	0.988813
OTU7743	Fungi	Ascomycota	Leotiomycetes	Thelebolales	Thelebolaceae	Thelebolus	Thelebolus_globosus	0.524156	0.00898924	1.92099				1.85142	3.77325e-11	2.77797																			1.24371	0.00523654	0.839156
OTU7734	Fungi	Ascomycota	Leotiomycetes	Thelebolales	Thelebolaceae	Thelebolus	Thelebolus_globosus	0.236699	0.0382441	1.51535				1.3404	1.53386e-06	2.58078																			0.445527	0.0381953	0.830511
OTU7783	Fungi	Ascomycota	Leotiomycetes	Thelebolales	Thelebolaceae	Thelebolus	Thelebolus_globosus	0.874089	0.000678341	1.70563				1.9228	2.23878e-10	2.72093																			0.733634	0.0197139	0.744781
OTU7698	Fungi	Ascomycota	Leotiomycetes	Thelebolales	Thelebolaceae	Thelebolus	Thelebolus_globosus	0.708618	0.00226565	1.75537				1.34718	4.30743e-06	2.76255																			0.522032	0.0345979	0.256411
OTU7755	Fungi	Ascomycota	Leotiomycetes	Thelebolales	Thelebolaceae	Thelebolus	Thelebolus_globosus	0.248961	0.0343164	1.49179				1.30449	2.16782e-06	2.80345
OTU7731	Fungi	Ascomycota	Leotiomycetes	Thelebolales	Thelebolaceae	Thelebolus	Thelebolus_globosus	0.650541	0.00372731	1.72521				1.41496	1.30617e-06	2.76772
OTU7739	Fungi	Ascomycota	Leotiomycetes	Thelebolales	Thelebolaceae	Thelebolus	Thelebolus_globosus							0.406775	0.0155027	2.66534
OTU7954	Fungi	Ascomycota	Leotiomycetes	Thelebolales	Thelebolaceae	Thelebolus	Thelebolus_globosus							0.970998	0.000409332	2.43882
OTU7987	Fungi	Ascomycota	Leotiomycetes	Thelebolales	Thelebolaceae	Thelebolus	Thelebolus_spongiae	0.357868	0.0269873	1.11523				2.40303	1.35176e-13	2.18175							1.06621	0.0232888	0.983643
OTU8338	Fungi	Ascomycota	Leotiomycetes	Thelebolales	Thelebolaceae	Thelebolus	Thelebolus_spongiae							1.7653	5.54727e-07	2.0431							2.26913	0.000992569	0.987277
OTU8076	Fungi	Ascomycota	Leotiomycetes	Thelebolales	Thelebolaceae	Thelebolus	Thelebolus_spongiae							1.9578	2.35406e-09	2.13095							1.19497	0.016526	0.923114
OTU8061	Fungi	Ascomycota	Leotiomycetes	Thelebolales	Thelebolaceae	Thelebolus	Thelebolus_spongiae	1.90328	2.53505e-09	1.8191				4.85315	4.90323e-33	2.19516							1.35006	0.0179062	1.02759	1.13881	0.0239877	1.6369	0.887634	0.0276009	0.816613				3.69564	1.90218e-08	0.816613
OTU7936	Fungi	Ascomycota	Leotiomycetes	Thelebolales	Thelebolaceae	Thelebolus	Thelebolus_spongiae	0.420538	0.0216536	0.901169				2.25507	4.7823e-11	2.05986							1.30011	0.0148543	0.856632
OTU7971	Fungi	Ascomycota	Leotiomycetes	Thelebolales	Thelebolaceae	Thelebolus	Thelebolus_spongiae	0.62513	0.00809959	1.29599				3.00288	2.80538e-19	2.18615																			2.19917	0.000160478	0.878817
OTU8026	Fungi	Ascomycota	Leotiomycetes	Thelebolales	Thelebolaceae	Thelebolus	Thelebolus_spongiae							2.92873	1.37113e-22	2.17673																			2.59039	3.4931e-06	0.811312
OTU8399	Fungi	Ascomycota	Leotiomycetes	Thelebolales	Thelebolaceae	Thelebolus	Thelebolus_spongiae							1.21698	5.93483e-06	2.15435																			2.08557	0.000316877	0.800704
OTU7996	Fungi	Ascomycota	Leotiomycetes	Thelebolales	Thelebolaceae	Thelebolus	Thelebolus_spongiae							1.19309	7.25717e-06	2.14656																			1.34561	0.00399669	0.686535
OTU8551	Fungi	Ascomycota	Leotiomycetes	Thelebolales	Thelebolaceae	Thelebolus	Thelebolus_spongiae							1.08003	8.39429e-05	2.15957
OTU7998	Fungi	Ascomycota	Leotiomycetes	Thelebolales	Thelebolaceae	Thelebolus	Thelebolus_spongiae							0.59616	0.00826236	2.17033
OTU8064	Fungi	Ascomycota	Leotiomycetes	Thelebolales	Thelebolaceae	Thelebolus	Thelebolus_spongiae							0.918942	0.00119496	2.02347
OTU8954	Fungi	Ascomycota	Leotiomycetes	Thelebolales	Thelebolaceae	Thelebolus	unidentified	2.10525	1.67886e-10	1.74996				5.21468	1.48918e-34	2.20615	2.54408	0.00378277	1.38485	2.36869	0.00154932	1.64186				2.16303	0.00414317	1.62053	1.06268	0.021989	0.855218				3.89516	9.168e-09	0.855218
OTU8202	Fungi	Ascomycota	Leotiomycetes	Thelebolales	Thelebolaceae	Thelebolus	unidentified	2.16153	2.12471e-11	1.7494				5.16731	7.7968e-36	2.17641	1.01865	0.0495169	1.3429				1.29938	0.0199	0.91451	1.56207	0.0127731	1.61002	2.0085	0.0031021	0.810615				4.20171	3.51366e-10	0.810615
OTU7526	Fungi	Ascomycota	Leotiomycetes	Thelebolales	Thelebolaceae	Thelebolus	unidentified	2.19788	4.67264e-11	1.82815				5.03741	4.16855e-31	2.21231	2.88889	0.000717131	1.33134	2.26393	0.00178175	1.54579	1.72775	0.0100864	1.07242	2.38442	0.00228863	1.717	0.709532	0.0407647	0.84249				3.52892	4.14e-07	0.84249
OTU7968	Fungi	Ascomycota	Leotiomycetes	Thelebolales	Thelebolaceae	Thelebolus	unidentified	2.39287	1.37051e-13	1.71934				5.38833	2.65642e-38	2.17697	1.45531	0.0252553	1.32554	1.81354	0.00687261	1.51938	1.86778	0.00677103	0.944637	2.00182	0.00557677	1.58094	2.04147	0.0026062	0.758427				4.19006	2.33721e-10	0.758427
OTU7379	Fungi	Ascomycota	Leotiomycetes	Thelebolales	Thelebolaceae	Thelebolus	unidentified	2.11317	1.31986e-09	1.81117				5.09769	3.35602e-29	2.19359	3.41163	7.04593e-05	1.32187	1.6572	0.0102919	1.42611	1.68831	0.0122311	1.12535	2.2364	0.00429716	1.69676							3.5352	1.57813e-06	0.834129
OTU8405	Fungi	Ascomycota	Leotiomycetes	Thelebolales	Thelebolaceae	Thelebolus	unidentified	2.36923	3.77834e-13	1.76847				5.42865	1.02216e-37	2.21644	2.83587	0.00158739	1.31984	2.12538	0.00289748	1.70052	0.996955	0.0312281	0.884174	2.41645	0.00191355	1.64442	2.10288	0.00237001	0.871721				4.29095	1.68234e-10	0.871721
OTU8761	Fungi	Ascomycota	Leotiomycetes	Thelebolales	Thelebolaceae	Thelebolus	unidentified	2.32412	2.3295e-12	1.80249				5.37033	7.7968e-36	2.20128	2.34304	0.00512361	1.31849	1.61555	0.0104321	1.53677	0.796786	0.043384	0.883542	2.47498	0.00182054	1.65124	2.01261	0.00352623	0.838958				4.25839	6.09707e-10	0.838958
OTU8022	Fungi	Ascomycota	Leotiomycetes	Thelebolales	Thelebolaceae	Thelebolus	unidentified	1.68123	1.56285e-07	1.65343				4.8072	2.7011e-32	2.20192	1.33653	0.0302973	1.30377	1.78673	0.0079272	1.57429	1.01185	0.0306347	0.994351										3.64837	3.66281e-08	0.890223
OTU8382	Fungi	Ascomycota	Leotiomycetes	Thelebolales	Thelebolaceae	Thelebolus	unidentified	2.09259	2.14285e-10	1.75257				5.10599	4.1534e-33	2.2104	2.65445	0.0022986	1.28981	1.18572	0.0219383	1.3305	1.36913	0.0182126	1.02854	1.99815	0.00592374	1.51169	0.77853	0.0349338	0.852408				3.66396	8.04443e-08	0.852408
OTU7221	Fungi	Ascomycota	Leotiomycetes	Thelebolales	Thelebolaceae	Thelebolus	unidentified	2.32796	4.28666e-11	1.68547				5.55492	2.49736e-33	2.18224	3.16575	0.000294169	1.27988	2.05967	0.00450669	1.32885	1.59998	0.0148024	0.980135	2.46387	0.00261775	1.56066	0.877085	0.033187	0.82104				3.99519	7.00204e-08	0.82104
OTU8203	Fungi	Ascomycota	Leotiomycetes	Thelebolales	Thelebolaceae	Thelebolus	unidentified	2.0821	2.01817e-10	1.75098				4.92793	1.54381e-31	2.21739	2.18601	0.00760205	1.25779				1.68508	0.010424	1.01629	1.77825	0.00909936	1.48881	0.848918	0.0306982	0.859623				3.58973	1.3226e-07	0.859623
OTU8895	Fungi	Ascomycota	Leotiomycetes	Thelebolales	Thelebolaceae	Thelebolus	unidentified	2.08631	1.18752e-10	1.68599				5.27263	9.86775e-37	2.17572				0.873459	0.037031	1.38989	2.00343	0.0051861	1.0458	0.865774	0.0351901	1.47772	1.16068	0.018009	0.800994				3.97432	2.15387e-09	0.800994
OTU8012	Fungi	Ascomycota	Leotiomycetes	Thelebolales	Thelebolaceae	Thelebolus	unidentified	1.82712	9.50654e-09	1.60792				4.25269	5.88275e-26	2.19664				1.96418	0.00507076	1.47498	2.33355	0.00165734	1.08344										2.8375	1.98897e-05	0.751499
OTU7787	Fungi	Ascomycota	Leotiomycetes	Thelebolales	Thelebolaceae	Thelebolus	unidentified	2.21714	4.32614e-12	1.75716				5.2107	3.10048e-37	2.19832				1.1963	0.022114	1.40983	1.36875	0.0171279	0.903391	1.24474	0.0204207	1.57943	2.06742	0.00233567	0.823015				4.18529	2.01785e-10	0.823015
OTU8179	Fungi	Ascomycota	Leotiomycetes	Thelebolales	Thelebolaceae	Thelebolus	unidentified	2.04681	3.16218e-11	1.89929				5.08508	1.53326e-38	2.19613							1.5117	0.012477	1.13444	0.68303	0.0460273	1.72051	1.94557	0.0027603	0.828513				4.14125	7.44326e-11	0.828513
OTU7976	Fungi	Ascomycota	Leotiomycetes	Thelebolales	Thelebolaceae	Thelebolus	unidentified	1.84155	1.84329e-09	1.72607				4.56958	1.53047e-33	2.18441							1.84971	0.00645904	1.0739				1.28506	0.0125795	0.757947				3.65391	5.18798e-09	0.757947
OTU7939	Fungi	Ascomycota	Leotiomycetes	Thelebolales	Thelebolaceae	Thelebolus	unidentified	1.66427	5.54603e-08	1.5169				4.24254	2.2177e-30	2.192							1.00916	0.027464	0.733408				2.11248	0.00149617	0.728077				3.81181	1.28054e-09	0.728077
OTU8108	Fungi	Ascomycota	Leotiomycetes	Thelebolales	Thelebolaceae	Thelebolus	unidentified	1.68608	5.96527e-09	1.30082	0.459988	0.0218834	0.763756	0.424545	0.0325081	2.13782							0.876009	0.0269515	0.749121
OTU8118	Fungi	Ascomycota	Leotiomycetes	Thelebolales	Thelebolaceae	Thelebolus	unidentified	1.92624	8.9807e-10	1.71094				4.92686	4.25676e-35	2.19899							1.74742	0.00837395	1.11152	1.20755	0.0210595	1.60957	0.932969	0.0250214	0.850735				3.68723	9.28e-09	0.850735
OTU7973	Fungi	Ascomycota	Leotiomycetes	Thelebolales	Thelebolaceae	Thelebolus	unidentified	1.85434	1.98098e-09	1.67651				4.68024	3.82733e-34	2.18483							1.36684	0.0157758	0.968299	0.806331	0.0384965	1.4849	1.49135	0.0084083	0.755859				3.73471	2.08702e-09	0.755859
OTU8219	Fungi	Ascomycota	Leotiomycetes	Thelebolales	Thelebolaceae	Thelebolus	unidentified	1.45059	1.40937e-06	1.61633				4.39747	6.17394e-34	2.18761							0.670095	0.0467987	0.839496				1.45968	0.00858064	0.805274				3.87466	2.96458e-10	0.805274
OTU7969	Fungi	Ascomycota	Leotiomycetes	Thelebolales	Thelebolaceae	Thelebolus	unidentified	1.83722	4.75771e-09	1.71422				5.06154	2.60621e-38	2.17245							0.926794	0.033102	0.896483				2.1971	0.00130679	0.808195				4.43645	5.89119e-12	0.808195
OTU7919	Fungi	Ascomycota	Leotiomycetes	Thelebolales	Thelebolaceae	Thelebolus	unidentified	1.8722	2.21347e-09	1.60315				4.96147	7.0461e-37	2.16281							1.56593	0.0117098	1.05993				1.65213	0.00611017	0.719298				4.00182	2.30009e-10	0.719298
OTU7920	Fungi	Ascomycota	Leotiomycetes	Thelebolales	Thelebolaceae	Thelebolus	unidentified	1.82045	8.45654e-09	1.63491				4.97354	9.47113e-36	2.18855							0.791788	0.0406204	0.891774	1.07489	0.0258456	1.69355	1.1083	0.0180948	0.819316				3.78851	2.5935e-09	0.819316
OTU7744	Fungi	Ascomycota	Leotiomycetes	Thelebolales	Thelebolaceae	Thelebolus	unidentified	1.19633	3.54238e-05	1.75157				3.60762	7.7343e-27	2.20922							0.910637	0.0317904	1.13298				0.787843	0.028002	0.81451				3.2159	7.13901e-08	0.81451
OTU8099	Fungi	Ascomycota	Leotiomycetes	Thelebolales	Thelebolaceae	Thelebolus	unidentified	1.55988	1.95111e-07	1.58926				4.14812	4.96073e-31	2.17673							1.67098	0.00883995	0.985527				1.72219	0.00470772	0.712441				3.72299	1.97042e-09	0.712441
OTU8129	Fungi	Ascomycota	Leotiomycetes	Thelebolales	Thelebolaceae	Thelebolus	unidentified	1.53157	3.14221e-07	1.7932				3.94658	2.81184e-28	2.17408							1.20523	0.0201426	1.03074				1.34097	0.0107579	0.701196				3.36335	3.9978e-08	0.701196
OTU7943	Fungi	Ascomycota	Leotiomycetes	Thelebolales	Thelebolaceae	Thelebolus	unidentified	1.89656	1.90919e-09	1.58239				4.88873	1.93539e-35	2.17407							0.820937	0.0382535	0.830493	0.985239	0.0294383	1.53036	2.07467	0.00199535	0.743691				4.14766	1.04505e-10	0.743691
OTU7766	Fungi	Ascomycota	Leotiomycetes	Thelebolales	Thelebolaceae	Thelebolus	unidentified	1.58234	2.166e-07	1.55126				4.49405	1.40323e-33	2.20473							1.75345	0.00734774	1.01365										3.44477	1.4502e-08	0.88928
OTU8168	Fungi	Ascomycota	Leotiomycetes	Thelebolales	Thelebolaceae	Thelebolus	unidentified	1.65323	7.39751e-08	1.56933				4.69482	1.94101e-36	2.17453							1.25876	0.0188719	0.929331				2.31661	0.000663763	0.721305				4.37067	6.59179e-12	0.721305
OTU8191	Fungi	Ascomycota	Leotiomycetes	Thelebolales	Thelebolaceae	Thelebolus	unidentified	2.07738	5.45524e-11	1.72637				4.9618	6.90155e-35	2.2049							1.39746	0.015816	0.952297	2.60449	0.00102797	1.74853	1.41548	0.0107579	0.81932				3.84163	2.65111e-09	0.81932
OTU8038	Fungi	Ascomycota	Leotiomycetes	Thelebolales	Thelebolaceae	Thelebolus	unidentified	2.2678	9.75339e-13	1.82122				5.35409	1.55855e-39	2.21139							2.01682	0.00464497	1.03177	2.46953	0.00182054	1.74109	2.05617	0.00230087	0.853003				4.26641	6.15527e-11	0.853003
OTU8066	Fungi	Ascomycota	Leotiomycetes	Thelebolales	Thelebolaceae	Thelebolus	unidentified	1.969	2.7375e-10	1.72661				5.14737	1.55855e-39	2.1567							0.815462	0.0382535	0.885285	0.765941	0.0392141	1.87704	2.39493	0.000493917	0.739727				4.58463	1.10194e-12	0.739727
OTU8079	Fungi	Ascomycota	Leotiomycetes	Thelebolales	Thelebolaceae	Thelebolus	unidentified	2.0897	6.47424e-11	1.75033				5.1927	5.55098e-37	2.19412							0.763718	0.0435545	0.923149	1.79375	0.00858133	1.69243	2.03293	0.00268024	0.837307				4.26965	1.04809e-10	0.837307
OTU8602	Fungi	Ascomycota	Leotiomycetes	Thelebolales	Thelebolaceae	Thelebolus	unidentified	2.13842	9.19941e-12	1.86714				5.18381	2.28323e-38	2.2138							1.80842	0.00730243	1.0006	1.47093	0.0135251	1.80554	1.75139	0.00518794	0.876836				4.09538	2.19316e-10	0.876836
OTU8083	Fungi	Ascomycota	Leotiomycetes	Thelebolales	Thelebolaceae	Thelebolus	unidentified	1.51605	6.75919e-07	1.35948				3.8475	1.55244e-25	2.20655							0.884273	0.0332103	0.790349				2.17172	0.00113017	0.641581				3.5626	1.49255e-08	0.641581
OTU8116	Fungi	Ascomycota	Leotiomycetes	Thelebolales	Thelebolaceae	Thelebolus	unidentified	1.21367	3.96088e-05	1.76616				4.05516	6.63578e-32	2.19042							0.734042	0.0433523	1.27724				0.751163	0.0306982	0.824932				3.58958	2.54667e-09	0.824932
OTU8114	Fungi	Ascomycota	Leotiomycetes	Thelebolales	Thelebolaceae	Thelebolus	unidentified	1.94165	1.45022e-09	1.68262				4.91866	1.76606e-33	2.20983							1.98727	0.0053179	1.03573				1.00448	0.0229446	0.86663				3.71502	1.66725e-08	0.86663
OTU8058	Fungi	Ascomycota	Leotiomycetes	Thelebolales	Thelebolaceae	Thelebolus	unidentified	1.38196	3.652e-06	1.95532				4.3879	1.94414e-35	2.14575							1.04364	0.02698	1.26641				1.09769	0.0174444	0.741738				3.91805	2.13022e-10	0.741738
OTU8031	Fungi	Ascomycota	Leotiomycetes	Thelebolales	Thelebolaceae	Thelebolus	unidentified	1.20049	5.32956e-05	1.54377				3.91231	9.76517e-30	2.17757							0.637874	0.0492275	0.887161				1.4548	0.00908619	0.756443				3.74315	2.00672e-09	0.756443
OTU8078	Fungi	Ascomycota	Leotiomycetes	Thelebolales	Thelebolaceae	Thelebolus	unidentified	1.65971	6.53381e-08	1.6182				4.7152	1.51979e-35	2.20433							1.29073	0.0181971	0.972416				0.705201	0.0340277	0.8607				3.59607	3.71334e-09	0.8607
OTU8073	Fungi	Ascomycota	Leotiomycetes	Thelebolales	Thelebolaceae	Thelebolus	unidentified	1.63759	1.16789e-07	1.66227				4.8139	1.83347e-36	2.16492							1.52688	0.012477	1.02682										3.668	3.11121e-09	0.804918
OTU8138	Fungi	Ascomycota	Leotiomycetes	Thelebolales	Thelebolaceae	Thelebolus	unidentified	2.00318	1.58981e-10	1.76874				5.09726	1.45338e-37	2.19275							0.792581	0.0401448	0.981355	0.681167	0.047031	1.55778	1.95003	0.00293018	0.843869				4.15939	9.9797e-11	0.843869
OTU8080	Fungi	Ascomycota	Leotiomycetes	Thelebolales	Thelebolaceae	Thelebolus	unidentified	1.7046	1.22195e-08	1.93288				4.44451	1.36764e-34	2.21938							0.819494	0.0361929	0.989136				2.25494	0.000595621	0.802365				3.99298	8.28232e-11	0.802365
OTU7979	Fungi	Ascomycota	Leotiomycetes	Thelebolales	Thelebolaceae	Thelebolus	unidentified	2.10837	4.35925e-11	1.57584				5.29508	5.7574e-39	2.16976							1.31772	0.0182929	0.810677				2.68129	0.000145629	0.753216				4.82249	4.37075e-13	0.753216
OTU8125	Fungi	Ascomycota	Leotiomycetes	Thelebolales	Thelebolaceae	Thelebolus	unidentified	1.82583	2.90203e-09	1.65389				4.68924	5.23969e-35	2.20076							1.1899	0.0211374	0.988204				2.10475	0.00171812	0.790548				4.16127	7.5424e-11	0.790548
OTU8597	Fungi	Ascomycota	Leotiomycetes	Thelebolales	Thelebolaceae	Thelebolus	unidentified	1.79881	3.86699e-09	1.81013				4.79573	3.09769e-36	2.21341										0.955691	0.0294383	1.75091	1.50077	0.00843176	0.866958				3.95213	3.13573e-10	0.866958
OTU8687	Fungi	Ascomycota	Leotiomycetes	Thelebolales	Thelebolaceae	Thelebolus	unidentified	1.538	8.33921e-07	1.73624				4.55786	8.97118e-32	2.18564										0.806526	0.038786	1.67514	1.379	0.0114756	0.861629				3.96328	8.51925e-10	0.861629
OTU8187	Fungi	Ascomycota	Leotiomycetes	Thelebolales	Thelebolaceae	Thelebolus	unidentified	1.83978	5.14517e-09	1.72197				4.82968	5.99566e-34	2.20014										1.53378	0.0131118	1.64745	1.81357	0.00446987	0.850035				4.0246	5.14946e-10	0.850035
OTU7942	Fungi	Ascomycota	Leotiomycetes	Thelebolales	Thelebolaceae	Thelebolus	unidentified	1.20312	4.36418e-05	1.56145				3.65336	2.41206e-26	2.17513													1.61021	0.0063099	0.669123				3.48203	2.04201e-08	0.669123
OTU8216	Fungi	Ascomycota	Leotiomycetes	Thelebolales	Thelebolaceae	Thelebolus	unidentified	1.19188	6.4854e-05	1.59069				4.08384	5.13571e-31	2.15699													0.826998	0.0271409	0.736411				3.58791	3.36107e-09	0.736411
OTU8100	Fungi	Ascomycota	Leotiomycetes	Thelebolales	Thelebolaceae	Thelebolus	unidentified	1.12018	0.000163961	1.65256				4.24529	1.16732e-34	2.1522													0.871709	0.0251701	0.734339				3.78847	3.40211e-10	0.734339
OTU7921	Fungi	Ascomycota	Leotiomycetes	Thelebolales	Thelebolaceae	Thelebolus	unidentified	1.30482	1.26483e-05	1.61497				4.2452	3.37091e-33	2.17222													1.1373	0.0158226	0.758288				3.73939	8.06528e-10	0.758288
OTU8127	Fungi	Ascomycota	Leotiomycetes	Thelebolales	Thelebolaceae	Thelebolus	unidentified	1.05138	0.000245964	1.78174				3.6393	1.57144e-28	2.19622													1.07523	0.0168777	0.780498				3.3871	1.37318e-08	0.780498
OTU8151	Fungi	Ascomycota	Leotiomycetes	Thelebolales	Thelebolaceae	Thelebolus	unidentified	0.94712	0.000977913	1.55467				3.66726	5.57067e-28	2.18666													0.562832	0.0449745	0.785929				3.34889	2.78332e-08	0.785929
OTU7956	Fungi	Ascomycota	Leotiomycetes	Thelebolales	Thelebolaceae	Thelebolus	unidentified	0.792551	0.00285693	1.72234				3.35659	3.86255e-26	2.20418													0.65845	0.0361212	0.796053				3.23818	5.94654e-08	0.796053
OTU7952	Fungi	Ascomycota	Leotiomycetes	Thelebolales	Thelebolaceae	Thelebolus	unidentified	0.764897	0.00338526	1.50353				3.12525	1.83173e-22	2.19446													0.59974	0.0401256	0.72447				2.98545	4.58815e-07	0.72447
OTU8296	Fungi	Ascomycota	Leotiomycetes	Thelebolales	Thelebolaceae	Thelebolus	unidentified	1.73074	4.82745e-08	1.67894				4.75672	2.46854e-32	2.20496													1.62374	0.00715664	0.815888				3.89398	1.80182e-09	0.815888
OTU7967	Fungi	Ascomycota	Leotiomycetes	Thelebolales	Thelebolaceae	Thelebolus	unidentified	1.07491	0.00020262	1.62145				3.44594	1.63986e-24	2.17905													1.01871	0.018578	0.676383				3.12834	1.75765e-07	0.676383
OTU8055	Fungi	Ascomycota	Leotiomycetes	Thelebolales	Thelebolaceae	Thelebolus	unidentified	1.20759	5.80934e-05	1.4275				3.88135	1.02687e-27	2.16019													1.45688	0.00922928	0.697914				3.68471	4.64084e-09	0.697914
OTU7910	Fungi	Ascomycota	Leotiomycetes	Thelebolales	Thelebolaceae	Thelebolus	unidentified	0.70177	0.00594691	1.47195				3.57298	1.20518e-27	2.17658													0.53988	0.0483198	0.735323				3.38275	2.8683e-08	0.735323
OTU8006	Fungi	Ascomycota	Leotiomycetes	Thelebolales	Thelebolaceae	Thelebolus	unidentified	1.24623	3.58343e-05	1.42489				4.25386	2.09638e-32	2.20162													0.848591	0.026264	0.799529				3.63026	2.348e-09	0.799529
OTU8075	Fungi	Ascomycota	Leotiomycetes	Thelebolales	Thelebolaceae	Thelebolus	unidentified	0.550324	0.01088	1.77141				2.74789	4.66499e-19	2.20054													0.577795	0.0418299	0.689005				2.73529	5.14245e-06	0.689005
OTU7982	Fungi	Ascomycota	Leotiomycetes	Thelebolales	Thelebolaceae	Thelebolus	unidentified	0.939419	0.000892362	1.42995				3.45677	5.96634e-26	2.19785													0.656885	0.0359213	0.802284				3.18602	8.48476e-08	0.802284
OTU8153	Fungi	Ascomycota	Leotiomycetes	Thelebolales	Thelebolaceae	Thelebolus	unidentified	1.18165	7.95673e-05	1.40461				4.03895	4.51854e-31	2.15639													1.27874	0.0126907	0.752786				3.77738	1.39656e-09	0.752786
OTU7934	Fungi	Ascomycota	Leotiomycetes	Thelebolales	Thelebolaceae	Thelebolus	unidentified	1.31211	1.49364e-05	1.45624				4.07095	7.5109e-30	2.18216													1.22373	0.0135056	0.72594				3.57122	6.15851e-09	0.72594
OTU7994	Fungi	Ascomycota	Leotiomycetes	Thelebolales	Thelebolaceae	Thelebolus	unidentified	0.74315	0.00406888	1.58047				3.05477	1.48724e-21	2.23295													0.537712	0.0462784	0.775254				2.87667	1.57972e-06	0.775254
OTU7164	Fungi	Ascomycota	Leotiomycetes	Thelebolales	Thelebolaceae	Thelebolus	unidentified	1.35944	5.43126e-06	1.62307				4.36869	1.08157e-33	2.19928													0.875682	0.0253157	0.862195				3.74744	8.42836e-10	0.862195
OTU7937	Fungi	Ascomycota	Leotiomycetes	Thelebolales	Thelebolaceae	Thelebolus	unidentified	0.992416	0.000532236	1.47447				3.32372	7.69083e-24	2.17799													1.08518	0.017523	0.742462				3.23964	1.46078e-07	0.742462
OTU8039	Fungi	Ascomycota	Leotiomycetes	Thelebolales	Thelebolaceae	Thelebolus	unidentified	1.24872	2.14405e-05	1.52366				3.43748	5.44282e-23	2.18933													0.598454	0.0404887	0.689076				2.83178	2.55135e-06	0.689076
OTU7984	Fungi	Ascomycota	Leotiomycetes	Thelebolales	Thelebolaceae	Thelebolus	unidentified	1.34921	4.69287e-06	1.61622				3.54621	1.4135e-24	2.20816													2.00797	0.00242343	0.733338				3.59479	2.43727e-08	0.733338
OTU8013	Fungi	Ascomycota	Leotiomycetes	Thelebolales	Thelebolaceae	Thelebolus	unidentified	0.969551	0.000952387	1.41174				4.03171	6.18312e-31	2.15025													0.756263	0.0321558	0.734727				3.84226	7.80805e-10	0.734727
OTU7893	Fungi	Ascomycota	Leotiomycetes	Thelebolales	Thelebolaceae	Thelebolus	unidentified	1.28449	1.6251e-05	1.73007				4.22872	2.05996e-33	2.16702													0.801129	0.0282168	0.808488				3.67674	1.21988e-09	0.808488
OTU8195	Fungi	Ascomycota	Leotiomycetes	Thelebolales	Thelebolaceae	Thelebolus	unidentified	1.72607	3.47102e-08	1.61874				4.73613	1.61082e-33	2.19388													1.70646	0.00565085	0.837478				3.98367	4.64933e-10	0.837478
OTU8221	Fungi	Ascomycota	Leotiomycetes	Thelebolales	Thelebolaceae	Thelebolus	unidentified							1.1802	1.3329e-05	2.12403																			1.06366	0.00858163	1.05762
OTU8070	Fungi	Ascomycota	Leotiomycetes	Thelebolales	Thelebolaceae	Thelebolus	unidentified	0.460177	0.0149879	1.57621				2.6726	9.53081e-20	2.35459																			2.13171	7.35294e-05	1.01211
OTU8309	Fungi	Ascomycota	Leotiomycetes	Thelebolales	Thelebolaceae	Thelebolus	unidentified							0.867988	0.000845972	2.19003																			1.17863	0.0070099	1.00729
OTU8227	Fungi	Ascomycota	Leotiomycetes	Thelebolales	Thelebolaceae	Thelebolus	unidentified							0.667666	0.00403487	2.14231																			0.741578	0.0178137	0.996195
OTU8024	Fungi	Ascomycota	Leotiomycetes	Thelebolales	Thelebolaceae	Thelebolus	unidentified	0.467078	0.0147528	1.73704				2.64203	2.3648e-19	2.21262																			2.29644	3.55699e-05	0.973547
OTU8158	Fungi	Ascomycota	Leotiomycetes	Thelebolales	Thelebolaceae	Thelebolus	unidentified							0.432961	0.0130082	2.15296																			0.575302	0.0264428	0.963781
OTU7778	Fungi	Ascomycota	Leotiomycetes	Thelebolales	Thelebolaceae	Thelebolus	unidentified	1.05696	0.000140308	2.02548				3.43936	1.95157e-27	2.24765																			3.04156	1.04559e-07	0.952056
OTU7962	Fungi	Ascomycota	Leotiomycetes	Thelebolales	Thelebolaceae	Thelebolus	unidentified							2.08862	1.13834e-13	2.19042																			2.01392	0.000388519	0.930127
OTU8188	Fungi	Ascomycota	Leotiomycetes	Thelebolales	Thelebolaceae	Thelebolus	unidentified							1.99312	4.87054e-13	2.16412																			1.90667	0.000609615	0.925954
OTU7997	Fungi	Ascomycota	Leotiomycetes	Thelebolales	Thelebolaceae	Thelebolus	unidentified	0.35083	0.0259004	1.63972				2.6257	8.36845e-19	2.22965																			1.82995	0.000544226	0.921357
OTU8199	Fungi	Ascomycota	Leotiomycetes	Thelebolales	Thelebolaceae	Thelebolus	unidentified	0.340861	0.0301442	1.90812				3.2173	5.01552e-26	2.18054																			3.04855	1.70431e-07	0.915123
OTU7974	Fungi	Ascomycota	Leotiomycetes	Thelebolales	Thelebolaceae	Thelebolus	unidentified	0.842955	0.00203481	1.49688				3.61241	1.06578e-28	2.22002																			3.00341	1.21946e-07	0.91473
OTU9011	Fungi	Ascomycota	Leotiomycetes	Thelebolales	Thelebolaceae	Thelebolus	unidentified	0.938761	0.000887124	1.36116				3.30907	2.97583e-24	2.26664																			2.95557	5.32203e-07	0.914506
OTU8132	Fungi	Ascomycota	Leotiomycetes	Thelebolales	Thelebolaceae	Thelebolus	unidentified	0.392904	0.0225052	1.59775				2.84364	8.44423e-21	2.2012																			2.48881	1.12728e-05	0.911124
OTU7981	Fungi	Ascomycota	Leotiomycetes	Thelebolales	Thelebolaceae	Thelebolus	unidentified							2.6717	4.12413e-20	2.22921																			2.47502	1.11104e-05	0.902724
OTU8447	Fungi	Ascomycota	Leotiomycetes	Thelebolales	Thelebolaceae	Thelebolus	unidentified	0.761598	0.0033209	1.6918				3.41423	3.90165e-27	2.20149																			3.00089	1.27746e-07	0.900015
OTU8103	Fungi	Ascomycota	Leotiomycetes	Thelebolales	Thelebolaceae	Thelebolus	unidentified							2.15905	2.05085e-14	2.23441																			1.86937	0.000589761	0.898502
OTU8111	Fungi	Ascomycota	Leotiomycetes	Thelebolales	Thelebolaceae	Thelebolus	unidentified							0.736372	0.00270738	2.1683																			0.975724	0.0112441	0.897855
OTU8155	Fungi	Ascomycota	Leotiomycetes	Thelebolales	Thelebolaceae	Thelebolus	unidentified							2.25009	1.51219e-15	2.21766																			2.21183	0.000108624	0.895672
OTU8174	Fungi	Ascomycota	Leotiomycetes	Thelebolales	Thelebolaceae	Thelebolus	unidentified							1.00221	0.000144044	2.20657																			1.50875	0.00305428	0.892107
OTU8101	Fungi	Ascomycota	Leotiomycetes	Thelebolales	Thelebolaceae	Thelebolus	unidentified							1.13668	2.36468e-05	2.21469																			1.5805	0.00245823	0.885954
OTU8144	Fungi	Ascomycota	Leotiomycetes	Thelebolales	Thelebolaceae	Thelebolus	unidentified							2.70218	6.01382e-21	2.18471																			2.61773	2.80046e-06	0.885294
OTU8028	Fungi	Ascomycota	Leotiomycetes	Thelebolales	Thelebolaceae	Thelebolus	unidentified							0.819763	0.00142091	2.20017																			0.960056	0.0112441	0.883159
OTU8104	Fungi	Ascomycota	Leotiomycetes	Thelebolales	Thelebolaceae	Thelebolus	unidentified	0.23759	0.0474832	1.48375				2.79616	5.04899e-21	2.20159																			2.44426	1.11615e-05	0.881681
OTU8233	Fungi	Ascomycota	Leotiomycetes	Thelebolales	Thelebolaceae	Thelebolus	unidentified							2.55109	7.95273e-19	2.14909																			2.41038	2.18879e-05	0.86697
OTU7953	Fungi	Ascomycota	Leotiomycetes	Thelebolales	Thelebolaceae	Thelebolus	unidentified	0.909024	0.001259	1.66885				3.83954	4.08532e-31	2.18202																			3.17713	3.57385e-08	0.859232
OTU8181	Fungi	Ascomycota	Leotiomycetes	Thelebolales	Thelebolaceae	Thelebolus	unidentified							2.06271	4.90576e-14	2.17724																			1.81968	0.000668619	0.858781
OTU8175	Fungi	Ascomycota	Leotiomycetes	Thelebolales	Thelebolaceae	Thelebolus	unidentified							2.1482	1.77276e-14	2.20019																			2.0828	0.000243003	0.856328
OTU7946	Fungi	Ascomycota	Leotiomycetes	Thelebolales	Thelebolaceae	Thelebolus	unidentified							2.87274	5.54612e-21	2.20603																			2.40422	1.54286e-05	0.854598
OTU7826	Fungi	Ascomycota	Leotiomycetes	Thelebolales	Thelebolaceae	Thelebolus	unidentified							2.08027	1.37859e-13	2.17647																			1.82504	0.000801763	0.852638
OTU8251	Fungi	Ascomycota	Leotiomycetes	Thelebolales	Thelebolaceae	Thelebolus	unidentified							2.42175	2.54279e-17	2.12419																			2.0109	0.000213343	0.852195
OTU8017	Fungi	Ascomycota	Leotiomycetes	Thelebolales	Thelebolaceae	Thelebolus	unidentified							2.80191	9.06971e-22	2.19649																			2.7901	1.37927e-06	0.852076
OTU8074	Fungi	Ascomycota	Leotiomycetes	Thelebolales	Thelebolaceae	Thelebolus	unidentified							2.22616	4.06052e-15	2.20639																			2.22728	0.000109469	0.849395
OTU8166	Fungi	Ascomycota	Leotiomycetes	Thelebolales	Thelebolaceae	Thelebolus	unidentified	0.229329	0.0493039	1.63422				2.55913	3.71092e-18	2.246																			2.27624	5.42872e-05	0.842273
OTU8177	Fungi	Ascomycota	Leotiomycetes	Thelebolales	Thelebolaceae	Thelebolus	unidentified							2.07923	1.61076e-13	2.14943																			1.73132	0.00115592	0.842174
OTU8327	Fungi	Ascomycota	Leotiomycetes	Thelebolales	Thelebolaceae	Thelebolus	unidentified							0.985724	0.000186418	2.18446																			1.50691	0.0030854	0.84034
OTU8172	Fungi	Ascomycota	Leotiomycetes	Thelebolales	Thelebolaceae	Thelebolus	unidentified	0.898939	0.00110357	1.87853				3.45791	3.5639e-27	2.16577																			2.79728	6.91856e-07	0.840155
OTU8186	Fungi	Ascomycota	Leotiomycetes	Thelebolales	Thelebolaceae	Thelebolus	unidentified	0.657209	0.00659585	1.52872				3.32428	2.575e-25	2.18179																			3.16164	7.6882e-08	0.838394
OTU8154	Fungi	Ascomycota	Leotiomycetes	Thelebolales	Thelebolaceae	Thelebolus	unidentified							2.69145	1.12329e-19	2.15806																			2.6035	7.24106e-06	0.836644
OTU8004	Fungi	Ascomycota	Leotiomycetes	Thelebolales	Thelebolaceae	Thelebolus	unidentified	0.727963	0.00412466	1.57907				3.16359	1.59181e-23	2.20031																			2.45955	1.09809e-05	0.835196
OTU7963	Fungi	Ascomycota	Leotiomycetes	Thelebolales	Thelebolaceae	Thelebolus	unidentified	0.590387	0.00865732	1.82637				2.77732	8.05414e-20	2.20653																			2.48859	1.54286e-05	0.834383
OTU8173	Fungi	Ascomycota	Leotiomycetes	Thelebolales	Thelebolaceae	Thelebolus	unidentified	0.275811	0.0401099	1.62528				2.87761	4.80143e-22	2.2275																			2.80365	1.39549e-06	0.831783
OTU8418	Fungi	Ascomycota	Leotiomycetes	Thelebolales	Thelebolaceae	Thelebolus	unidentified							2.52179	3.076e-18	2.17658																			2.25379	4.72421e-05	0.831208
OTU8010	Fungi	Ascomycota	Leotiomycetes	Thelebolales	Thelebolaceae	Thelebolus	unidentified							0.93664	0.000656152	2.1694																			1.07366	0.00958926	0.829882
OTU8142	Fungi	Ascomycota	Leotiomycetes	Thelebolales	Thelebolaceae	Thelebolus	unidentified							3.13356	3.26209e-25	2.161																			3.04581	2.2353e-07	0.82621
OTU8137	Fungi	Ascomycota	Leotiomycetes	Thelebolales	Thelebolaceae	Thelebolus	unidentified							1.19049	3.78703e-06	2.20399																			1.8772	0.000607375	0.825826
OTU8093	Fungi	Ascomycota	Leotiomycetes	Thelebolales	Thelebolaceae	Thelebolus	unidentified	0.771175	0.00414546	1.43103				4.01354	2.42418e-32	2.18053																			3.70553	8.96944e-10	0.82555
OTU8190	Fungi	Ascomycota	Leotiomycetes	Thelebolales	Thelebolaceae	Thelebolus	unidentified							2.94538	4.91085e-23	2.17029																			2.7576	1.24708e-06	0.824476
OTU7892	Fungi	Ascomycota	Leotiomycetes	Thelebolales	Thelebolaceae	Thelebolus	unidentified	0.729165	0.0052227	1.40356				4.06258	7.12721e-34	2.1584																			3.76115	4.33753e-10	0.822122
OTU7999	Fungi	Ascomycota	Leotiomycetes	Thelebolales	Thelebolaceae	Thelebolus	unidentified							1.17138	6.24036e-06	2.13468																			1.10856	0.00702996	0.817963
OTU8007	Fungi	Ascomycota	Leotiomycetes	Thelebolales	Thelebolaceae	Thelebolus	unidentified	0.841375	0.00155153	1.89128				2.81738	1.01906e-19	2.17796																			2.29937	5.41605e-05	0.816375
OTU7941	Fungi	Ascomycota	Leotiomycetes	Thelebolales	Thelebolaceae	Thelebolus	unidentified	1.08742	0.00018539	1.61732				3.6269	1.97694e-26	2.18808																			3.013	3.4143e-07	0.815061
OTU8035	Fungi	Ascomycota	Leotiomycetes	Thelebolales	Thelebolaceae	Thelebolus	unidentified	0.232917	0.04963	1.62464				2.80477	4.03264e-21	2.19762																			2.77283	1.99843e-06	0.811837
OTU8180	Fungi	Ascomycota	Leotiomycetes	Thelebolales	Thelebolaceae	Thelebolus	unidentified							3.17473	1.79241e-25	2.15705																			3.00822	2.34689e-07	0.808507
OTU8067	Fungi	Ascomycota	Leotiomycetes	Thelebolales	Thelebolaceae	Thelebolus	unidentified							2.39001	4.51426e-17	2.1671																			2.25162	6.76052e-05	0.806181
OTU8183	Fungi	Ascomycota	Leotiomycetes	Thelebolales	Thelebolaceae	Thelebolus	unidentified							1.30702	7.627e-07	2.15054																			2.23501	0.000124224	0.802423
OTU8150	Fungi	Ascomycota	Leotiomycetes	Thelebolales	Thelebolaceae	Thelebolus	unidentified							1.24555	4.94064e-06	2.13867																			0.410818	0.0424006	0.801739
OTU8210	Fungi	Ascomycota	Leotiomycetes	Thelebolales	Thelebolaceae	Thelebolus	unidentified	0.480258	0.0154095	1.45051				3.0485	3.99357e-23	2.17373																			2.8543	9.37382e-07	0.799731
OTU8145	Fungi	Ascomycota	Leotiomycetes	Thelebolales	Thelebolaceae	Thelebolus	unidentified							1.42241	8.15423e-09	2.13035																			2.63928	5.39797e-06	0.799335
OTU8084	Fungi	Ascomycota	Leotiomycetes	Thelebolales	Thelebolaceae	Thelebolus	unidentified	0.662101	0.00715657	1.57249				3.79125	4.51854e-31	2.15518																			3.5664	2.47583e-09	0.799023
OTU8092	Fungi	Ascomycota	Leotiomycetes	Thelebolales	Thelebolaceae	Thelebolus	unidentified							2.60861	3.82281e-19	2.1539																			2.54424	1.12965e-05	0.796593
OTU8139	Fungi	Ascomycota	Leotiomycetes	Thelebolales	Thelebolaceae	Thelebolus	unidentified							3.69302	3.49531e-31	2.138																			3.44758	5.97781e-09	0.795983
OTU8163	Fungi	Ascomycota	Leotiomycetes	Thelebolales	Thelebolaceae	Thelebolus	unidentified							3.31896	2.3966e-27	2.12215																			2.57553	2.13151e-06	0.79423
OTU8032	Fungi	Ascomycota	Leotiomycetes	Thelebolales	Thelebolaceae	Thelebolus	unidentified	0.415873	0.0226029	1.4298				3.75411	6.84528e-31	2.15716																			3.43929	4.42246e-09	0.793606
OTU8192	Fungi	Ascomycota	Leotiomycetes	Thelebolales	Thelebolaceae	Thelebolus	unidentified							3.00331	6.58503e-24	2.16165																			2.72825	1.1199e-06	0.791212
OTU8215	Fungi	Ascomycota	Leotiomycetes	Thelebolales	Thelebolaceae	Thelebolus	unidentified	0.790597	0.00331128	1.58313				3.62045	1.38416e-27	2.18607																			3.29554	2.78332e-08	0.789192
OTU8169	Fungi	Ascomycota	Leotiomycetes	Thelebolales	Thelebolaceae	Thelebolus	unidentified							2.81404	2.03345e-21	2.15895																			2.66393	3.61361e-06	0.788235
OTU8189	Fungi	Ascomycota	Leotiomycetes	Thelebolales	Thelebolaceae	Thelebolus	unidentified	1.01148	0.000523515	1.57337				3.7163	8.24693e-28	2.19738																			3.26829	4.26762e-08	0.786463
OTU8090	Fungi	Ascomycota	Leotiomycetes	Thelebolales	Thelebolaceae	Thelebolus	unidentified							2.08024	3.96511e-13	2.18685																			1.99659	0.000505694	0.786202
OTU8002	Fungi	Ascomycota	Leotiomycetes	Thelebolales	Thelebolaceae	Thelebolus	unidentified	0.791513	0.002562	1.64577				2.99298	1.81545e-21	2.18074																			2.82411	1.54605e-06	0.779618
OTU7985	Fungi	Ascomycota	Leotiomycetes	Thelebolales	Thelebolaceae	Thelebolus	unidentified							2.48511	9.12334e-18	2.18951																			2.38519	3.05564e-05	0.777748
OTU8406	Fungi	Ascomycota	Leotiomycetes	Thelebolales	Thelebolaceae	Thelebolus	unidentified							1.057	4.59255e-05	2.15126																			2.0207	0.00038023	0.777639
OTU7955	Fungi	Ascomycota	Leotiomycetes	Thelebolales	Thelebolaceae	Thelebolus	unidentified	0.984211	0.000677639	1.54762				3.97648	5.11741e-32	2.15288																			3.53192	3.01178e-09	0.77652
OTU7958	Fungi	Ascomycota	Leotiomycetes	Thelebolales	Thelebolaceae	Thelebolus	unidentified							2.11281	2.45878e-13	2.17906																			1.58343	0.00217664	0.775317
OTU8115	Fungi	Ascomycota	Leotiomycetes	Thelebolales	Thelebolaceae	Thelebolus	unidentified	0.238483	0.0392755	1.29163				1.42727	5.00642e-07	2.19208																			1.98792	0.000525212	0.775052
OTU8120	Fungi	Ascomycota	Leotiomycetes	Thelebolales	Thelebolaceae	Thelebolus	unidentified							0.207651	0.0404622	2.15729																			0.56931	0.0281263	0.773588
OTU7949	Fungi	Ascomycota	Leotiomycetes	Thelebolales	Thelebolaceae	Thelebolus	unidentified							1.07378	7.51783e-05	2.14935																			1.6076	0.00236013	0.773234
OTU8054	Fungi	Ascomycota	Leotiomycetes	Thelebolales	Thelebolaceae	Thelebolus	unidentified							2.33895	1.13936e-16	2.18955																			2.34266	4.164e-05	0.772944
OTU8170	Fungi	Ascomycota	Leotiomycetes	Thelebolales	Thelebolaceae	Thelebolus	unidentified	0.637033	0.00691022	1.7182				2.90726	1.01645e-20	2.16498																			2.64322	5.64534e-06	0.769664
OTU8397	Fungi	Ascomycota	Leotiomycetes	Thelebolales	Thelebolaceae	Thelebolus	unidentified							0.429916	0.0134537	2.12963																			1.12028	0.00858163	0.769321
OTU8198	Fungi	Ascomycota	Leotiomycetes	Thelebolales	Thelebolaceae	Thelebolus	unidentified							2.29373	1.52021e-15	2.19199																			1.97501	0.000321953	0.767965
OTU8102	Fungi	Ascomycota	Leotiomycetes	Thelebolales	Thelebolaceae	Thelebolus	unidentified							0.920562	0.000523725	2.13949																			1.38409	0.00432888	0.761531
OTU7986	Fungi	Ascomycota	Leotiomycetes	Thelebolales	Thelebolaceae	Thelebolus	unidentified							3.04412	5.55638e-23	2.1607																			2.78319	1.48927e-06	0.760832
OTU8003	Fungi	Ascomycota	Leotiomycetes	Thelebolales	Thelebolaceae	Thelebolus	unidentified							1.18948	6.24036e-06	2.16457																			1.82755	0.000826643	0.76017
OTU8131	Fungi	Ascomycota	Leotiomycetes	Thelebolales	Thelebolaceae	Thelebolus	unidentified	0.679277	0.00586027	1.72021				3.26154	3.53518e-25	2.17396																			3.12762	1.57461e-07	0.7595
OTU8147	Fungi	Ascomycota	Leotiomycetes	Thelebolales	Thelebolaceae	Thelebolus	unidentified							1.26279	1.5584e-06	2.11492																			2.31372	7.75565e-05	0.754669
OTU8091	Fungi	Ascomycota	Leotiomycetes	Thelebolales	Thelebolaceae	Thelebolus	unidentified							1.47376	5.69461e-09	2.13083																			2.34887	3.05795e-05	0.754091
OTU8193	Fungi	Ascomycota	Leotiomycetes	Thelebolales	Thelebolaceae	Thelebolus	unidentified							3.4943	4.18125e-29	2.14344																			3.40646	1.46276e-08	0.752811
OTU8000	Fungi	Ascomycota	Leotiomycetes	Thelebolales	Thelebolaceae	Thelebolus	unidentified	0.503971	0.0136286	1.40731				2.75638	9.28405e-19	2.1683																			2.43764	2.76895e-05	0.747219
OTU7975	Fungi	Ascomycota	Leotiomycetes	Thelebolales	Thelebolaceae	Thelebolus	unidentified	0.872936	0.00155153	1.67233				3.34385	1.54751e-25	2.18229																			3.20431	1.12249e-07	0.747018
OTU8112	Fungi	Ascomycota	Leotiomycetes	Thelebolales	Thelebolaceae	Thelebolus	unidentified	0.820656	0.00273999	1.63911				3.8494	7.71665e-31	2.14447																			3.0812	7.00204e-08	0.745594
OTU8391	Fungi	Ascomycota	Leotiomycetes	Thelebolales	Thelebolaceae	Thelebolus	unidentified	0.503641	0.0146026	2.06749				3.40249	1.02665e-27	2.13805																			3.29987	3.67129e-08	0.745042
OTU8107	Fungi	Ascomycota	Leotiomycetes	Thelebolales	Thelebolaceae	Thelebolus	unidentified							0.767046	0.00222293	2.14906																			1.1164	0.00824484	0.737356
OTU8225	Fungi	Ascomycota	Leotiomycetes	Thelebolales	Thelebolaceae	Thelebolus	unidentified							1.09861	2.37973e-05	2.15255																			1.92829	0.0005559	0.737163
OTU8306	Fungi	Ascomycota	Leotiomycetes	Thelebolales	Thelebolaceae	Thelebolus	unidentified							1.19011	4.35563e-06	2.13245																			2.21271	0.000132593	0.735975
OTU8276	Fungi	Ascomycota	Leotiomycetes	Thelebolales	Thelebolaceae	Thelebolus	unidentified	0.319628	0.0342417	1.47021				3.10493	2.65529e-23	2.1472																			2.97867	5.32203e-07	0.73539
OTU7927	Fungi	Ascomycota	Leotiomycetes	Thelebolales	Thelebolaceae	Thelebolus	unidentified	0.434574	0.0175424	1.5692				2.30563	1.43446e-14	2.22439																			2.09864	0.000281959	0.73014
OTU8184	Fungi	Ascomycota	Leotiomycetes	Thelebolales	Thelebolaceae	Thelebolus	unidentified	0.89676	0.00135344	1.64318				3.44648	2.06049e-25	2.15298																			3.00966	3.73126e-07	0.729729
OTU7872	Fungi	Ascomycota	Leotiomycetes	Thelebolales	Thelebolaceae	Thelebolus	unidentified	0.504958	0.00963795	1.77252				1.59732	1.36395e-08	2.1461																			2.55216	2.27487e-05	0.727563
OTU8148	Fungi	Ascomycota	Leotiomycetes	Thelebolales	Thelebolaceae	Thelebolus	unidentified							1.28793	3.68696e-07	2.13904																			2.35046	4.6876e-05	0.724824
OTU8135	Fungi	Ascomycota	Leotiomycetes	Thelebolales	Thelebolaceae	Thelebolus	unidentified	0.647486	0.00738956	1.75876				3.32178	2.10291e-25	2.13571																			3.16448	1.44667e-07	0.715591
OTU8081	Fungi	Ascomycota	Leotiomycetes	Thelebolales	Thelebolaceae	Thelebolus	unidentified	0.673507	0.00596981	1.61076				3.05155	3.70092e-22	2.15118																			2.85542	1.47354e-06	0.711405
OTU8063	Fungi	Ascomycota	Leotiomycetes	Thelebolales	Thelebolaceae	Thelebolus	unidentified							2.55268	4.66085e-18	2.16583																			2.37716	3.17074e-05	0.710693
OTU8152	Fungi	Ascomycota	Leotiomycetes	Thelebolales	Thelebolaceae	Thelebolus	unidentified																												0.443703	0.0399098	0.710575
OTU8113	Fungi	Ascomycota	Leotiomycetes	Thelebolales	Thelebolaceae	Thelebolus	unidentified							0.740379	0.00271789	2.19126																			1.0888	0.00897373	0.709139
OTU8176	Fungi	Ascomycota	Leotiomycetes	Thelebolales	Thelebolaceae	Thelebolus	unidentified	0.602258	0.00954504	1.66311				3.3645	1.57331e-25	2.14689																			3.33737	6.28034e-08	0.706742
OTU8050	Fungi	Ascomycota	Leotiomycetes	Thelebolales	Thelebolaceae	Thelebolus	unidentified	0.619149	0.00862436	1.27689				3.10962	4.92601e-22	2.17235																			2.92787	1.22329e-06	0.704892
OTU8087	Fungi	Ascomycota	Leotiomycetes	Thelebolales	Thelebolaceae	Thelebolus	unidentified							2.40331	2.48327e-16	2.18338																			2.28261	7.60252e-05	0.70198
OTU8208	Fungi	Ascomycota	Leotiomycetes	Thelebolales	Thelebolaceae	Thelebolus	unidentified	0.27623	0.0314725	1.59796				1.64631	1.15774e-09	2.18155																			2.60147	1.03821e-05	0.69241
OTU8043	Fungi	Ascomycota	Leotiomycetes	Thelebolales	Thelebolaceae	Thelebolus	unidentified	0.235236	0.0455672	1.70297				2.20293	1.69115e-14	2.19132																			2.13804	0.000204013	0.688837
OTU8167	Fungi	Ascomycota	Leotiomycetes	Thelebolales	Thelebolaceae	Thelebolus	unidentified							0.368716	0.0181649	2.15651																			1.08754	0.00944368	0.686185
OTU8159	Fungi	Ascomycota	Leotiomycetes	Thelebolales	Thelebolaceae	Thelebolus	unidentified																												0.807276	0.016973	0.684128
OTU8110	Fungi	Ascomycota	Leotiomycetes	Thelebolales	Thelebolaceae	Thelebolus	unidentified	0.347227	0.0272094	1.29152				2.39616	2.06933e-15	2.17995																			2.33174	7.86787e-05	0.67654
OTU8105	Fungi	Ascomycota	Leotiomycetes	Thelebolales	Thelebolaceae	Thelebolus	unidentified							0.404636	0.0156996	2.19438																			0.807815	0.017274	0.673503
OTU8146	Fungi	Ascomycota	Leotiomycetes	Thelebolales	Thelebolaceae	Thelebolus	unidentified	0.441702	0.0135272	1.46157				1.5264	8.21261e-08	2.18064																			2.38598	5.27224e-05	0.59203
OTU8223	Fungi	Ascomycota	Leotiomycetes	Thelebolales	Thelebolaceae	Thelebolus	unidentified	0.237663	0.0350443	1.53816				1.04628	0.00018451	2.10604
OTU8121	Fungi	Ascomycota	Leotiomycetes	Thelebolales	Thelebolaceae	Thelebolus	unidentified							0.858885	0.00105428	2.18077
OTU8095	Fungi	Ascomycota	Leotiomycetes	Thelebolales	Thelebolaceae	Thelebolus	unidentified							0.858308	0.00222592	2.1037
OTU8106	Fungi	Ascomycota	Leotiomycetes	Thelebolales	Thelebolaceae	Thelebolus	unidentified							1.15054	1.47443e-05	2.19627
OTU8160	Fungi	Ascomycota	Leotiomycetes	Thelebolales	Thelebolaceae	Thelebolus	unidentified							0.578922	0.00678478	2.15318
OTU8201	Fungi	Ascomycota	Leotiomycetes	Thelebolales	Thelebolaceae	Thelebolus	unidentified							1.03893	0.000107219	2.15881
OTU8207	Fungi	Ascomycota	Leotiomycetes	Thelebolales	Thelebolaceae	Thelebolus	unidentified							0.933743	0.000304737	2.17519
OTU7960	Fungi	Ascomycota	Leotiomycetes	Thelebolales	Thelebolaceae	Thelebolus	unidentified							0.728219	0.003616	2.11234
OTU8182	Fungi	Ascomycota	Leotiomycetes	Thelebolales	Thelebolaceae	Thelebolus	unidentified							0.892093	0.000630207	2.15687
OTU8140	Fungi	Ascomycota	Leotiomycetes	Thelebolales	Thelebolaceae	Thelebolus	unidentified							0.592054	0.00756601	2.60358
OTU8161	Fungi	Ascomycota	Leotiomycetes	Thelebolales	Thelebolaceae	Thelebolus	unidentified							0.289612	0.0260081	2.15957
OTU8205	Fungi	Ascomycota	Leotiomycetes	Thelebolales	Thelebolaceae	Thelebolus	unidentified							1.13022	3.38662e-05	2.32587
OTU8185	Fungi	Ascomycota	Leotiomycetes	Thelebolales	Thelebolaceae	Thelebolus	unidentified							0.831365	0.00124783	2.13106
OTU8085	Fungi	Ascomycota	Leotiomycetes	Thelebolales	Thelebolaceae	Thelebolus	unidentified							0.30373	0.0271258	2.09589
OTU8156	Fungi	Ascomycota	Leotiomycetes	Thelebolales	Thelebolaceae	Thelebolus	unidentified							0.205407	0.0412502	2.1655
OTU8037	Fungi	Ascomycota	Leotiomycetes	Thelebolales	Thelebolaceae	Thelebolus	unidentified							1.2012	6.3186e-06	2.16286
OTU8211	Fungi	Ascomycota	Leotiomycetes	Thelebolales	Thelebolaceae	Thelebolus	unidentified							0.774717	0.00316231	1.64379
OTU7966	Fungi	Ascomycota	Leotiomycetes	Thelebolales	Thelebolaceae	Thelebolus	unidentified							1.20165	5.303e-06	2.25135
OTU8157	Fungi	Ascomycota	Leotiomycetes	Thelebolales	Thelebolaceae	Thelebolus	unidentified							0.998343	0.000209415	2.18951
OTU8196	Fungi	Ascomycota	Leotiomycetes	Thelebolales	Thelebolaceae	Thelebolus	unidentified							0.908079	0.000600589	2.14045
OTU8052	Fungi	Ascomycota	Leotiomycetes	Thelebolales	Thelebolaceae	Thelebolus	unidentified							0.904141	0.000635769	2.12867
OTU8197	Fungi	Ascomycota	Leotiomycetes	Thelebolales	Thelebolaceae	Thelebolus	unidentified							1.07365	8.66407e-05	2.1842
OTU8088	Fungi	Ascomycota	Leotiomycetes	Thelebolales	Thelebolaceae	Thelebolus	unidentified							1.02787	7.45974e-05	2.11945
OTU8171	Fungi	Ascomycota	Leotiomycetes	Thelebolales	Thelebolaceae	Thelebolus	unidentified							1.07049	0.000120457	2.14725
OTU7419	Fungi	Ascomycota	Leotiomycetes	Thelebolales	Thelebolaceae	Thelebolus	unidentified							1.22901	2.44859e-05	2.09534
OTU8194	Fungi	Ascomycota	Leotiomycetes	Thelebolales	Thelebolaceae	Thelebolus	unidentified							1.02947	0.000145745	2.26018
OTU8069	Fungi	Ascomycota	Leotiomycetes	Thelebolales	Thelebolaceae	Thelebolus	unidentified							0.519098	0.00919627	2.16472
OTU8126	Fungi	Ascomycota	Leotiomycetes	Thelebolales	Thelebolaceae	Thelebolus	unidentified							0.285375	0.0268026	2.17888
OTU8071	Fungi	Ascomycota	Leotiomycetes	Thelebolales	Thelebolaceae	Thelebolus	unidentified							0.933531	0.000855971	2.17522
OTU8178	Fungi	Ascomycota	Leotiomycetes	Thelebolales	Thelebolaceae	Thelebolus	unidentified							0.805829	0.00153354	2.14804
OTU8229	Fungi	Ascomycota	Leotiomycetes	Thelebolales	unidentified	unidentified	unidentified	1.13469	0.00145535	0.896375				3.72862	3.62746e-15	1.15957							1.46744	0.0192877	1.0969	1.23029	0.0269609	1.09992
OTU8243	Fungi	Ascomycota	Leotiomycetes	unidentified	unidentified	unidentified	unidentified	1.40032	9.95451e-05	0.856484	0.648248	0.0212366	0.877133													3.94455	2.105e-05	1.23413	2.7423	0.00103656	1.6041	0.986345	0.0169201	1.6041
OTU14470	Fungi	Ascomycota	Leotiomycetes	unidentified	unidentified	unidentified	unidentified	0.630769	0.0143728	0.628473	2.97116	8.3041e-13	1.13896				1.30448	0.0317687	0.767161	2.72017	0.000370717	1.07867	3.22736	7.4079e-05	0.552015							2.72636	1.14773e-08	1.76489
OTU8808	Fungi	Ascomycota	Leotiomycetes	unidentified	unidentified	unidentified	unidentified	1.36568	1.2331e-05	1.10171				2.51409	6.47233e-11	1.33836							0.75028	0.0441333	0.917882										1.10993	0.0129331	1.03956
OTU8005	Fungi	Ascomycota	Leotiomycetes	unidentified	unidentified	unidentified	unidentified							1.2226	1.39248e-05	1.22932
OTU8649	Fungi	Ascomycota	Orbiliomycetes	Orbiliales	Orbiliaceae	Dactylaria	Dactylaria_dimorphospora	2.1594	4.27006e-12	1.74884				1.93733	2.6211e-06	1.68008				1.42468	0.0144479	0.863181	4.44735	6.35655e-09	1.4546				2.66017	0.000584912	1.02334				1.88733	0.00552515	1.02334
OTU4338	Fungi	Ascomycota	Pezizomycetes	Pezizales	Ascobolaceae	Ascobolus	unidentified	1.67099	1.31575e-05	1.61171				2.62921	3.62832e-07	0.95832				3.76273	7.30036e-06	1.3151	1.4253	0.0223849	1.29759
OTU4055	Fungi	Ascomycota	Pezizomycetes	Pezizales	Ascobolaceae	unidentified	unidentified							1.04726	0.00416154	0.990893							2.40407	0.00131535	1.25575
OTU6089	Fungi	Ascomycota	Pezizomycetes	Pezizales	Ascodesmidaceae	Cephaliophora	unidentified	1.4306	1.04371e-06	1.58025	0.335213	0.0388536	0.977455																0.858848	0.0266289	0.928023
OTU3970	Fungi	Ascomycota	Pezizomycetes	Pezizales	Pezizaceae	Iodophanus	Iodophanus_carneus	1.16449	8.67236e-05	1.26892				1.22798	0.00139109	1.94159							1.26958	0.016526	0.863051										0.501641	0.0431565	1.01052
OTU4189	Fungi	Ascomycota	Pezizomycetes	Pezizales	Pezizaceae	Iodophanus	Iodophanus_carneus							0.727571	0.00414588	0.997972
OTU2027	Fungi	Ascomycota	Pezizomycetes	Pezizales	Pezizaceae	Iodophanus	unidentified							1.39929	8.01279e-05	1.38777																			1.58412	0.00567536	1.28571
OTU2981	Fungi	Ascomycota	Pezizomycetes	Pezizales	Pezizaceae	Peziza	Peziza_fimeti							0.243744	0.0356325	0.796194
OTU3121	Fungi	Ascomycota	Pezizomycetes	Pezizales	Pezizaceae	Peziza	Peziza_fruticosa	0.468776	0.0123312	0.716507																						0.425344	0.0271863	0.723855
OTU395	Fungi	Ascomycota	Pezizomycetes	Pezizales	Pezizaceae	Peziza	unidentified							0.664179	0.00614924	1.19715
OTU3036	Fungi	Ascomycota	Pezizomycetes	Pezizales	Pezizaceae	Peziza	unidentified							0.320912	0.0245365	0.852691
OTU1195	Fungi	Ascomycota	Pezizomycetes	Pezizales	Pezizaceae	unidentified	Pezizaceae_sp_SH214051.07FU	0.539721	0.0104603	0.927834				1.13117	0.000789219	1.70558
OTU1561	Fungi	Ascomycota	Pezizomycetes	Pezizales	Pezizaceae	unidentified	unidentified	0.466441	0.0132265	1.32476													1.83537	0.00155567	1.07256
OTU2497	Fungi	Ascomycota	Pezizomycetes	Pezizales	Pyronemataceae	Heydenia	unidentified	0.6516	0.00390227	0.576525	0.230929	0.0482926	0.767528																0.902086	0.017457	1.30641	1.31832	5.29179e-05	1.30641
OTU5477	Fungi	Ascomycota	Pezizomycetes	Pezizales	Pyronemataceae	Heydenia	unidentified	0.476328	0.0136464	0.940453
OTU3431	Fungi	Ascomycota	Pezizomycetes	Pezizales	Pyronemataceae	Scutellinia	Scutellinia_vitreola							0.600212	0.0112419	1.00678																			1.47124	0.00553123	1.75291
OTU6299	Fungi	Ascomycota	Pezizomycetes	Pezizales	Pyronemataceae	unidentified	unidentified	1.54206	0.000344295	1.39663				3.27072	2.60378e-08	1.24107				1.36925	0.0262293	0.901274	3.7658	9.41502e-05	1.36962
OTU3542	Fungi	Ascomycota	Pezizomycetes	Pezizales	Pyronemataceae	unidentified	unidentified	0.708064	0.00318556	0.832813	0.538072	0.0143201	0.755915										0.675947	0.0335188	0.768862
OTU2331	Fungi	Ascomycota	Pezizomycetes	Pezizales	Pyronemataceae	unidentified	unidentified	0.406043	0.0199647	0.854577													1.58116	0.00791716	1.09249
OTU6483	Fungi	Ascomycota	Pezizomycetes	Pezizales	Pyronemataceae	unidentified	unidentified							1.05896	0.00112463	2.02212							0.767834	0.0388385	1.48
OTU6463	Fungi	Ascomycota	Pezizomycetes	Pezizales	Pyronemataceae	unidentified	unidentified							0.759937	0.00613165	1.96377							0.726192	0.0385255	1.41547
OTU3844	Fungi	Ascomycota	Pezizomycetes	Pezizales	Pyronemataceae	unidentified	unidentified																			1.06157	0.0128073	0.639848
OTU6469	Fungi	Ascomycota	Pezizomycetes	Pezizales	Pyronemataceae	unidentified	unidentified							1.80417	6.65475e-08	1.8052
OTU6452	Fungi	Ascomycota	Pezizomycetes	Pezizales	Pyronemataceae	unidentified	unidentified							0.539456	0.0119303	1.96082
OTU6427	Fungi	Ascomycota	Pezizomycetes	Pezizales	Pyronemataceae	unidentified	unidentified							1.12368	0.000755123	1.95634
OTU6088	Fungi	Ascomycota	Pezizomycetes	Pezizales	unidentified	unidentified	unidentified							1.36822	2.82231e-05	1.39632
OTU6450	Fungi	Ascomycota	Pezizomycetes	Pezizales	unidentified	unidentified	unidentified							0.344753	0.021736	2.13696
OTU6505	Fungi	Ascomycota	Pezizomycetes	Pezizales	unidentified	unidentified	unidentified							1.75744	2.41476e-05	0.76641
OTU4505	Fungi	Ascomycota	Pezizomycotina_cls_Incertae_sedis	Pezizomycotina_ord_Incertae_sedis	Pezizomycotina_fam_Incertae_sedis	Hymenula	Hymenula_cerealis																1.18174	0.0246029	0.481631
OTU159	Fungi	Ascomycota	Saccharomycetes	Saccharomycetales	Debaryomycetaceae	Debaryomyces	Debaryomyces_hansenii	0.745679	0.0127126	0.357216	4.10523	7.67169e-22	1.34108																3.894	1.29512e-05	1.36301	2.53939	8.84904e-06	1.36301
OTU6603	Fungi	Ascomycota	Saccharomycetes	Saccharomycetales	Debaryomycetaceae	Meyerozyma	Meyerozyma_guilliermondii				1.09153	0.00128562	1.23228
OTU3239	Fungi	Ascomycota	Saccharomycetes	Saccharomycetales	Debaryomycetaceae	Schwanniomyces	Schwanniomyces_capriottii	0.453429	0.0132483	0.704793	0.271132	0.0417784	0.625759																			0.953992	0.00410162	0.79697
OTU14590	Fungi	Ascomycota	Saccharomycetes	Saccharomycetales	Lipomycetaceae	Lipomyces	Lipomyces_chichibuensis	1.48129	7.99546e-08	1.43885	1.31559	3.76318e-05	1.17435										0.973135	0.0266696	1.12945	2.26637	0.000724907	1.23583				1.18694	0.00195897	1.61498
OTU13409	Fungi	Ascomycota	Saccharomycetes	Saccharomycetales	Lipomycetaceae	Lipomyces	Lipomyces_tetrasporus	0.395489	0.0175739	0.937975										0.540118	0.0410068	0.770937
OTU8988	Fungi	Ascomycota	Saccharomycetes	Saccharomycetales	Lipomycetaceae	unidentified	unidentified																0.571224	0.0392205	1.12938
OTU5276	Fungi	Ascomycota	Saccharomycetes	Saccharomycetales	Metschnikowiaceae	Metschnikowia	unidentified				0.68114	0.0153032	1.72644										1.90303	0.00960137	1.28833				1.67249	0.0119664	1.01557				1.62975	0.0118357	1.01557
OTU4780	Fungi	Ascomycota	Saccharomycetes	Saccharomycetales	Phaffomycetaceae	Wickerhamomyces	Wickerhamomyces_anomalus				2.01956	3.02386e-07	1.36016													1.39126	0.0239877	1.19765	0.85508	0.0406009	0.575865				4.12149	9.30338e-07	0.575865
OTU4942	Fungi	Ascomycota	Saccharomycetes	Saccharomycetales	Phaffomycetaceae	Wickerhamomyces	Wickerhamomyces_anomalus				1.59589	5.26223e-05	0.626263																1.13784	0.021929	0.659869				0.819043	0.0344424	0.659869
OTU4754	Fungi	Ascomycota	Saccharomycetes	Saccharomycetales	Phaffomycetaceae	Wickerhamomyces	Wickerhamomyces_anomalus				2.30736	3.52625e-08	0.763987																0.975957	0.030784	0.642852				1.44454	0.0140592	0.642852
OTU4987	Fungi	Ascomycota	Saccharomycetes	Saccharomycetales	Phaffomycetaceae	Wickerhamomyces	Wickerhamomyces_anomalus				1.74434	1.6011e-05	0.460337																1.05667	0.0248569	0.74266
OTU4935	Fungi	Ascomycota	Saccharomycetes	Saccharomycetales	Phaffomycetaceae	Wickerhamomyces	Wickerhamomyces_anomalus				3.93881	8.97277e-18	1.36911																						3.13817	0.000734316	0.602714
OTU4931	Fungi	Ascomycota	Saccharomycetes	Saccharomycetales	Phaffomycetaceae	Wickerhamomyces	Wickerhamomyces_anomalus				2.49876	2.23585e-09	0.866698																						0.934985	0.0312709	0.59374
OTU5155	Fungi	Ascomycota	Saccharomycetes	Saccharomycetales	Phaffomycetaceae	Wickerhamomyces	Wickerhamomyces_anomalus				0.928382	0.00498324	0.543172
OTU5090	Fungi	Ascomycota	Saccharomycetes	Saccharomycetales	Phaffomycetaceae	Wickerhamomyces	Wickerhamomyces_anomalus				1.28129	0.00082445	0.574269
OTU4933	Fungi	Ascomycota	Saccharomycetes	Saccharomycetales	Phaffomycetaceae	Wickerhamomyces	Wickerhamomyces_anomalus				0.279818	0.0489895	0.603938
OTU4980	Fungi	Ascomycota	Saccharomycetes	Saccharomycetales	Phaffomycetaceae	Wickerhamomyces	Wickerhamomyces_anomalus				0.60409	0.0165546	0.610592
OTU4926	Fungi	Ascomycota	Saccharomycetes	Saccharomycetales	Phaffomycetaceae	Wickerhamomyces	Wickerhamomyces_anomalus				0.63963	0.0154385	0.580645
OTU4988	Fungi	Ascomycota	Saccharomycetes	Saccharomycetales	Phaffomycetaceae	Wickerhamomyces	Wickerhamomyces_anomalus				1.04462	0.0029002	0.787316
OTU4812	Fungi	Ascomycota	Saccharomycetes	Saccharomycetales	Phaffomycetaceae	Wickerhamomyces	Wickerhamomyces_anomalus				4.21553	3.83034e-18	0.818031
OTU4912	Fungi	Ascomycota	Saccharomycetes	Saccharomycetales	Phaffomycetaceae	Wickerhamomyces	Wickerhamomyces_anomalus				0.369438	0.036163	0.815651
OTU5382	Fungi	Ascomycota	Saccharomycetes	Saccharomycetales	Phaffomycetaceae	Wickerhamomyces	Wickerhamomyces_anomalus				1.97644	1.19016e-06	0.414143
OTU4946	Fungi	Ascomycota	Saccharomycetes	Saccharomycetales	Phaffomycetaceae	Wickerhamomyces	Wickerhamomyces_anomalus				1.33057	0.000424632	0.69037
OTU4945	Fungi	Ascomycota	Saccharomycetes	Saccharomycetales	Phaffomycetaceae	Wickerhamomyces	Wickerhamomyces_anomalus				1.05931	0.00242695	0.677713
OTU4954	Fungi	Ascomycota	Saccharomycetes	Saccharomycetales	Phaffomycetaceae	Wickerhamomyces	Wickerhamomyces_anomalus				0.76678	0.00843644	0.610005
OTU4557	Fungi	Ascomycota	Saccharomycetes	Saccharomycetales	Phaffomycetaceae	Wickerhamomyces	Wickerhamomyces_anomalus				0.9493	0.00360975	0.181012
OTU4458	Fungi	Ascomycota	Saccharomycetes	Saccharomycetales	Phaffomycetaceae	Wickerhamomyces	Wickerhamomyces_anomalus				3.65224	2.33821e-14	0.629412
OTU4177	Fungi	Ascomycota	Saccharomycetes	Saccharomycetales	Phaffomycetaceae	Wickerhamomyces	Wickerhamomyces_lynferdii	0.595415	0.00578152	0.343537	0.492304	0.0161457	0.742914				1.46941	0.00987688	0.953917
OTU14325	Fungi	Ascomycota	Saccharomycetes	Saccharomycetales	Pichiaceae	Kregervanrija	Kregervanrija_pseudodelftensis	0.344818	0.021338	0.922997																			0.649933	0.027797	1.31781	1.3006	5.84885e-05	1.31781
OTU14378	Fungi	Ascomycota	Saccharomycetes	Saccharomycetales	Pichiaceae	Kregervanrija	Kregervanrija_pseudodelftensis	1.32798	4.2653e-06	1.05919	1.31925	0.000103337	0.94956																2.69062	4.08977e-05	1.58221	2.70936	1.72464e-12	1.58221
OTU14502	Fungi	Ascomycota	Saccharomycetes	Saccharomycetales	Saccharomycetaceae	Issatchenkia	Issatchenkia_orientalis																									0.450362	0.0278808	1.01351
OTU14504	Fungi	Ascomycota	Saccharomycetes	Saccharomycetales	Saccharomycetaceae	Issatchenkia	Issatchenkia_orientalis																									0.758848	0.00770995	1.01351
OTU14438	Fungi	Ascomycota	Saccharomycetes	Saccharomycetales	Saccharomycetaceae	Issatchenkia	Issatchenkia_orientalis	1.22669	5.87381e-05	0.640792	1.87905	4.01596e-07	0.531958				2.24204	0.00238113	0.545122
OTU14536	Fungi	Ascomycota	Saccharomycetes	Saccharomycetales	Saccharomycetaceae	Issatchenkia	Issatchenkia_orientalis	0.24141	0.0457958	0.615121	0.976143	0.00214028	0.545535
OTU41	Fungi	Ascomycota	Saccharomycetes	Saccharomycetales	Saccharomycetaceae	Saccharomyces	Saccharomyces_cerevisiae				2.00865	2.2715e-06	1.04109
OTU2680	Fungi	Ascomycota	Saccharomycetes	Saccharomycetales	Saccharomycetales_fam_Incertae_sedis	Candida	Candida_friedrichii	1.8608	6.53355e-10	0.665751	1.84937	1.30537e-07	0.524528													1.16013	0.0145981	1.02867
OTU4663	Fungi	Ascomycota	Saccharomycetes	Saccharomycetales	Saccharomycetales_fam_Incertae_sedis	Candida	Candida_glaebosa							1.86702	1.40606e-09	0.761814																			1.61663	0.00354795	0.668627
OTU8889	Fungi	Ascomycota	Saccharomycetes	Saccharomycetales	Saccharomycetales_fam_Incertae_sedis	Candida	Candida_metapsilosis																			1.42252	0.0119777	0.780919
OTU4520	Fungi	Ascomycota	Saccharomycetes	Saccharomycetales	Saccharomycetales_fam_Incertae_sedis	Candida	Candida_saitoana																									0.41366	0.0349023	1.03187
OTU4381	Fungi	Ascomycota	Saccharomycetes	Saccharomycetales	Saccharomycetales_fam_Incertae_sedis	Candida	Candida_saitoana	1.21184	4.05768e-05	1.00612	1.79441	6.06611e-07	0.990019
OTU4369	Fungi	Ascomycota	Saccharomycetes	Saccharomycetales	Saccharomycetales_fam_Incertae_sedis	Candida	Candida_saitoana				1.22518	0.00190794	0.5197
OTU3969	Fungi	Ascomycota	Saccharomycetes	Saccharomycetales	Saccharomycetales_fam_Incertae_sedis	Candida	Candida_santamariae																			0.407897	0.0495029	0.665612
OTU11089	Fungi	Ascomycota	Saccharomycetes	Saccharomycetales	Saccharomycetales_fam_Incertae_sedis	Candida	Candida_tropicalis				1.93351	1.21622e-07	1.00379													2.22759	0.00149494	1.01417				1.46669	0.000990554	1.56489
OTU11357	Fungi	Ascomycota	Saccharomycetes	Saccharomycetales	Saccharomycetales_fam_Incertae_sedis	Candida	Candida_tropicalis				0.765517	0.00676617	0.929195
OTU4391	Fungi	Ascomycota	Saccharomycetes	Saccharomycetales	Saccharomycetales_fam_Incertae_sedis	Candida	Candida_vartiovaarae				1.56691	2.35941e-05	1.14505																			0.844898	0.018589	0.947955
OTU7271	Fungi	Ascomycota	Saccharomycetes	Saccharomycetales	Saccharomycetales_fam_Incertae_sedis	Candida	unidentified										2.72056	0.00010727	0.884294
OTU8441	Fungi	Ascomycota	Saccharomycetes	Saccharomycetales	Saccharomycetales_fam_Incertae_sedis	Nadsonia	Nadsonia_starkeyi-henricii							0.752288	0.00629497	1.03905
OTU5944	Fungi	Ascomycota	Saccharomycetes	Saccharomycetales	unidentified	unidentified	unidentified	3.24959	2.92739e-21	2.38765	2.6664	2.6538e-12	2.00508				3.65318	4.63754e-05	1.18743	3.68232	2.44909e-06	1.4604	1.64136	0.0130501	1.37671	3.49645	1.91012e-05	1.56742	3.56482	3.1493e-06	2.16031	2.63954	4.50377e-08	2.16031
OTU5745	Fungi	Ascomycota	Saccharomycetes	Saccharomycetales	unidentified	unidentified	unidentified	1.23597	1.27223e-06	2.04666	1.18846	7.13801e-05	1.63152										1.08183	0.0186693	1.23547	1.88371	0.00145739	1.44057				0.929888	0.0056056	1.95033
OTU7032	Fungi	Ascomycota	Saccharomycetes	Saccharomycetales	unidentified	unidentified	unidentified	2.32096	3.87112e-14	2.32379	2.32742	2.92907e-11	1.95451				1.17918	0.0347945	1.0821	1.59162	0.0100849	0.916309	1.27833	0.0184556	1.37702	2.43213	0.00117058	1.49653	2.87445	8.68014e-05	2.14114	2.34807	7.37349e-08	2.14114
OTU6042	Fungi	Ascomycota	Saccharomycetes	Saccharomycetales	unidentified	unidentified	unidentified	1.25254	6.00598e-07	2.30431	1.15268	7.99991e-05	1.85524										1.08027	0.0179062	1.2467	1.48606	0.00649733	1.59944	0.477692	0.0476587	2.11056	1.13477	0.0012894	2.11056
OTU5923	Fungi	Ascomycota	Saccharomycetes	Saccharomycetales	unidentified	unidentified	unidentified	2.80917	3.24339e-19	2.46228	2.65439	4.42296e-14	2.05971							2.63218	0.000464032	1.25071	1.88715	0.00607872	1.41852	3.69807	1.71472e-06	1.62498	2.95899	5.21304e-05	2.14996	2.58231	5.89189e-09	2.14996
OTU6592	Fungi	Ascomycota	Saccharomycetes	Saccharomycetales	unidentified	unidentified	unidentified	3.2149	4.91655e-21	2.54358	2.77413	2.52969e-13	2.11193				1.22851	0.0336793	1.17118	3.29033	3.51675e-05	1.30489	2.14193	0.00483187	1.42446	3.42391	2.80025e-05	1.70157	4.03145	1.58863e-07	2.19738	2.81515	4.71891e-09	2.19738
OTU4483	Fungi	Ascomycota	Saccharomycetes	Saccharomycetales	unidentified	unidentified	unidentified	0.696249	0.00237896	1.47573	0.318568	0.0304273	1.58124																			0.783004	0.0084752	1.83524
OTU2993	Fungi	Ascomycota	Saccharomycetes	Saccharomycetales	unidentified	unidentified	unidentified																									0.519989	0.0216543	1.77756
OTU6322	Fungi	Ascomycota	Saccharomycetes	Saccharomycetales	unidentified	unidentified	unidentified	0.573561	0.00516558	1.38462	0.395193	0.0209787	1.22536													0.955497	0.0160236	1.11273				0.534365	0.0221055	1.72366
OTU3147	Fungi	Ascomycota	Saccharomycetes	Saccharomycetales	unidentified	unidentified	unidentified	0.489912	0.012729	0.825706	1.05567	0.000889879	1.26487							2.11379	0.000478884	0.969023										0.424536	0.0464946	1.92059
OTU6454	Fungi	Ascomycota	Saccharomycetes	Saccharomycetales	unidentified	unidentified	unidentified	1.97785	7.15871e-13	2.4287	1.74534	2.42448e-08	1.97724				1.17449	0.0290148	1.11141				0.867198	0.0295225	1.3887	2.69454	0.000104872	1.60003	1.93947	0.00254004	2.20566	1.70453	1.00189e-05	2.20566
OTU6845	Fungi	Ascomycota	Saccharomycetes	Saccharomycetales	unidentified	unidentified	unidentified	2.86558	3.84902e-19	2.42521	2.64157	1.7842e-13	2.03997				1.13553	0.036473	0.971962	2.7751	0.000237522	1.41113	1.88996	0.00678256	1.40567	3.22853	3.23757e-05	1.62341	3.5035	3.08712e-06	2.07182	2.53794	2.58221e-08	2.07182
OTU3758	Fungi	Ascomycota	Saccharomycetes	Saccharomycetales	unidentified	unidentified	unidentified	2.74184	2.57087e-15	1.54813	1.93227	1.11857e-06	1.73077							3.58386	8.24262e-06	1.03897	3.12734	0.000258688	1.02165	3.23658	0.000218739	1.3041	2.76513	0.000663763	1.86498	2.65715	1.89704e-07	1.86498
OTU5489	Fungi	Ascomycota	Saccharomycetes	Saccharomycetales	unidentified	unidentified	unidentified	1.15222	2.09916e-05	1.14558	1.13919	0.000346234	1.20502													0.652547	0.0397562	0.782537				1.12825	0.00300125	1.19939
OTU6306	Fungi	Ascomycota	Saccharomycetes	Saccharomycetales	unidentified	unidentified	unidentified	0.592139	0.00402607	2.09347	0.423297	0.0173582	1.63102																			0.612665	0.0155162	1.80794
OTU3128	Fungi	Ascomycota	Saccharomycetes	Saccharomycetales	unidentified	unidentified	unidentified																									0.356383	0.0446851	1.54585
OTU5690	Fungi	Ascomycota	Saccharomycetes	Saccharomycetales	unidentified	unidentified	unidentified	3.09658	4.38003e-19	2.37727	2.59718	2.09455e-11	1.92138				1.44581	0.0255685	1.07245	3.2168	5.08986e-05	1.35887	2.04898	0.00646816	1.34719	3.32036	7.14519e-05	1.63696	3.50867	5.93951e-06	2.11484	2.5219	2.4456e-07	2.11484
OTU5482	Fungi	Ascomycota	Saccharomycetes	Saccharomycetales	unidentified	unidentified	unidentified	1.69482	4.98132e-10	2.21379	1.72907	6.15964e-08	1.72399										1.55619	0.00792504	1.23308	2.24729	0.00110734	1.69753	0.764538	0.0307236	2.04768	1.42853	0.000347977	2.04768
OTU6369	Fungi	Ascomycota	Saccharomycetes	Saccharomycetales	unidentified	unidentified	unidentified	3.23766	2.63445e-20	2.47024	2.63948	1.31688e-11	2.01271				2.24586	0.00668261	1.19024	3.39455	2.77288e-05	1.24123	2.56386	0.00164882	1.38638	3.23666	0.000126839	1.63562	3.18754	5.21304e-05	2.13439	2.5172	3.32231e-07	2.13439
OTU6120	Fungi	Ascomycota	Saccharomycetes	Saccharomycetales	unidentified	unidentified	unidentified	3.02705	1.35017e-16	2.46429	2.60072	2.25589e-10	2.05319				1.20838	0.0382618	1.1207	3.74542	3.33413e-06	1.39086	1.16945	0.0295129	1.41616	3.36388	0.000129098	1.68627	3.48762	1.69011e-05	2.12276	2.58849	4.8893e-07	2.12276
OTU4132	Fungi	Ascomycota	Saccharomycetes	Saccharomycetales	unidentified	unidentified	unidentified	2.62103	1.37342e-18	2.05615	2.00142	7.54228e-10	1.55107				2.2438	0.00414999	1.15587	2.28016	0.000802926	1.14633	2.66255	0.000133313	1.1995	3.05236	3.79767e-05	1.47112	1.3365	0.0135042	1.53336	0.970498	0.00908176	1.53336
OTU3426	Fungi	Ascomycota	Saccharomycetes	Saccharomycetales	unidentified	unidentified	unidentified																									0.448334	0.0359013	1.73581
OTU5974	Fungi	Ascomycota	Saccharomycetes	Saccharomycetales	unidentified	unidentified	unidentified	2.65561	2.66595e-15	2.50215	2.70592	8.26304e-13	2.0918							2.47158	0.0013487	1.16061	1.89427	0.00814651	1.40321	3.42199	2.80041e-05	1.66223	3.23072	2.79854e-05	2.27482	2.58793	7.26177e-08	2.27482
OTU6093	Fungi	Ascomycota	Saccharomycetes	Saccharomycetales	unidentified	unidentified	unidentified	1.22046	8.17197e-06	1.12132	1.21156	0.000170651	1.18246																0.666917	0.0323998	1.20223	1.41481	0.000128379	1.20223
OTU5278	Fungi	Ascomycota	Saccharomycetes	Saccharomycetales	unidentified	unidentified	unidentified	0.945393	0.000244284	1.13043	0.924015	0.00174603	1.14824																			1.32676	0.000278732	1.22795
OTU6062	Fungi	Ascomycota	Saccharomycetes	Saccharomycetales	unidentified	unidentified	unidentified	1.06203	1.67741e-05	1.91193	0.895514	0.00131541	1.56693													0.888391	0.0216156	1.47945				1.04765	0.00208488	1.57098
OTU6196	Fungi	Ascomycota	Saccharomycetes	Saccharomycetales	unidentified	unidentified	unidentified	3.5147	8.62003e-23	2.47707	2.80565	1.36518e-12	2.06658				3.08877	0.000570161	1.22303	4.55014	7.23439e-09	1.43915	1.78797	0.0111848	1.38657	3.77028	7.18716e-06	1.66845	4.18945	6.0074e-08	2.146	2.7578	3.60255e-08	2.146
OTU2287	Fungi	Ascomycota	Saccharomycetes	Saccharomycetales	unidentified	unidentified	unidentified	1.55509	5.85552e-07	1.54523	0.325474	0.0477051	1.44072				2.73971	0.00184091	0.57103				1.31602	0.0201286	1.26216
OTU3278	Fungi	Ascomycota	Saccharomycetes	Saccharomycetales	unidentified	unidentified	unidentified	1.23956	9.07525e-06	1.74571													2.17658	0.00213233	1.21987
OTU5226	Fungi	Ascomycota	Saccharomycetes	Saccharomycetales	unidentified	unidentified	unidentified																												2.66974	3.08545e-05	1.13457
OTU4636	Fungi	Ascomycota	Saccharomycetes	Saccharomycetales	unidentified	unidentified	unidentified							1.47294	0.000105463	0.535089																			4.18277	3.11121e-09	0.834508
OTU7054	Fungi	Ascomycota	Saccharomycetes	Saccharomycetales	unidentified	unidentified	unidentified	0.379148	0.0141976	2.26751	0.271012	0.0337017	2.04694
OTU3306	Fungi	Ascomycota	Saccharomycetes	Saccharomycetales	unidentified	unidentified	unidentified	0.641009	0.0039829	1.42572
OTU4517	Fungi	Ascomycota	Saccharomycetes	Saccharomycetales	unidentified	unidentified	unidentified	0.429344	0.0126351	1.30733	0.241652	0.0430526	1.44184
OTU4179	Fungi	Ascomycota	Saccharomycetes	Saccharomycetales	unidentified	unidentified	unidentified	0.405006	0.0156253	0.963458
OTU4537	Fungi	Ascomycota	Saccharomycetes	Saccharomycetales	unidentified	unidentified	unidentified	0.189904	0.0467733	1.1066
OTU4129	Fungi	Ascomycota	Saccharomycetes	Saccharomycetales	unidentified	unidentified	unidentified	1.26255	3.21601e-06	1.43577	1.10823	0.000398779	1.11194
OTU4867	Fungi	Ascomycota	Saccharomycetes	Saccharomycetales	unidentified	unidentified	unidentified							1.24269	8.18135e-06	0.343773
OTU9900	Fungi	Ascomycota	Sordariomycetes	Chaetosphaeriales	Chaetosphaeriaceae	Chaetosphaeria	Chaetosphaeria_inaequalis	1.2802	4.62935e-06	1.93701	0.333046	0.0358634	1.87716										2.21651	0.000890722	1.6109
OTU9246	Fungi	Ascomycota	Sordariomycetes	Chaetosphaeriales	Chaetosphaeriaceae	Chaetosphaeria	Chaetosphaeria_inaequalis	0.243752	0.0341863	0.972405													0.783105	0.0262289	0.848775
OTU7452	Fungi	Ascomycota	Sordariomycetes	Chaetosphaeriales	Chaetosphaeriaceae	Chaetosphaeria	unidentified	0.475909	0.010656	1.10362
OTU12130	Fungi	Ascomycota	Sordariomycetes	Coniochaetales	Coniochaetaceae	Coniochaeta	Coniochaeta_cateniformis																									0.598598	0.0154575	1.11473
OTU9429	Fungi	Ascomycota	Sordariomycetes	Coniochaetales	Coniochaetaceae	Coniochaeta	Coniochaeta_cateniformis																0.603364	0.0382535	1.19817
OTU2815	Fungi	Ascomycota	Sordariomycetes	Coniochaetales	Coniochaetaceae	Coniochaeta	Coniochaeta_verticillata																									0.463508	0.0236214	1.47181
OTU2657	Fungi	Ascomycota	Sordariomycetes	Coniochaetales	Coniochaetaceae	Coniochaeta	Coniochaeta_verticillata	0.717876	0.0018692	1.58672													0.970236	0.0196634	1.13788
OTU5852	Fungi	Ascomycota	Sordariomycetes	Coniochaetales	Coniochaetaceae	Coniochaeta	unidentified	0.834986	0.00116502	0.974828										1.22714	0.0102287	0.846779
OTU7940	Fungi	Ascomycota	Sordariomycetes	Coniochaetales	Coniochaetaceae	Coniochaeta	unidentified	0.234704	0.0379143	0.847296
OTU3209	Fungi	Ascomycota	Sordariomycetes	Coniochaetales	Coniochaetaceae	Lecythophora	unidentified	0.223625	0.0403707	0.894613																						0.583088	0.018982	1.3231
OTU6038	Fungi	Ascomycota	Sordariomycetes	Coniochaetales	Coniochaetaceae	Lecythophora	unidentified	0.395228	0.0158262	1.44357													0.689097	0.0325647	1.23483
OTU3685	Fungi	Ascomycota	Sordariomycetes	Coniochaetales	Coniochaetaceae	Lecythophora	unidentified	1.16582	4.42715e-05	1.66839																			2.08179	0.00200655	1.94242
OTU3030	Fungi	Ascomycota	Sordariomycetes	Coniochaetales	Coniochaetaceae	Lecythophora	unidentified	0.688836	0.00261161	1.85823
OTU3948	Fungi	Ascomycota	Sordariomycetes	Coniochaetales	Coniochaetaceae	Lecythophora	unidentified							0.307193	0.0228013	1.20589
OTU4435	Fungi	Ascomycota	Sordariomycetes	Coniochaetales	Coniochaetaceae	unidentified	unidentified	0.400567	0.0171826	1.24045																			0.870452	0.021376	1.07884	1.08443	0.00156304	1.07884
OTU3091	Fungi	Ascomycota	Sordariomycetes	Coniochaetales	Coniochaetaceae	unidentified	unidentified	1.07724	7.43299e-05	2.04436	0.749038	0.00610333	1.64592										1.12819	0.023342	1.38656	0.780447	0.039961	0.925412	0.87045	0.0270531	1.57452	1.52988	0.000318115	1.57452
OTU4321	Fungi	Ascomycota	Sordariomycetes	Coniochaetales	Coniochaetaceae	unidentified	unidentified	0.183724	0.0490937	0.911512										0.958581	0.0122191	0.792817
OTU5605	Fungi	Ascomycota	Sordariomycetes	Coniochaetales	Coniochaetaceae	unidentified	unidentified	0.362916	0.0227423	0.953125				0.437583	0.021508	1.6245										1.5382	0.0067345	1.13674
OTU7502	Fungi	Ascomycota	Sordariomycetes	Coniochaetales	unidentified	unidentified	unidentified	1.45568	9.54897e-06	1.70259	0.449702	0.0337354	1.40072				3.00547	0.000609203	1.14058										1.23997	0.018009	1.75358	0.936656	0.0156548	1.75358
OTU7812	Fungi	Ascomycota	Sordariomycetes	Coniochaetales	unidentified	unidentified	unidentified	0.743299	0.00215942	1.02035																1.37315	0.00826542	0.934221
OTU5985	Fungi	Ascomycota	Sordariomycetes	Diaporthales	Diaporthales_fam_Incertae_sedis	Botryodiplodia	Botryodiplodia_fraxini																									0.973945	0.00258765	1.76411
OTU4844	Fungi	Ascomycota	Sordariomycetes	Diaporthales	Gnomoniaceae	Apiognomonia	Apiognomonia_errabunda				0.857272	0.00395165	1.34281																			0.627885	0.0159755	1.48607
OTU4500	Fungi	Ascomycota	Sordariomycetes	Glomerellales	Glomerellaceae	Colletotrichum	Colletotrichum_linicola							0.980299	0.000335875	1.21734
OTU9769	Fungi	Ascomycota	Sordariomycetes	Glomerellales	Glomerellaceae	Colletotrichum	unidentified	1.8425	9.16421e-10	0.987503				2.28073	1.41117e-09	1.22084				1.90218	0.00424459	1.22292				2.21582	0.00300247	1.26898	0.585755	0.0479901	0.325504				1.12907	0.0156074	0.325504
OTU10586	Fungi	Ascomycota	Sordariomycetes	Glomerellales	Plectosphaerellaceae	Acrostalagmus	Acrostalagmus_luteoalbus	2.4533	3.27241e-15	1.60142	1.59855	5.40167e-06	0.514466										3.51705	4.53776e-06	0.933665	2.64846	0.00107517	1.84488	2.51585	0.00063455	1.02523				1.04637	0.0209366	1.02523
OTU10598	Fungi	Ascomycota	Sordariomycetes	Glomerellales	Plectosphaerellaceae	Lectera	Lectera_longa	1.80344	4.02887e-07	0.550561				4.62972	7.30677e-26	1.41002																			5.42906	4.50322e-14	0.37536
OTU11662	Fungi	Ascomycota	Sordariomycetes	Glomerellales	Plectosphaerellaceae	Plectosphaerella	Plectosphaerella_oligotrophica																									0.994204	0.00176918	1.7849
OTU9893	Fungi	Ascomycota	Sordariomycetes	Glomerellales	Plectosphaerellaceae	unidentified	unidentified																									0.618206	0.0150123	1.65638
OTU8634	Fungi	Ascomycota	Sordariomycetes	Hypocreales	Bionectriaceae	Clonostachys	Clonostachys_buxi													0.650006	0.0265648	0.596495
OTU8822	Fungi	Ascomycota	Sordariomycetes	Hypocreales	Bionectriaceae	Clonostachys	Clonostachys_divergens	0.242856	0.0444744	1.34983	1.28554	9.35818e-05	1.50814										0.971667	0.0266696	1.46991							1.12433	0.00376443	1.31687
OTU8966	Fungi	Ascomycota	Sordariomycetes	Hypocreales	Bionectriaceae	Clonostachys	Clonostachys_miodochialis	1.65207	2.31282e-07	0.895968				1.34359	0.00151294	1.30141	1.81926	0.0159415	0.548041	1.69326	0.0104071	0.581486	1.4275	0.0205416	1.18364				2.79277	0.000296781	0.626298				0.799017	0.0356891	0.626298
OTU8961	Fungi	Ascomycota	Sordariomycetes	Hypocreales	Bionectriaceae	Clonostachys	unidentified	2.31317	1.18601e-12	1.92343				1.80961	4.69458e-05	2.24889	1.20144	0.0328426	1.18108				4.0701	2.70123e-07	1.2301	3.08664	0.000307462	1.59333
OTU5610	Fungi	Ascomycota	Sordariomycetes	Hypocreales	Bionectriaceae	Gliomastix	Gliomastix_tumulicola	2.8922	9.82121e-22	1.95594	1.86374	1.55819e-08	1.42923	0.456568	0.0328201	1.79829				0.909048	0.0294856	1.10755	3.59301	4.77864e-07	1.02565	2.8254	0.000124122	1.38608	3.34976	2.64196e-06	1.79816	1.93462	2.76344e-06	1.79816
OTU4846	Fungi	Ascomycota	Sordariomycetes	Hypocreales	Bionectriaceae	Hydropisphaera	Hydropisphaera_bambusicola	0.214156	0.0414051	1.11714
OTU10828	Fungi	Ascomycota	Sordariomycetes	Hypocreales	Bionectriaceae	Hydropisphaera	unidentified	1.81877	4.44942e-09	1.75331				1.85334	5.75082e-06	1.63426							2.90463	0.000247954	1.57171				1.00757	0.0245907	1.01938				1.94601	0.00358165	1.01938
OTU9118	Fungi	Ascomycota	Sordariomycetes	Hypocreales	Bionectriaceae	unidentified	unidentified	1.39908	1.52064e-07	1.78018	1.11692	0.000243573	1.39551							1.27443	0.011341	1.10375	0.981637	0.0262289	1.14069							1.27057	0.000720689	1.61931
OTU8458	Fungi	Ascomycota	Sordariomycetes	Hypocreales	Bionectriaceae	unidentified	unidentified							0.46552	0.0131926	0.949073
OTU7568	Fungi	Ascomycota	Sordariomycetes	Hypocreales	Bionectriaceae	Valsonectria	Valsonectria_pulchella	0.563765	0.0122303	0.634474	0.691867	0.010828	0.576923				2.27535	0.00559362	0.680219
OTU6804	Fungi	Ascomycota	Sordariomycetes	Hypocreales	Clavicipitaceae	Epichloe	Epichloe_typhina							0.210757	0.0421707	0.924345
OTU5027	Fungi	Ascomycota	Sordariomycetes	Hypocreales	Clavicipitaceae	Metapochonia	unidentified	1.4115	8.27118e-07	1.82223				1.47845	0.000120457	2.18702							2.06081	0.00296539	1.60936
OTU5221	Fungi	Ascomycota	Sordariomycetes	Hypocreales	Clavicipitaceae	Metapochonia	unidentified	1.21837	5.41353e-06	1.57071													1.40286	0.0130211	1.12533	1.86266	0.00304564	1.29812
OTU2801	Fungi	Ascomycota	Sordariomycetes	Hypocreales	Clavicipitaceae	Metarhizium	Metarhizium_carneum	1.12321	0.000332188	1.61529				0.85186	0.0106071	1.95543							0.839552	0.0382535	1.03473	1.22304	0.0203417	1.57368
OTU6224	Fungi	Ascomycota	Sordariomycetes	Hypocreales	Clavicipitaceae	Metarhizium	Metarhizium_marquandii	0.342289	0.0235335	1.0108				1.12698	0.000299924	2.4392										1.27675	0.010499	1.13073							0.441609	0.0455779	1.23084
OTU8266	Fungi	Ascomycota	Sordariomycetes	Hypocreales	Clavicipitaceae	Paecilomyces	Paecilomyces_penicillatus																									0.354878	0.0403657	1.00308
OTU11717	Fungi	Ascomycota	Sordariomycetes	Hypocreales	Clavicipitaceae	unidentified	unidentified	3.40534	5.06776e-24	1.65763	1.54146	1.62025e-05	0.909626	1.80541	6.31473e-05	1.4376				2.18529	0.00301501	0.785024	3.93011	4.66169e-07	1.08666	3.62447	9.84081e-06	1.13743	2.95655	0.000172288	0.523654				2.64539	0.000746767	0.523654
OTU11140	Fungi	Ascomycota	Sordariomycetes	Hypocreales	Clavicipitaceae	unidentified	unidentified	0.363775	0.0257242	0.774974				0.891419	0.00459275	1.39974
OTU7741	Fungi	Ascomycota	Sordariomycetes	Hypocreales	Cordycipitaceae	Beauveria	Beauveria_bassiana				1.21469	0.000335443	0.984497																			1.02183	0.00702335	0.995419
OTU7805	Fungi	Ascomycota	Sordariomycetes	Hypocreales	Cordycipitaceae	Beauveria	Beauveria_pseudobassiana	1.67143	3.34931e-06	0.734165	3.36193	2.28875e-16	1.15489										3.66836	3.81045e-05	0.829016	3.26675	0.000384374	1.6109				1.56541	0.00267697	0.992368
OTU7627	Fungi	Ascomycota	Sordariomycetes	Hypocreales	Cordycipitaceae	Beauveria	Beauveria_sungii																									0.337441	0.0427487	1.10136
OTU8016	Fungi	Ascomycota	Sordariomycetes	Hypocreales	Cordycipitaceae	Cordyceps	Cordyceps_brongniartii	0.327004	0.0236893	0.988156
OTU4722	Fungi	Ascomycota	Sordariomycetes	Hypocreales	Cordycipitaceae	Isaria	Isaria_fumosorosea	0.280427	0.030142	0.348875																3.48717	2.02895e-07	0.938034
OTU6337	Fungi	Ascomycota	Sordariomycetes	Hypocreales	Cordycipitaceae	Lecanicillium	Lecanicillium_longisporum				0.318117	0.0332978	1.29951																0.573143	0.0344226	1.35293	1.29171	0.000123589	1.35293
OTU5193	Fungi	Ascomycota	Sordariomycetes	Hypocreales	Cordycipitaceae	Lecanicillium	Lecanicillium_muscarium				1.83635	1.18023e-05	1.18811
OTU5590	Fungi	Ascomycota	Sordariomycetes	Hypocreales	Hypocreaceae	Hypomyces	Hypomyces_microspermus				0.538802	0.016617	1.71808
OTU4644	Fungi	Ascomycota	Sordariomycetes	Hypocreales	Hypocreaceae	Hypomyces	unidentified																			1.19541	0.00972126	1.16408
OTU8565	Fungi	Ascomycota	Sordariomycetes	Hypocreales	Hypocreaceae	Monocillium	Monocillium_constrictum	1.01525	0.000173505	0.898928	0.801952	0.0045629	0.719804													1.03372	0.0127359	0.891064
OTU8587	Fungi	Ascomycota	Sordariomycetes	Hypocreales	Hypocreaceae	Monocillium	Monocillium_griseo-ochraceum	1.49505	2.8503e-08	1.71224	1.28751	3.48707e-05	1.2767										1.02864	0.0232444	0.930566	1.47326	0.00963731	1.50778	1.64124	0.00451433	1.57659	1.66582	6.71134e-06	1.57659
OTU7809	Fungi	Ascomycota	Sordariomycetes	Hypocreales	Hypocreaceae	Monocillium	Monocillium_griseo-ochraceum	2.73612	4.06514e-19	2.34712	2.13376	2.87615e-10	2.10102							2.48976	0.000620577	1.43278	2.81058	0.000256684	1.66287	2.87372	0.000150239	1.75296	3.55739	6.46097e-07	2.09753	2.61567	6.18257e-10	2.09753
OTU7250	Fungi	Ascomycota	Sordariomycetes	Hypocreales	Hypocreaceae	Monocillium	Monocillium_griseo-ochraceum	0.859315	0.000878286	1.867													1.87643	0.00189426	1.64504
OTU8985	Fungi	Ascomycota	Sordariomycetes	Hypocreales	Hypocreaceae	Monocillium	Monocillium_loricatum	1.34315	1.24637e-06	0.656158	1.28097	7.70455e-05	0.583047																0.789042	0.0251388	1.01466	1.39148	9.48994e-05	1.01466
OTU9654	Fungi	Ascomycota	Sordariomycetes	Hypocreales	Hypocreaceae	Monocillium	Monocillium_loricatum	1.34537	2.57642e-06	0.491462	1.43519	2.43338e-05	0.523397							0.597793	0.0284948	0.146783
OTU8827	Fungi	Ascomycota	Sordariomycetes	Hypocreales	Hypocreaceae	Monocillium	Monocillium_loricatum	1.0543	0.000111502	0.781129	1.02118	0.00119733	0.704498
OTU7467	Fungi	Ascomycota	Sordariomycetes	Hypocreales	Hypocreaceae	Monocillium	Monocillium_mucidum	0.760398	0.00215097	1.40852													0.943825	0.0192069	1.61376
OTU8503	Fungi	Ascomycota	Sordariomycetes	Hypocreales	Hypocreaceae	Monocillium	unidentified	0.503382	0.0105785	0.626004
OTU2381	Fungi	Ascomycota	Sordariomycetes	Hypocreales	Hypocreaceae	Trichoderma	Trichoderma_aerugineum	1.2319	5.57582e-06	1.05127	1.16618	0.000239304	0.889272																0.677331	0.0301778	0.95469	1.33074	0.000167074	0.95469
OTU2795	Fungi	Ascomycota	Sordariomycetes	Hypocreales	Hypocreaceae	Trichoderma	Trichoderma_albolutescens							0.205595	0.0420476	1.3424
OTU2894	Fungi	Ascomycota	Sordariomycetes	Hypocreales	Hypocreaceae	Trichoderma	Trichoderma_amazonicum	0.819617	0.000727273	1.35977																			0.851748	0.019885	1.29969	0.969369	0.00218522	1.29969
OTU4583	Fungi	Ascomycota	Sordariomycetes	Hypocreales	Hypocreaceae	Trichoderma	Trichoderma_atroviride	2.17409	4.86449e-13	1.95325	1.64808	1.88534e-06	1.66772							2.15987	0.00157141	1.2945	3.32352	7.67976e-06	1.55063				2.77431	7.99724e-05	1.53947	1.93813	6.89247e-06	1.53947
OTU1794	Fungi	Ascomycota	Sordariomycetes	Hypocreales	Hypocreaceae	Trichoderma	Trichoderma_citrinoviride	0.349098	0.0198228	0.967427																						1.11419	0.000619461	1.07479
OTU2333	Fungi	Ascomycota	Sordariomycetes	Hypocreales	Hypocreaceae	Trichoderma	Trichoderma_delicatulum	1.03483	0.000160462	0.872516	0.993616	0.00156181	0.690139
OTU2673	Fungi	Ascomycota	Sordariomycetes	Hypocreales	Hypocreaceae	Trichoderma	Trichoderma_fomiticola													0.790919	0.0205907	0.618437
OTU4898	Fungi	Ascomycota	Sordariomycetes	Hypocreales	Hypocreaceae	Trichoderma	Trichoderma_hamatum	0.690044	0.00424654	0.8815													2.53988	0.000157217	0.843001
OTU2659	Fungi	Ascomycota	Sordariomycetes	Hypocreales	Hypocreaceae	Trichoderma	Trichoderma_hengshanicum	0.299201	0.0259765	0.540435																0.594889	0.0330146	1.02137
OTU2809	Fungi	Ascomycota	Sordariomycetes	Hypocreales	Hypocreaceae	Trichoderma	Trichoderma_lanuginosum	0.486093	0.0154068	0.952824													0.844417	0.0361058	1.30648				1.80156	0.00407518	0.802211	1.12865	0.00440157	0.802211
OTU2684	Fungi	Ascomycota	Sordariomycetes	Hypocreales	Hypocreaceae	Trichoderma	Trichoderma_piluliferum	0.342057	0.0271126	1.32816
OTU2664	Fungi	Ascomycota	Sordariomycetes	Hypocreales	Hypocreaceae	Trichoderma	Trichoderma_polysporum																						0.423141	0.0497399	1.83846	1.01487	0.00175978	1.83846
OTU404	Fungi	Ascomycota	Sordariomycetes	Hypocreales	Hypocreaceae	Trichoderma	Trichoderma_rhododendri	0.191093	0.0478567	1.1402																0.75331	0.0237503	1.29534
OTU2277	Fungi	Ascomycota	Sordariomycetes	Hypocreales	Hypocreaceae	Trichoderma	Trichoderma_spinulosum	0.981876	0.000160212	1.12061	0.32182	0.0327917	0.778619
OTU2375	Fungi	Ascomycota	Sordariomycetes	Hypocreales	Hypocreaceae	Trichoderma	Trichoderma_spinulosum							1.02889	0.00395582	1.27367
OTU5036	Fungi	Ascomycota	Sordariomycetes	Hypocreales	Hypocreaceae	Trichoderma	Trichoderma_spirale													0.835038	0.0168632	0.727761
OTU2827	Fungi	Ascomycota	Sordariomycetes	Hypocreales	Hypocreaceae	Trichoderma	Trichoderma_spirale	0.500111	0.00922028	1.0745
OTU2390	Fungi	Ascomycota	Sordariomycetes	Hypocreales	Hypocreaceae	Trichoderma	unidentified	0.184424	0.0476055	1.22182
OTU9124	Fungi	Ascomycota	Sordariomycetes	Hypocreales	Hypocreales_fam_Incertae_sedis	Acremonium	Acremonium_alternatum	0.556109	0.00667753	1.1882	0.222922	0.0488949	1.2124																			0.659741	0.0143564	1.13233
OTU8813	Fungi	Ascomycota	Sordariomycetes	Hypocreales	Hypocreales_fam_Incertae_sedis	Acremonium	Acremonium_alternatum										1.57814	0.0123759	0.645842
OTU7252	Fungi	Ascomycota	Sordariomycetes	Hypocreales	Hypocreales_fam_Incertae_sedis	Acremonium	Acremonium_charticola	0.380474	0.0171838	1.2451
OTU7274	Fungi	Ascomycota	Sordariomycetes	Hypocreales	Hypocreales_fam_Incertae_sedis	Acremonium	Acremonium_exuviarum	0.806634	0.000762868	1.53317																0.573937	0.0375989	1.22798
OTU10833	Fungi	Ascomycota	Sordariomycetes	Hypocreales	Hypocreales_fam_Incertae_sedis	Acremonium	Acremonium_furcatum	0.596842	0.0103162	1.53941													1.0725	0.0256709	1.46355				1.61957	0.00675747	1.78999	0.607837	0.0285809	1.78999
OTU7662	Fungi	Ascomycota	Sordariomycetes	Hypocreales	Hypocreales_fam_Incertae_sedis	Acremonium	Acremonium_persicinum																									0.610005	0.0144367	1.88374
OTU7096	Fungi	Ascomycota	Sordariomycetes	Hypocreales	Hypocreales_fam_Incertae_sedis	Acremonium	Acremonium_persicinum	0.88628	0.000944068	1.10159				0.74799	0.00836992	1.12154
OTU12188	Fungi	Ascomycota	Sordariomycetes	Hypocreales	Hypocreales_fam_Incertae_sedis	Acremonium	Acremonium_pilosum																									0.50648	0.0237994	0.742892
OTU9436	Fungi	Ascomycota	Sordariomycetes	Hypocreales	Hypocreales_fam_Incertae_sedis	Acremonium	Acremonium_pilosum																0.963975	0.0205416	0.711742
OTU6692	Fungi	Ascomycota	Sordariomycetes	Hypocreales	Hypocreales_fam_Incertae_sedis	Acremonium	Acremonium_rutilum	2.99158	2.01658e-15	2.00784				3.3024	2.77005e-11	1.65009	2.29256	0.00757192	1.19537				4.01988	2.57949e-06	1.23761	4.24362	1.7522e-06	1.70137	1.42925	0.0166887	0.591888				1.10767	0.025308	0.591888
OTU10607	Fungi	Ascomycota	Sordariomycetes	Hypocreales	Hypocreales_fam_Incertae_sedis	Acremonium	unidentified																									1.11435	0.000580236	1.80093
OTU10945	Fungi	Ascomycota	Sordariomycetes	Hypocreales	Hypocreales_fam_Incertae_sedis	Acremonium	unidentified																									0.642696	0.0133967	1.90267
OTU10960	Fungi	Ascomycota	Sordariomycetes	Hypocreales	Hypocreales_fam_Incertae_sedis	Acremonium	unidentified	0.564463	0.00649876	0.957789	0.433122	0.019612	1.36119																0.743701	0.0251388	1.87664	1.27243	0.000155412	1.87664
OTU11071	Fungi	Ascomycota	Sordariomycetes	Hypocreales	Hypocreales_fam_Incertae_sedis	Acremonium	unidentified	0.28521	0.028105	0.959417																						0.537781	0.021801	1.81777
OTU10943	Fungi	Ascomycota	Sordariomycetes	Hypocreales	Hypocreales_fam_Incertae_sedis	Acremonium	unidentified	0.212989	0.0424564	0.921543																						0.828022	0.00597101	1.83709
OTU10613	Fungi	Ascomycota	Sordariomycetes	Hypocreales	Hypocreales_fam_Incertae_sedis	Acremonium	unidentified	2.10907	4.71219e-09	0.948695	1.89049	5.50261e-06	1.36025													1.98823	0.00915495	1.10217	2.21214	0.00401938	1.877	0.972796	0.0180516	1.877
OTU10963	Fungi	Ascomycota	Sordariomycetes	Hypocreales	Hypocreales_fam_Incertae_sedis	Acremonium	unidentified	0.287389	0.0266101	1.12805																						0.523632	0.0218974	1.93558
OTU10953	Fungi	Ascomycota	Sordariomycetes	Hypocreales	Hypocreales_fam_Incertae_sedis	Acremonium	unidentified	0.425868	0.0139998	0.82033	0.379446	0.0246985	1.28617																0.553367	0.0344957	1.87831	1.33229	5.84492e-05	1.87831
OTU10955	Fungi	Ascomycota	Sordariomycetes	Hypocreales	Hypocreales_fam_Incertae_sedis	Acremonium	unidentified	1.072	6.4234e-05	0.919187	0.612637	0.0106678	1.26249													1.78859	0.00295129	1.24507
OTU10949	Fungi	Ascomycota	Sordariomycetes	Hypocreales	Hypocreales_fam_Incertae_sedis	Acremonium	unidentified	0.341442	0.0216003	0.977885	0.462337	0.0175203	1.39688
OTU10916	Fungi	Ascomycota	Sordariomycetes	Hypocreales	Hypocreales_fam_Incertae_sedis	Acremonium	unidentified	0.79321	0.00116097	1.03657	0.53769	0.0126964	1.33978
OTU10950	Fungi	Ascomycota	Sordariomycetes	Hypocreales	Hypocreales_fam_Incertae_sedis	Acremonium	unidentified	0.354315	0.018634	0.918014
OTU10962	Fungi	Ascomycota	Sordariomycetes	Hypocreales	Hypocreales_fam_Incertae_sedis	Acremonium	unidentified	0.755468	0.00197509	1.02853	0.238783	0.0483602	1.33469
OTU12216	Fungi	Ascomycota	Sordariomycetes	Hypocreales	Hypocreales_fam_Incertae_sedis	Chlamydocillium	Chlamydocillium_cyanophilum	2.92907	2.57757e-16	1.77476	1.74737	1.64461e-05	1.66194	0.466383	0.0440236	0.417524							3.63917	3.40773e-05	1.45131	3.16916	0.000708001	1.21068	3.79722	5.07919e-06	1.84006	2.63944	5.42156e-07	1.84006
OTU12229	Fungi	Ascomycota	Sordariomycetes	Hypocreales	Hypocreales_fam_Incertae_sedis	Chlamydocillium	Chlamydocillium_cyanophilum																0.935245	0.0333917	1.13699
OTU7671	Fungi	Ascomycota	Sordariomycetes	Hypocreales	Hypocreales_fam_Incertae_sedis	Emericellopsis	Emericellopsis_glabra	0.680136	0.00326504	0.924862	0.62939	0.00882547	0.6846
OTU7601	Fungi	Ascomycota	Sordariomycetes	Hypocreales	Hypocreales_fam_Incertae_sedis	Emericellopsis	Emericellopsis_humicola	0.9687	0.000225879	0.982549	0.532327	0.0142266	0.703168
OTU7614	Fungi	Ascomycota	Sordariomycetes	Hypocreales	Hypocreales_fam_Incertae_sedis	Emericellopsis	Emericellopsis_minima	1.28493	4.47585e-06	1.47401	0.982541	0.00158857	1.52866
OTU7267	Fungi	Ascomycota	Sordariomycetes	Hypocreales	Hypocreales_fam_Incertae_sedis	Fusariella	unidentified							1.24073	1.73357e-05	2.04058																			0.580504	0.0300395	0.594067
OTU3410	Fungi	Ascomycota	Sordariomycetes	Hypocreales	Hypocreales_fam_Incertae_sedis	Gliocladium	unidentified	1.52714	2.31437e-08	1.67791	1.41376	8.87878e-06	1.33922										2.55307	0.000147439	1.17231	0.738858	0.0355348	1.7778	1.76664	0.00250803	1.88067	1.90948	1.54241e-07	1.88067
OTU3294	Fungi	Ascomycota	Sordariomycetes	Hypocreales	Hypocreales_fam_Incertae_sedis	Gliocladium	unidentified	0.408132	0.0152661	1.01078
OTU9881	Fungi	Ascomycota	Sordariomycetes	Hypocreales	Hypocreales_fam_Incertae_sedis	Leucosphaerina	Leucosphaerina_arxii	0.961885	0.000201089	1.36769				0.600254	0.0122308	2.28981													1.11108	0.0128362	0.884386
OTU9521	Fungi	Ascomycota	Sordariomycetes	Hypocreales	Hypocreales_fam_Incertae_sedis	Myxocephala	Myxocephala_albida							0.253027	0.0328924	1.68213
OTU6934	Fungi	Ascomycota	Sordariomycetes	Hypocreales	Hypocreales_fam_Incertae_sedis	Sarocladium	Sarocladium_bactrocephalum				2.41937	6.30593e-09	1.48155																			1.49558	0.00276882	1.20434
OTU10569	Fungi	Ascomycota	Sordariomycetes	Hypocreales	Hypocreales_fam_Incertae_sedis	unidentified	unidentified	1.22735	7.98743e-06	1.22356	0.909972	0.00241279	1.05484																			0.766383	0.00866447	1.09553
OTU7255	Fungi	Ascomycota	Sordariomycetes	Hypocreales	Hypocreales_fam_Incertae_sedis	unidentified	unidentified	2.92562	4.7685e-17	1.70379	1.29907	0.000906873	1.27031	1.45506	0.00178561	1.38697							3.57847	3.85229e-05	1.34836	1.74938	0.0122511	1.48953	3.27237	4.68924e-05	0.559089				3.00412	0.000194589	0.559089
OTU9419	Fungi	Ascomycota	Sordariomycetes	Hypocreales	Hypocreales_fam_Incertae_sedis	unidentified	unidentified	0.891625	0.00299659	0.954451				0.51748	0.029046	1.1018													2.36018	0.000801446	0.349671				1.5462	0.00770243	0.349671
OTU9193	Fungi	Ascomycota	Sordariomycetes	Hypocreales	Nectriaceae	Cosmospora	Cosmospora_viridescens	0.688338	0.00284745	1.53015	0.594926	0.00992043	1.19744
OTU11632	Fungi	Ascomycota	Sordariomycetes	Hypocreales	Nectriaceae	Cylindrocarpon	Cylindrocarpon_faginatum	0.255439	0.0361732	1.1178
OTU11617	Fungi	Ascomycota	Sordariomycetes	Hypocreales	Nectriaceae	Dactylonectria	Dactylonectria_estremocensis	0.496154	0.0180464	1.56433
OTU10000	Fungi	Ascomycota	Sordariomycetes	Hypocreales	Nectriaceae	Fusarium	Fusarium_oxysporum																												0.51999	0.0417364	0.800679
OTU7449	Fungi	Ascomycota	Sordariomycetes	Hypocreales	Nectriaceae	Fusarium	unidentified				0.425156	0.0225738	0.979953
OTU9420	Fungi	Ascomycota	Sordariomycetes	Hypocreales	Nectriaceae	Fusicolla	Fusicolla_septimanifiniscientiae	0.814738	0.00391625	1.04184	0.978492	0.00347218	1.39917																1.73359	0.00745299	1.32598	1.28965	0.00379734	1.32598
OTU11738	Fungi	Ascomycota	Sordariomycetes	Hypocreales	Nectriaceae	Ilyonectria	Ilyonectria_lusitanica							0.202993	0.0489943	1.42318
OTU11901	Fungi	Ascomycota	Sordariomycetes	Hypocreales	Nectriaceae	Ilyonectria	Ilyonectria_pseudodestructans							0.96224	0.00248584	1.63178
OTU9009	Fungi	Ascomycota	Sordariomycetes	Hypocreales	Nectriaceae	Microcera	Microcera_larvarum	0.372403	0.0181845	1.75588													1.06523	0.0154804	1.47083
OTU9430	Fungi	Ascomycota	Sordariomycetes	Hypocreales	Nectriaceae	Nalanthamala	Nalanthamala_vermoesenii	0.327744	0.0236315	0.779328																1.14434	0.0113251	1.0286
OTU11335	Fungi	Ascomycota	Sordariomycetes	Hypocreales	Nectriaceae	Neonectria	Neonectria_major	0.261735	0.0331816	0.785944													0.808616	0.0261032	0.58901
OTU7724	Fungi	Ascomycota	Sordariomycetes	Hypocreales	Nectriaceae	Stephanonectria	Stephanonectria_keithii	0.254672	0.0317745	1.1931
OTU9544	Fungi	Ascomycota	Sordariomycetes	Hypocreales	Nectriaceae	unidentified	unidentified	1.3122	5.15095e-07	1.85761	1.38576	8.39523e-06	1.65275							0.632317	0.0404994	1.02995				1.8572	0.00306282	1.4703				1.32352	0.00051893	1.92413
OTU9677	Fungi	Ascomycota	Sordariomycetes	Hypocreales	Nectriaceae	unidentified	unidentified																									0.409679	0.0376704	0.748939
OTU10345	Fungi	Ascomycota	Sordariomycetes	Hypocreales	Nectriaceae	unidentified	unidentified	1.87917	1.81702e-07	1.08735				2.63163	3.13e-08	1.56595	3.6349	9.91975e-05	1.10837				2.28893	0.00560101	1.39094	0.954924	0.035084	0.859816							1.92367	0.00552872	0.45049
OTU9421	Fungi	Ascomycota	Sordariomycetes	Hypocreales	Nectriaceae	unidentified	unidentified	0.630007	0.00464002	1.25324																			0.44075	0.0488601	0.832253
OTU6901	Fungi	Ascomycota	Sordariomycetes	Hypocreales	Nectriaceae	unidentified	unidentified	0.450888	0.0153969	0.777315				1.3036	5.72311e-05	1.30084
OTU7622	Fungi	Ascomycota	Sordariomycetes	Hypocreales	Niessliaceae	Eucasphaeria	unidentified	0.716279	0.00319791	1.48794	0.780344	0.00500378	1.51138										1.89406	0.00111848	1.58604
OTU7619	Fungi	Ascomycota	Sordariomycetes	Hypocreales	Niessliaceae	Eucasphaeria	unidentified	0.953573	0.000338721	1.31526	0.891735	0.00267594	1.49164										0.554953	0.0456529	1.12938
OTU9543	Fungi	Ascomycota	Sordariomycetes	Hypocreales	Niessliaceae	Niesslia	Niesslia_ilicifolia							0.257044	0.0320309	0.239966
OTU10212	Fungi	Ascomycota	Sordariomycetes	Hypocreales	Niessliaceae	Rosasphaeria	Rosasphaeria_moravica																									0.894731	0.0042095	1.76411
OTU7332	Fungi	Ascomycota	Sordariomycetes	Hypocreales	Ophiocordycipitaceae	Tolypocladium	Tolypocladium_album							1.16548	5.55285e-05	1.09598
OTU7808	Fungi	Ascomycota	Sordariomycetes	Hypocreales	Ophiocordycipitaceae	Tolypocladium	Tolypocladium_cylindrosporum	2.95517	1.6229e-18	1.46351	2.12735	1.49857e-08	1.16885				2.54304	0.00386414	1.09525				4.10453	2.70123e-07	1.24729	3.75403	3.87585e-06	1.17416	3.17265	2.18771e-05	1.20805	2.8608	9.61553e-10	1.20805
OTU7816	Fungi	Ascomycota	Sordariomycetes	Hypocreales	Ophiocordycipitaceae	Tolypocladium	Tolypocladium_cylindrosporum	1.25591	7.64396e-06	1.02058				0.629113	0.0145445	1.63754				1.73364	0.00347879	0.607009	0.964316	0.027464	1.18014	1.83859	0.00429716	0.997579
OTU8823	Fungi	Ascomycota	Sordariomycetes	Hypocreales	Ophiocordycipitaceae	Tolypocladium	Tolypocladium_geodes	0.700365	0.00321158	0.847974
OTU5864	Fungi	Ascomycota	Sordariomycetes	Hypocreales	Ophiocordycipitaceae	Tolypocladium	Tolypocladium_tropicale																									0.863708	0.00431016	1.01534
OTU7268	Fungi	Ascomycota	Sordariomycetes	Hypocreales	Ophiocordycipitaceae	Tolypocladium	unidentified	1.76329	4.3309e-09	1.82272	1.97682	2.31305e-08	1.75186										2.75249	5.41245e-05	1.59619	2.79112	4.86508e-05	1.34754
OTU8432	Fungi	Ascomycota	Sordariomycetes	Hypocreales	Ophiocordycipitaceae	Tolypocladium	unidentified	1.91896	9.99972e-10	1.26322	1.11417	0.00131541	1.15633													2.80051	5.37075e-05	1.06743	0.569167	0.047742	1.18888
OTU6900	Fungi	Ascomycota	Sordariomycetes	Hypocreales	Stachybotryaceae	Alfaria	Alfaria_ossiformis	0.686996	0.00667753	0.60287	1.11918	0.00102675	0.635622													0.688918	0.0490964	1.26607	1.16542	0.0187723	1.09572	1.50435	0.00109433	1.09572
OTU8614	Fungi	Ascomycota	Sordariomycetes	Hypocreales	Stachybotryaceae	Myrothecium	unidentified	2.22686	6.52858e-11	1.35806				3.56344	1.39964e-16	2.30273							2.26218	0.00389021	0.815921	1.96841	0.008773	0.910367	2.49022	0.00186588	1.22347				3.95351	5.2524e-07	1.22347
OTU7359	Fungi	Ascomycota	Sordariomycetes	Hypocreales	Stachybotryaceae	Paramyrothecium	Paramyrothecium_parvum	1.4406	4.77405e-06	0.718281				1.86215	6.82705e-06	1.56537	2.16132	0.0074733	1.0271	1.64913	0.010342	1.02161													2.79851	0.000167641	0.293886
OTU6771	Fungi	Ascomycota	Sordariomycetes	Hypocreales	Stachybotryaceae	Stachybotrys	Stachybotrys_subsylvatica	0.337791	0.0246056	0.898571	0.816945	0.00396442	0.824723																0.635029	0.033459	1.11107	1.42288	9.24825e-05	1.11107
OTU8433	Fungi	Ascomycota	Sordariomycetes	Hypocreales	Stachybotryaceae	Striaticonidium	Striaticonidium_cinctum	0.932199	0.00271919	1.34355				1.73238	8.66407e-05	1.5336	3.66794	4.05614e-05	1.10575				2.88172	0.000452082	1.18982	1.34057	0.0208064	0.917292
OTU7443	Fungi	Ascomycota	Sordariomycetes	Hypocreales	Stachybotryaceae	unidentified	unidentified	1.10183	0.000103151	1.09054				1.31934	0.000328437	1.38186										1.12192	0.0208064	0.997482							0.659991	0.0338107	0.866116
OTU8631	Fungi	Ascomycota	Sordariomycetes	Hypocreales	Tilachlidiaceae	Septofusidium	Septofusidium_herbarum	0.210761	0.0481319	0.773781
OTU9427	Fungi	Ascomycota	Sordariomycetes	Hypocreales	unidentified	unidentified	unidentified	0.789915	0.00117924	1.10716	0.561372	0.0113404	0.866279													1.25747	0.00999504	1.01104				0.863331	0.00634095	1.48251
OTU5603	Fungi	Ascomycota	Sordariomycetes	Hypocreales	unidentified	unidentified	unidentified	1.67058	2.81512e-08	0.917186	0.995784	0.00234475	0.724776										2.79256	9.47745e-05	0.812613				2.18151	0.00191159	0.917539	1.05408	0.00591734	0.917539
OTU7099	Fungi	Ascomycota	Sordariomycetes	Hypocreales	unidentified	unidentified	unidentified	0.250584	0.0418589	0.754705																						0.645047	0.0197783	0.844407
OTU5171	Fungi	Ascomycota	Sordariomycetes	Hypocreales	unidentified	unidentified	unidentified	0.700386	0.00383793	1.22619	1.00818	0.00126149	1.06606										0.856405	0.0329877	0.901521							1.46188	0.000131002	1.09563
OTU6774	Fungi	Ascomycota	Sordariomycetes	Hypocreales	unidentified	unidentified	unidentified	0.219944	0.0430545	0.804553																			0.474097	0.0435751	0.157863	0.489039	0.0233565	0.157863
OTU8439	Fungi	Ascomycota	Sordariomycetes	Hypocreales	unidentified	unidentified	unidentified	1.81659	2.0807e-09	1.96924	1.46294	2.74548e-05	2.04383										2.97681	0.000133313	1.5123				2.55407	0.000492418	1.98584	1.97327	5.06096e-06	1.98584
OTU8575	Fungi	Ascomycota	Sordariomycetes	Hypocreales	unidentified	unidentified	unidentified	1.15752	2.2478e-05	1.0972	1.28029	8.00114e-05	0.96447										2.27991	0.00143604	0.63977				0.782102	0.0309438	1.32211	1.5069	0.000287614	1.32211
OTU6761	Fungi	Ascomycota	Sordariomycetes	Hypocreales	unidentified	unidentified	unidentified	1.15744	0.000235433	1.37564	0.811151	0.00820903	1.28612													1.84097	0.00816906	0.431343				1.40351	0.00173665	1.28167
OTU9869	Fungi	Ascomycota	Sordariomycetes	Hypocreales	unidentified	unidentified	unidentified	1.28327	9.50838e-05	0.897624	1.2718	0.000786748	0.64406										3.70681	7.67976e-06	1.17281	1.71301	0.0131726	0.721194				0.709576	0.0294728	0.0672103
OTU7802	Fungi	Ascomycota	Sordariomycetes	Hypocreales	unidentified	unidentified	unidentified	1.74985	2.90564e-09	1.2659	1.12827	0.000622131	0.663483							3.13152	1.76027e-05	0.879843	3.51276	5.74356e-06	0.72976	1.37121	0.018512	1.30589
OTU8260	Fungi	Ascomycota	Sordariomycetes	Hypocreales	unidentified	unidentified	unidentified													0.79768	0.0201553	0.610411
OTU8834	Fungi	Ascomycota	Sordariomycetes	Hypocreales	unidentified	unidentified	unidentified													0.978368	0.0127671	0.905521
OTU7027	Fungi	Ascomycota	Sordariomycetes	Hypocreales	unidentified	unidentified	unidentified	1.2554	2.20733e-05	1.04798				2.0819	8.09268e-09	1.96403							1.91707	0.00456469	0.762159										1.74633	0.00412176	0.803596
OTU7988	Fungi	Ascomycota	Sordariomycetes	Hypocreales	unidentified	unidentified	unidentified	1.41461	2.4546e-06	1.07152	0.401166	0.0317826	0.861746										1.60578	0.00877042	0.610241
OTU8658	Fungi	Ascomycota	Sordariomycetes	Hypocreales	unidentified	unidentified	unidentified							1.1832	8.27241e-05	1.17743																			0.550607	0.0345979	1.02194
OTU7370	Fungi	Ascomycota	Sordariomycetes	Hypocreales	unidentified	unidentified	unidentified	0.313093	0.02657	1.24501
OTU7253	Fungi	Ascomycota	Sordariomycetes	Hypocreales	unidentified	unidentified	unidentified							1.09414	0.00163144	1.58306
OTU8624	Fungi	Ascomycota	Sordariomycetes	Microascales	Halosphaeriaceae	unidentified	unidentified	0.503685	0.00853246	1.50181	0.223699	0.0473615	1.28564																			0.578327	0.0188774	1.27777
OTU8224	Fungi	Ascomycota	Sordariomycetes	Microascales	Halosphaeriaceae	unidentified	unidentified	0.807878	0.00155434	1.19191	1.3906	1.9342e-05	1.10572							2.56002	3.51675e-05	0.944082				0.799241	0.0340506	1.08453				1.38485	0.00110194	1.17542
OTU4779	Fungi	Ascomycota	Sordariomycetes	Microascales	Halosphaeriaceae	unidentified	unidentified	0.273432	0.0283845	1.16369
OTU4162	Fungi	Ascomycota	Sordariomycetes	Microascales	Microascaceae	Acaulium	unidentified				0.802745	0.00387546	1.01985													1.38334	0.0109697	0.800614				0.743264	0.0193435	1.44448
OTU5909	Fungi	Ascomycota	Sordariomycetes	Microascales	Microascaceae	Cephalotrichum	Cephalotrichum_stemonitis	1.24817	4.45046e-06	1.76505				0.384067	0.0318031	0.991833										0.629717	0.0423442	1.05882	1.38443	0.00813302	0.68926	0.864901	0.00705882	0.68926
OTU8803	Fungi	Ascomycota	Sordariomycetes	Microascales	Microascaceae	Gamsia	Gamsia_aggregata	0.947482	0.000107214	1.60849	0.87984	0.00158822	1.34476																0.65253	0.0293497	1.70839	1.30558	0.000104467	1.70839
OTU8928	Fungi	Ascomycota	Sordariomycetes	Microascales	Microascaceae	Gamsia	Gamsia_columbina	0.19647	0.0474757	1.39551
OTU6570	Fungi	Ascomycota	Sordariomycetes	Microascales	Microascaceae	Kernia	Kernia_retardata	1.75218	2.36101e-08	1.11865	1.26154	0.000509831	0.777508										1.04904	0.0294323	0.876462	2.40092	0.00199343	0.822032	1.48933	0.0109775	1.69519	1.16851	0.00604149	1.69519
OTU6925	Fungi	Ascomycota	Sordariomycetes	Microascales	Microascaceae	Kernia	Kernia_retardata	0.264589	0.03131	1.07209
OTU9865	Fungi	Ascomycota	Sordariomycetes	Microascales	Microascaceae	Lophotrichus	Lophotrichus_fimeti	2.04704	1.96903e-09	1.8355				1.56072	0.000817747	0.521875							3.32379	6.59126e-05	1.49815				1.23481	0.0196618	1.13649	0.591314	0.044254	1.13649
OTU4536	Fungi	Ascomycota	Sordariomycetes	Microascales	Microascaceae	Microascus	Microascus_atrogriseus	1.50911	2.77734e-07	1.33702	0.367777	0.0339066	0.935934							2.7532	0.000185679	0.865376	0.946284	0.035291	0.561173	1.03533	0.0285635	0.766065	2.45339	0.00120198	0.822807	1.37576	0.00180604	0.822807
OTU4623	Fungi	Ascomycota	Sordariomycetes	Microascales	Microascaceae	Microascus	Microascus_atrogriseus	1.08161	0.000122468	1.20264	0.830012	0.00478497	0.825479				1.3491	0.0274945	0.694284	2.90875	0.000120641	0.708418				1.38998	0.0182202	0.818709	1.32044	0.0154595	0.871112	1.47893	0.0015203	0.871112
OTU4685	Fungi	Ascomycota	Sordariomycetes	Microascales	Microascaceae	Microascus	Microascus_atrogriseus	2.1119	4.0309e-12	1.62407	1.04926	0.00129405	0.987601	0.537107	0.0256407	1.403	2.00825	0.00482098	0.822757
OTU4336	Fungi	Ascomycota	Sordariomycetes	Microascales	Microascaceae	Microascus	Microascus_atrogriseus	0.891063	0.0004645	1.21123	0.867056	0.00248683	1.10058
OTU3852	Fungi	Ascomycota	Sordariomycetes	Microascales	Microascaceae	Microascus	Microascus_brevicaulis				1.14404	0.000586017	1.59789																			1.6147	5.68342e-05	1.79537
OTU9779	Fungi	Ascomycota	Sordariomycetes	Microascales	Microascaceae	Parascedosporium	Parascedosporium_tectonae	0.668083	0.0037253	1.43586	0.364286	0.0273097	1.22794
OTU6513	Fungi	Ascomycota	Sordariomycetes	Microascales	Microascaceae	Pseudallescheria	Pseudallescheria_ellipsoidea	1.18665	1.12868e-05	0.738142	1.19809	0.000173286	1.05098										0.837285	0.0322743	0.725489							0.948126	0.00743303	1.75867
OTU6617	Fungi	Ascomycota	Sordariomycetes	Microascales	Microascaceae	Scopulariopsis	Scopulariopsis_candida	0.684489	0.00320859	0.829947	0.296837	0.035934	0.644256													1.97064	0.000617354	0.979586
OTU3964	Fungi	Ascomycota	Sordariomycetes	Microascales	Microascaceae	Scopulariopsis	Scopulariopsis_fusca	1.23105	1.20733e-05	1.12286	1.38448	3.36329e-05	0.375871													1.2626	0.0147053	0.880386
OTU6714	Fungi	Ascomycota	Sordariomycetes	Microascales	Microascaceae	unidentified	unidentified	0.981495	0.000218223	0.738312	0.802362	0.00426956	1.02839																			0.703715	0.00976403	1.76196
OTU3850	Fungi	Ascomycota	Sordariomycetes	Microascales	Microascaceae	unidentified	unidentified	1.06124	0.000305676	0.555052				1.14397	0.00222868	0.44952				0.999918	0.0209087	0.628611
OTU5281	Fungi	Ascomycota	Sordariomycetes	Microascales	Microascaceae	unidentified	unidentified	1.3603	1.67819e-06	1.12188				0.987991	0.00390129	1.82061										1.89146	0.00261946	0.948724
OTU5543	Fungi	Ascomycota	Sordariomycetes	Microascales	Microascales_fam_Incertae_sedis	Wardomyces	Wardomyces_humicola	0.674087	0.00396133	1.68716																						0.65408	0.01298	0.994954
OTU6223	Fungi	Ascomycota	Sordariomycetes	Microascales	Microascales_fam_Incertae_sedis	Wardomyces	Wardomyces_inflatus	1.0147	0.0001483	1.05997	1.00276	0.00121646	0.967321										0.615236	0.0488524	1.08787				2.62811	1.94237e-05	1.72334	2.74169	3.50893e-14	1.72334
OTU6366	Fungi	Ascomycota	Sordariomycetes	Microascales	unidentified	unidentified	unidentified	0.304356	0.0248643	0.977366																						0.71055	0.0097192	0.883753
OTU7965	Fungi	Ascomycota	Sordariomycetes	Myrmecridiales	Myrmecridiaceae	Myrmecridium	Myrmecridium_schulzeri																0.697063	0.0456529	1.31506
OTU7595	Fungi	Ascomycota	Sordariomycetes	Myrmecridiales	Myrmecridiaceae	Myrmecridium	Myrmecridium_sorbicola	0.39243	0.0179075	0.757555
OTU7957	Fungi	Ascomycota	Sordariomycetes	Sordariales	Cephalothecaceae	Phialemonium	Phialemonium_inflatum							0.421858	0.0165788	0.941148
OTU8470	Fungi	Ascomycota	Sordariomycetes	Sordariales	Chaetomiaceae	Acrophialophora	Acrophialophora_fusispora	0.585487	0.00840018	1.3187				1.08797	0.0013388	1.71188							1.68361	0.00494152	1.30385
OTU6231	Fungi	Ascomycota	Sordariomycetes	Sordariales	Chaetomiaceae	Botryotrichum	Botryotrichum_atrogriseum							2.7714	7.38963e-14	0.811468	1.89554	0.00950486	0.702769																3.1473	5.39797e-06	0.705163
OTU8472	Fungi	Ascomycota	Sordariomycetes	Sordariales	Chaetomiaceae	Chaetomium	Chaetomium_acropullum																									0.583565	0.0155667	1.03851
OTU5609	Fungi	Ascomycota	Sordariomycetes	Sordariales	Chaetomiaceae	Chaetomium	Chaetomium_globosum	2.61254	2.63914e-17	1.78995	1.35422	6.1128e-05	1.12634	1.03596	0.0054931	2.20428	1.19002	0.0322818	1.04026	1.29858	0.0157558	1.24308	1.42237	0.0163228	0.915546	3.82686	2.81336e-07	1.31588	2.09577	0.00212569	1.4197	1.27133	0.00213342	1.4197
OTU6346	Fungi	Ascomycota	Sordariomycetes	Sordariales	Chaetomiaceae	Chaetomium	Chaetomium_spinosum	0.85544	0.000447585	1.46218	0.806112	0.00292631	1.22351
OTU7033	Fungi	Ascomycota	Sordariomycetes	Sordariales	Chaetomiaceae	Chaetomium	unidentified	0.444339	0.0132208	1.42563
OTU6508	Fungi	Ascomycota	Sordariomycetes	Sordariales	Chaetomiaceae	Chaetomium	unidentified	0.239688	0.0362264	0.918807
OTU6053	Fungi	Ascomycota	Sordariomycetes	Sordariales	Chaetomiaceae	Corynascella	Corynascella_inquinata	0.197022	0.0446723	1.15143
OTU4066	Fungi	Ascomycota	Sordariomycetes	Sordariales	Chaetomiaceae	Dichotomopilus	Dichotomopilus_pratensis																									0.33853	0.0452632	0.972031
OTU8438	Fungi	Ascomycota	Sordariomycetes	Sordariales	Chaetomiaceae	Humicola	Humicola_grisea	1.6737	9.94178e-09	1.03098	1.63545	1.63052e-06	0.914094										1.91739	0.0032523	1.02001				1.40034	0.00891696	1.22642	1.74435	4.64701e-06	1.22642
OTU7800	Fungi	Ascomycota	Sordariomycetes	Sordariales	Chaetomiaceae	Humicola	Humicola_grisea	0.948382	0.000405197	1.24351													1.99932	0.0010261	1.48859
OTU4048	Fungi	Ascomycota	Sordariomycetes	Sordariales	Chaetomiaceae	Melanocarpus	Melanocarpus_albomyces	0.419852	0.0137062	1.04752	0.354997	0.0263541	0.9929																			0.348984	0.0487041	1.34762
OTU3887	Fungi	Ascomycota	Sordariomycetes	Sordariales	Chaetomiaceae	Melanocarpus	Melanocarpus_albomyces	0.712342	0.00253267	0.899199	1.23775	6.75453e-05	0.990154										2.36567	0.000558632	0.580984							2.09359	5.04682e-08	2.1407
OTU5606	Fungi	Ascomycota	Sordariomycetes	Sordariales	Chaetomiaceae	Myceliophthora	Myceliophthora_fergusii				0.800457	0.00436168	0.885082																1.63003	0.00218742	1.60602	2.00597	1.23277e-09	1.60602
OTU4713	Fungi	Ascomycota	Sordariomycetes	Sordariales	Chaetomiaceae	Mycothermus	Mycothermus_thermophilus	1.2656	4.64205e-06	1.05625	1.42983	1.58356e-05	1.08054																2.06544	0.00102809	1.70031	2.22053	3.36666e-09	1.70031
OTU5288	Fungi	Ascomycota	Sordariomycetes	Sordariales	Chaetomiaceae	Subramaniula	Subramaniula_irregularis	0.287367	0.0275951	0.920384
OTU8365	Fungi	Ascomycota	Sordariomycetes	Sordariales	Chaetomiaceae	Trichocladium	Trichocladium_opacum	0.944397	0.000554388	1.77357													2.39788	0.000852985	1.5617				1.08847	0.0190367	1.94079
OTU11916	Fungi	Ascomycota	Sordariomycetes	Sordariales	Chaetomiaceae	unidentified	unidentified	1.05658	8.80638e-05	1.54608	1.22699	0.000132285	1.35462										1.90391	0.0028426	1.24492							1.56443	3.64616e-05	1.66914
OTU6932	Fungi	Ascomycota	Sordariomycetes	Sordariales	Chaetomiaceae	unidentified	unidentified	0.299091	0.0257745	1.13257
OTU9646	Fungi	Ascomycota	Sordariomycetes	Sordariales	Lasiosphaeriaceae	Apodus	Apodus_deciduus	1.44385	9.21901e-07	1.41897				1.49531	0.000130596	1.35098							1.30236	0.0209864	1.49108	2.26564	0.00275277	1.18164	2.3813	0.00124822	0.498736				1.60459	0.00814429	0.498736
OTU8231	Fungi	Ascomycota	Sordariomycetes	Sordariales	Lasiosphaeriaceae	Cercophora	unidentified	2.69337	1.0746e-17	1.19249	2.27246	6.72851e-11	0.953154				1.27157	0.0332677	0.685658				3.04589	0.000155249	0.997943	4.38585	1.14016e-08	1.19767	3.20661	4.54688e-05	1.38871	1.96192	2.00527e-05	1.38871
OTU11479	Fungi	Ascomycota	Sordariomycetes	Sordariales	Lasiosphaeriaceae	Cercophora	unidentified	2.22721	1.18291e-08	1.50674	0.54881	0.0337017	1.02829				2.3743	0.00725449	1.22635				2.81805	0.00152976	1.09274	1.03473	0.0352786	0.989509	0.979153	0.0328186	0.984598
OTU7992	Fungi	Ascomycota	Sordariomycetes	Sordariales	Lasiosphaeriaceae	Cercophora	unidentified	0.955531	0.000571824	1.59823				0.434948	0.0279402	1.65508				1.15031	0.0189887	0.717822	2.89615	2.99205e-05	1.58811	1.31849	0.0161094	0.987457
OTU5500	Fungi	Ascomycota	Sordariomycetes	Sordariales	Lasiosphaeriaceae	Cladorrhinum	unidentified																									0.866831	0.00743303	0.748563
OTU6269	Fungi	Ascomycota	Sordariomycetes	Sordariales	Lasiosphaeriaceae	Cladorrhinum	unidentified							0.603189	0.00790443	0.307062																			1.41779	0.00536836	0.433873
OTU8136	Fungi	Ascomycota	Sordariomycetes	Sordariales	Lasiosphaeriaceae	Podospora	Podospora_appendiculata	1.39223	4.1117e-07	1.73846	0.83277	0.00348985	1.36951										1.31744	0.0130501	1.62252
OTU7814	Fungi	Ascomycota	Sordariomycetes	Sordariales	Lasiosphaeriaceae	Podospora	Podospora_appendiculata	0.767624	0.0021788	0.980145	0.371383	0.0284951	0.72978
OTU9137	Fungi	Ascomycota	Sordariomycetes	Sordariales	Lasiosphaeriaceae	Podospora	Podospora_austrohemisphaerica	0.948935	0.00231648	0.734509				1.10395	0.00512341	0.919816							1.94585	0.00735253	0.683772
OTU8617	Fungi	Ascomycota	Sordariomycetes	Sordariales	Lasiosphaeriaceae	Podospora	Podospora_decipiens							1.6046	0.00257223	0.743702
OTU7582	Fungi	Ascomycota	Sordariomycetes	Sordariales	Lasiosphaeriaceae	Podospora	Podospora_glutinoides	3.15389	1.87842e-17	1.31696				3.58751	7.90109e-14	1.42218	2.05353	0.0123759	1.13815				4.03232	4.53324e-06	0.755098	4.46112	4.60719e-07	1.34691
OTU7455	Fungi	Ascomycota	Sordariomycetes	Sordariales	Lasiosphaeriaceae	Podospora	Podospora_glutinoides																			0.928988	0.0280401	1.12354
OTU11892	Fungi	Ascomycota	Sordariomycetes	Sordariales	Lasiosphaeriaceae	Podospora	Podospora_intestinacea	2.03089	3.33481e-07	1.48543				1.00687	0.01413	1.32003							1.42015	0.0239953	1.44491	3.45771	0.000338933	1.29727	1.51172	0.0166071	1.13408
OTU11895	Fungi	Ascomycota	Sordariomycetes	Sordariales	Lasiosphaeriaceae	Podospora	Podospora_intestinacea	0.757039	0.00176454	0.662872	0.61999	0.00921516	0.568094													0.596449	0.0375588	0.975092
OTU11911	Fungi	Ascomycota	Sordariomycetes	Sordariales	Lasiosphaeriaceae	Podospora	Podospora_intestinacea							1.40231	1.7701e-06	1.20838																			0.601606	0.0292126	0.991875
OTU11900	Fungi	Ascomycota	Sordariomycetes	Sordariales	Lasiosphaeriaceae	Podospora	Podospora_intestinacea							0.32431	0.0258888	1.84265
OTU10259	Fungi	Ascomycota	Sordariomycetes	Sordariales	Lasiosphaeriaceae	Podospora	unidentified	1.34066	1.13986e-06	1.1458	1.11232	0.000420195	1.06819																2.24134	0.000213935	1.44855	2.13306	8.80003e-10	1.44855
OTU10632	Fungi	Ascomycota	Sordariomycetes	Sordariales	Lasiosphaeriaceae	Podospora	unidentified	0.76432	0.00163971	0.930427	0.609225	0.00962406	0.796024																1.29541	0.00806113	1.33105	1.50883	6.25338e-06	1.33105
OTU11956	Fungi	Ascomycota	Sordariomycetes	Sordariales	Lasiosphaeriaceae	Podospora	unidentified													2.0992	0.000430512	1.05167
OTU6953	Fungi	Ascomycota	Sordariomycetes	Sordariales	Lasiosphaeriaceae	Podospora	unidentified	1.44172	3.32814e-07	1.23725				0.815904	0.00793988	1.64235							1.90631	0.00342634	0.853318	1.38922	0.0117778	0.922418	0.647775	0.0384044	0.45053
OTU8898	Fungi	Ascomycota	Sordariomycetes	Sordariales	Lasiosphaeriaceae	Podospora	unidentified	0.313291	0.0314188	0.612342	0.289076	0.043768	0.589428										2.47903	5.41245e-05	0.829058
OTU5938	Fungi	Ascomycota	Sordariomycetes	Sordariales	Lasiosphaeriaceae	Podospora	unidentified	1.14296	2.44644e-05	1.13325				0.55078	0.0171513	1.25908										0.79146	0.0311513	1.21617	0.594072	0.041041	0.538138
OTU6951	Fungi	Ascomycota	Sordariomycetes	Sordariales	Lasiosphaeriaceae	Podospora	unidentified	0.372107	0.020314	0.930946
OTU6634	Fungi	Ascomycota	Sordariomycetes	Sordariales	Lasiosphaeriaceae	Podospora	unidentified							0.562314	0.00836271	1.0085
OTU6945	Fungi	Ascomycota	Sordariomycetes	Sordariales	Lasiosphaeriaceae	Podospora	unidentified							0.512478	0.0226114	1.13229
OTU7604	Fungi	Ascomycota	Sordariomycetes	Sordariales	Lasiosphaeriaceae	Schizothecium	Schizothecium_carpinicola	1.15422	2.98591e-05	1.55958				0.305503	0.0444369	1.26625							0.794741	0.035302	1.18575				1.27017	0.011273	1.19675	0.601299	0.0211655	1.19675
OTU7512	Fungi	Ascomycota	Sordariomycetes	Sordariales	Lasiosphaeriaceae	Schizothecium	Schizothecium_carpinicola	1.50457	3.37464e-07	1.56433				2.37168	1.22877e-10	1.94897				1.89936	0.00378625	0.93311													0.67832	0.0311403	0.310228
OTU6856	Fungi	Ascomycota	Sordariomycetes	Sordariales	Lasiosphaeriaceae	Schizothecium	Schizothecium_carpinicola							1.84832	0.000150929	1.81857				1.01342	0.0321816	0.62087				1.46657	0.0173834	1.08466
OTU7331	Fungi	Ascomycota	Sordariomycetes	Sordariales	Lasiosphaeriaceae	Schizothecium	Schizothecium_carpinicola	0.5664	0.00639223	1.07527	0.221417	0.0497027	0.792023										0.730095	0.0315906	0.74804
OTU7605	Fungi	Ascomycota	Sordariomycetes	Sordariales	Lasiosphaeriaceae	Schizothecium	Schizothecium_carpinicola																						1.42818	0.00871607	0.427996
OTU8270	Fungi	Ascomycota	Sordariomycetes	Sordariales	Lasiosphaeriaceae	Schizothecium	Schizothecium_curvisporum																									0.866101	0.00422491	1.01284
OTU6497	Fungi	Ascomycota	Sordariomycetes	Sordariales	Lasiosphaeriaceae	Schizothecium	Schizothecium_glutinans	0.442454	0.0134008	0.948035	0.263011	0.0421555	0.810877
OTU6349	Fungi	Ascomycota	Sordariomycetes	Sordariales	Lasiosphaeriaceae	Schizothecium	unidentified	0.262252	0.0353031	0.635893																						0.785442	0.00876376	0.750379
OTU4968	Fungi	Ascomycota	Sordariomycetes	Sordariales	Lasiosphaeriaceae	Schizothecium	unidentified							0.53107	0.0148141	0.837306							1.28464	0.0130211	0.898522
OTU6610	Fungi	Ascomycota	Sordariomycetes	Sordariales	Lasiosphaeriaceae	Schizothecium	unidentified	0.560479	0.0083976	1.15851													2.2391	0.000758346	0.76827	1.23927	0.0162203	1.28033
OTU8814	Fungi	Ascomycota	Sordariomycetes	Sordariales	Lasiosphaeriaceae	unidentified	unidentified	1.7586	1.67454e-06	1.4809	0.545335	0.0305255	0.972232				2.49138	0.00486941	1.12534				1.38806	0.0226267	1.30864	1.13402	0.0293451	1.24194				0.614421	0.0452632	1.25045
OTU5992	Fungi	Ascomycota	Sordariomycetes	Sordariales	Lasiosphaeriaceae	unidentified	unidentified													0.592995	0.0303513	0.770937
OTU6693	Fungi	Ascomycota	Sordariomycetes	Sordariales	Lasiosphaeriaceae	unidentified	unidentified	1.44916	8.97213e-05	0.854167				3.81527	2.1099e-15	0.683522							2.89874	0.000779743	1.21635
OTU6235	Fungi	Ascomycota	Sordariomycetes	Sordariales	Lasiosphaeriaceae	unidentified	unidentified	1.1976	1.58675e-05	1.23541													0.823047	0.0327467	0.830985				0.679231	0.0340277	0.699688
OTU6490	Fungi	Ascomycota	Sordariomycetes	Sordariales	Lasiosphaeriaceae	unidentified	unidentified							1.39832	6.24036e-06	1.10937																			0.523034	0.0377467	0.203289
OTU7198	Fungi	Ascomycota	Sordariomycetes	Sordariales	Lasiosphaeriaceae	unidentified	unidentified							1.70344	7.51843e-07	1.61949
OTU3855	Fungi	Ascomycota	Sordariomycetes	Sordariales	Sordariaceae	Gelasinospora	Gelasinospora_saitoi	1.99008	8.56055e-08	1.31354				3.45811	9.82753e-13	1.95233	3.9702	5.51859e-05	1.12174				3.7593	3.69138e-05	1.09031										2.20486	0.00385762	1.14074
OTU4270	Fungi	Ascomycota	Sordariomycetes	Sordariales	Sordariaceae	Neurospora	Neurospora_terricola	1.61455	0.000124578	0.896477				3.89224	4.6365e-12	2.16328	1.72906	0.0216072	0.871142	1.00068	0.0423173	1.04058	1.95615	0.0118016	0.697763										1.09412	0.0300395	1.16618
OTU4734	Fungi	Ascomycota	Sordariomycetes	Sordariales	Sordariaceae	Neurospora	Neurospora_terricola	0.990694	0.000979685	0.928815				3.1317	2.0953e-17	2.11953							1.6388	0.0103741	0.722515										2.113	0.000793411	1.23363
OTU4282	Fungi	Ascomycota	Sordariomycetes	Sordariales	Sordariaceae	Neurospora	Neurospora_terricola	1.13203	0.000107426	0.905331				2.19821	7.3608e-10	2.27954							1.70298	0.00801446	0.688911										1.17976	0.0110474	0.522098
OTU4271	Fungi	Ascomycota	Sordariomycetes	Sordariales	Sordariaceae	Neurospora	Neurospora_terricola							1.22224	4.70695e-06	2.23277																			0.398292	0.0424633	1.5266
OTU4552	Fungi	Ascomycota	Sordariomycetes	Sordariales	Sordariaceae	Neurospora	Neurospora_terricola							1.42374	1.5584e-06	2.16684																			0.509248	0.0356438	0.594063
OTU4288	Fungi	Ascomycota	Sordariomycetes	Sordariales	Sordariaceae	Neurospora	Neurospora_terricola							0.924417	0.000561101	1.95851
OTU4304	Fungi	Ascomycota	Sordariomycetes	Sordariales	Sordariaceae	Neurospora	Neurospora_terricola							0.378577	0.0170848	2.40415
OTU4302	Fungi	Ascomycota	Sordariomycetes	Sordariales	Sordariaceae	Neurospora	Neurospora_terricola							0.282684	0.0269829	2.00547
OTU4269	Fungi	Ascomycota	Sordariomycetes	Sordariales	Sordariaceae	Neurospora	Neurospora_terricola							0.274403	0.0285332	1.98956
OTU4293	Fungi	Ascomycota	Sordariomycetes	Sordariales	Sordariaceae	Neurospora	Neurospora_terricola							0.849378	0.00103553	2.33797
OTU4303	Fungi	Ascomycota	Sordariomycetes	Sordariales	Sordariaceae	Neurospora	Neurospora_terricola							1.16874	8.5562e-06	2.42332
OTU4272	Fungi	Ascomycota	Sordariomycetes	Sordariales	Sordariaceae	Neurospora	Neurospora_terricola							0.97075	0.000269719	1.87187
OTU4305	Fungi	Ascomycota	Sordariomycetes	Sordariales	Sordariaceae	Neurospora	Neurospora_terricola							0.673644	0.0039669	2.27092
OTU4274	Fungi	Ascomycota	Sordariomycetes	Sordariales	Sordariaceae	Neurospora	Neurospora_terricola							0.327131	0.0214237	2.13454
OTU4186	Fungi	Ascomycota	Sordariomycetes	Sordariales	Sordariaceae	Sordaria	Sordaria_fimicola	1.13611	0.00223758	0.948353				1.42374	0.00408191	1.38835	4.24388	3.96902e-05	0.804199				4.15589	3.69379e-06	0.804733
OTU12391	Fungi	Ascomycota	Sordariomycetes	Sordariales	Sordariales_fam_Incertae_sedis	Ramophialophora	unidentified				1.0916	0.0010569	1.35684
OTU9634	Fungi	Ascomycota	Sordariomycetes	Sordariales	unidentified	unidentified	unidentified	0.749399	0.00222066	1.03673	0.842195	0.00311851	0.965129																			1.18169	0.00148268	1.47635
OTU6401	Fungi	Ascomycota	Sordariomycetes	Sordariales	unidentified	unidentified	unidentified	0.200677	0.0431253	0.984826																						0.339131	0.0441249	1.06147
OTU7163	Fungi	Ascomycota	Sordariomycetes	Sordariales	unidentified	unidentified	unidentified	0.214894	0.0418083	0.974485	0.24571	0.0437715	0.826934																0.584711	0.0318044	1.40665	1.24311	0.000123657	1.40665
OTU4857	Fungi	Ascomycota	Sordariomycetes	Sordariales	unidentified	unidentified	unidentified	1.65893	1.2592e-08	1.05495	1.60234	2.38833e-06	0.867902				2.0259	0.00528931	0.673313
OTU9231	Fungi	Ascomycota	Sordariomycetes	Sordariales	unidentified	unidentified	unidentified	1.73383	8.19976e-08	0.8168				2.04726	8.33494e-07	1.34447				0.845316	0.03687	1.04075							2.2449	0.0018283	0.541741				2.75396	0.000147873	0.541741
OTU9008	Fungi	Ascomycota	Sordariomycetes	Sordariales	unidentified	unidentified	unidentified	0.586943	0.00524985	1.17569	0.405528	0.0212174	1.04694							0.494129	0.0442827	0.8079
OTU10843	Fungi	Ascomycota	Sordariomycetes	Sordariales	unidentified	unidentified	unidentified							0.832979	0.00298014	1.48774							0.673786	0.0347	0.81615
OTU9529	Fungi	Ascomycota	Sordariomycetes	Sordariales	unidentified	unidentified	unidentified	1.66741	1.47148e-08	1.69701				1.121	0.00285602	1.37848										3.30425	4.34429e-06	1.51061	2.48495	0.000405407	1.08002				1.01139	0.0202025	1.08002
OTU9423	Fungi	Ascomycota	Sordariomycetes	Sordariales	unidentified	unidentified	unidentified							0.418153	0.0181811	1.68752										0.481368	0.0436211	0.668269
OTU9555	Fungi	Ascomycota	Sordariomycetes	Sordariales	unidentified	unidentified	unidentified	0.866246	0.000376964	1.67474	0.233937	0.0447903	1.1307
OTU8992	Fungi	Ascomycota	Sordariomycetes	Sordariales	unidentified	unidentified	unidentified							0.482206	0.012521	1.43067
OTU5346	Fungi	Ascomycota	Sordariomycetes	unidentified	unidentified	unidentified	Sordariomycetes_sp_SH475634.07FU	0.263693	0.0315566	0.909149
OTU9894	Fungi	Ascomycota	Sordariomycetes	unidentified	unidentified	unidentified	unidentified	0.30251	0.0250693	1.09374													0.536639	0.0445051	1.10279							0.825088	0.00600763	1.05251
OTU10623	Fungi	Ascomycota	Sordariomycetes	unidentified	unidentified	unidentified	unidentified	0.488188	0.0111379	0.835101	0.300269	0.0366683	0.760158							0.431692	0.0467325	0.864612
OTU6211	Fungi	Ascomycota	Sordariomycetes	unidentified	unidentified	unidentified	unidentified													0.866341	0.0168632	0.821154
OTU4699	Fungi	Ascomycota	Sordariomycetes	unidentified	unidentified	unidentified	unidentified	1.29414	3.67979e-05	1.11202				0.813759	0.0115923	1.24329							2.53598	0.000890722	0.784017
OTU11387	Fungi	Ascomycota	Sordariomycetes	unidentified	unidentified	unidentified	unidentified	1.47944	1.58732e-06	0.788619				2.28099	1.92167e-09	1.53798							2.56576	0.000697823	0.91928										3.42722	7.34447e-07	0.161818
OTU4389	Fungi	Ascomycota	Sordariomycetes	unidentified	unidentified	unidentified	unidentified	0.69869	0.00413773	0.925669	1.05409	0.00106	1.17798
OTU9552	Fungi	Ascomycota	Sordariomycetes	unidentified	unidentified	unidentified	unidentified	0.190211	0.0497303	0.722413
OTU10326	Fungi	Ascomycota	Sordariomycetes	unidentified	unidentified	unidentified	unidentified				0.551906	0.0131869	1.03142
OTU3705	Fungi	Ascomycota	Sordariomycetes	Xylariales	Amphisphaeriaceae	Seimatosporium	Seimatosporium_rosigenum																0.544647	0.0410965	0.669004
OTU5177	Fungi	Ascomycota	Sordariomycetes	Xylariales	Apiosporaceae	Arthrinium	Arthrinium_kogelbergense																									0.330365	0.046235	1.02681
OTU5293	Fungi	Ascomycota	Sordariomycetes	Xylariales	Apiosporaceae	Arthrinium	Arthrinium_sacchari	0.856013	0.000465568	0.338245	0.226358	0.0467605	0.960507
OTU8246	Fungi	Ascomycota	Sordariomycetes	Xylariales	Beltraniaceae	Beltraniella	Beltraniella_acaciae	0.525038	0.00833443	1.7311	0.336914	0.0295344	1.63872										0.743514	0.0305287	1.66325							0.655356	0.0154456	1.10532
OTU10026	Fungi	Ascomycota	Sordariomycetes	Xylariales	Hyponectriaceae	Monographella	Monographella_nivalis																						2.17657	0.0018283	1.77786	1.91419	4.2231e-06	1.77786
OTU10483	Fungi	Ascomycota	Sordariomycetes	Xylariales	Hyponectriaceae	Monographella	Monographella_nivalis				1.52175	0.000151033	1.07602																3.19817	6.5858e-05	1.73436	2.50986	1.16814e-07	1.73436
OTU10431	Fungi	Ascomycota	Sordariomycetes	Xylariales	Hyponectriaceae	Monographella	Monographella_nivalis				1.49321	0.000140489	1.15223
OTU11150	Fungi	Ascomycota	Sordariomycetes	Xylariales	Microdochiaceae	Microdochium	Microdochium_lycopodinum	0.885992	0.000515403	0.949875	0.823459	0.00336809	0.883318				1.1227	0.0232053	0.965212
OTU11260	Fungi	Ascomycota	Sordariomycetes	Xylariales	Microdochiaceae	Microdochium	Microdochium_phragmitis																						3.26503	8.88987e-05	1.77148	3.72957	3.37601e-12	1.77148
OTU5394	Fungi	Ascomycota	Sordariomycetes	Xylariales	unidentified	unidentified	unidentified																									0.888205	0.00384224	1.01351
OTU3425	Fungi	Ascomycota	Sordariomycetes	Xylariales	unidentified	unidentified	unidentified				1.0897	0.00589473	1.27678				3.63716	0.000150527	0.614601				4.21303	4.77864e-07	1.2574
OTU7456	Fungi	Ascomycota	Sordariomycetes	Xylariales	Xylariaceae	Annulohypoxylon	Annulohypoxylon_multiforme																									0.809481	0.00728521	1.76411
OTU5626	Fungi	Ascomycota	Sordariomycetes	Xylariales	Xylariaceae	unidentified	unidentified							0.41931	0.0168487	1.1178
OTU5421	Fungi	Ascomycota	Sordariomycetes	Xylariales	Xylariaceae	unidentified	unidentified							0.388413	0.0184207	0.966274
OTU11587	Fungi	Ascomycota	Taphrinomycetes	Taphrinales	Protomycetaceae	Protomyces	Protomyces_inouyei																									0.994352	0.00176489	1.76411
OTU10538	Fungi	Ascomycota	Taphrinomycetes	Taphrinales	Protomycetaceae	Protomyces	Protomyces_inouyei																									0.455993	0.02705	1.76411
OTU10608	Fungi	Ascomycota	Taphrinomycetes	Taphrinales	Protomycetaceae	Protomyces	Protomyces_inouyei	0.811866	0.0044722	0.600814	0.681566	0.0137687	1.26016										1.04178	0.0348844	1.14909	2.61821	0.00172747	1.16022	1.61901	0.00965616	1.77784	1.57977	0.000896757	1.77784
OTU10481	Fungi	Ascomycota	Taphrinomycetes	Taphrinales	Protomycetaceae	Protomyces	Protomyces_inouyei	0.729128	0.00929014	0.653001	2.32772	1.49449e-09	1.18144													3.33825	9.35486e-05	1.58113
OTU11400	Fungi	Ascomycota	Taphrinomycetes	Taphrinales	Protomycetaceae	Protomyces	Protomyces_inouyei	0.51873	0.0176533	0.33879																			2.12172	0.00380316	1.81756
OTU10721	Fungi	Ascomycota	Taphrinomycetes	Taphrinales	Protomycetaceae	Protomyces	Protomyces_inouyei				1.57995	0.000338587	1.19497
[truncated: 1,640 more rows]

## Sheet: OTU decreased
OTU	Kingdom	Phylum	Class	Order	Family	Genus	Species	EGS	EGS	EGS	EGS	EGS	EGS	CoG	CoG	CoG	EGS	EGS	EGS	EGS	EGS	EGS	EGS	EGS	EGS	EGS	EGS	EGS	EGS	EGS	EGS	EGS	EGS	EGS	CoG	CoG	CoG
[truncated: 1,843 more rows]

[truncated: 2 more sheets: Phylotype increased, Phylotype decreased]
