# Supplementary material for: Equine grass sickness (a multiple systems neuropathy) is associated with alterations in the gastrointestinal mycobiome
Source: Anim Microbiome. 2021 Oct 9;3:70. doi: 10.1186/s42523-021-00131-2 (PMC8501654; doi:10.1186/s42523-021-00131-2)
Supplement: Supplementary file 3 — Additional file 3. List of key phylotypes associated with EGS (n = 56). Separate columns show taxonomy of key phylotypes and statistical data for comparisons overall (OV; pooled data for all GI sites) and at paired GI sites (ST; stomach, IL; ileum, CA; caecum, CO; colon, FA; faeces), for EGS vs CTRL, and for faeces for EGS vs CoG and for CoG vs CTRL groups. Separate columns show adjusted p value (padj) and log2 fold change, and for phylotype data, VIP scores for statistically significant paired comparisons. [file 42523_2021_131_MOESM3_ESM.xlsx]

## Sheet: Key Phylotypes
Example									EGS v	EGS v	EGS v	EGS v	EGS v	EGS v	EGS v	EGS v	EGS v	EGS v	EGS v	EGS v	EGS v	EGS v	EGS v	EGS v	EGS v	EGS v	EGS v	EGS v	EGS v	CoG v	CoG v	CoG v
									CTRL	CTRL	CTRL	CTRL	CTRL	CTRL	CTRL	CTRL	CTRL	CTRL	CTRL	CTRL	CTRL	CTRL	CTRL	CTRL	CTRL	CTRL	CoG	CoG	CoG	CTRL	CTRL	CTRL
OTU	K	P	C	O	F	G	S	PHYLOTYPE	OV	OV	OV	ST	ST	ST	IL	IL	IL	CA	CA	CA	CO	CO	CO	F	F	F	F	F	F	F	F	F
									lfc	padj	VIP	lfc	padj	VIP	lfc	padj	VIP	lfc	padj	VIP	lfc	padj	VIP	lfc	padj	VIP	lfc	padj	VIP	lfc	padj	VIP
OTU11183	Fungi	Ascomycota	Dothideomycetes	Pleosporales	Didymellaceae	Endophoma	Endophoma_elongata	Endophoma_elongata													1.56216	0.0257845				1.87434	1.25025	0.0031156	1.87434			1.87434
OTU11053	Fungi	Ascomycota	Dothideomycetes	Pleosporales	Didymellaceae	Phomatodes	Phomatodes_aubrietiae	Phomatodes_aubrietiae	2.16513	1.03878e-10		2.71887	0.000340231		1.36165	0.0300539					1.3615	0.0422149				1.51537	1.06339	0.0121412	1.51537			1.51537
OTU5496	Fungi	Ascomycota	Dothideomycetes	Pleosporales	Didymosphaeriaceae	Paraconiothyrium	Paraconiothyrium_brasiliense	Paraconiothyrium_brasiliense	1.58574	2.57325e-07										1.53631			1.65919	2.06551	0.00166649	1.58561				3.9067	2.11742e-09	1.58561
OTU3449	Fungi	Ascomycota	Dothideomycetes	Pleosporales	Phaeosphaeriaceae	Phaeosphaeria	unidentified	G_Phaeosphaeria	0.959926	0.00267179					2.0293	0.00299329										1.9059	1.49236	0.00149123	1.9059
OTU10109	Fungi	Ascomycota	Dothideomycetes	Pleosporales	Sporormiaceae	Preussia	Preussia_tetramera	Preussia_tetramera	1.58929	3.29933e-05	2.01841				2.37844	0.00202796	1.98146
OTU10668	Fungi	Ascomycota	Dothideomycetes	Pleosporales	Sporormiaceae	Preussia	unidentified	G_Preussia	1.53124	1.07784e-06	2.05911				1.9505	0.00267907							1.67833
OTU3798	Fungi	Ascomycota	Dothideomycetes	Pleosporales	unidentified	unidentified	unidentified	O_Pleosporales	0.754213	0.00268817	1.69011
OTU3787	Fungi	Ascomycota	Eurotiomycetes	Chaetothyriales	Herpotrichiellaceae	Exophiala	Exophiala_pisciphila	Exophiala_pisciphila	1.30336	1.33919e-06	2.13025										1.74859	0.00618875	1.80712
OTU4430	Fungi	Ascomycota	Eurotiomycetes	Chaetothyriales	Herpotrichiellaceae	unidentified	unidentified	F_Herpotrichiellaceae	0.875702	0.000815377	1.75633							1.38685	0.0311536				1.52048	2.02851	0.00105845	1.7304	1.46	0.000108933	1.7304			1.7304
OTU2255	Fungi	Ascomycota	Eurotiomycetes	Eurotiales	Trichocomaceae	Thermomyces	Thermomyces_lanuginosus	Thermomyces_lanuginosus																1.7449	0.0127898	1.55795	2.32212	2.04791e-06	1.55795
OTU705	Fungi	Ascomycota	Eurotiomycetes	Onygenales	unidentified	unidentified	unidentified	O_Onygenales																1.32288	0.0292536	1.63017	0.775631	0.0360602	1.63017			1.63017
OTU8230	Fungi	Ascomycota	Leotiomycetes	Helotiales	unidentified	unidentified	unidentified	O_Helotiales			1.76875										2.11427	0.000682721	2.045	1.60362	0.00802467	1.83731			1.83731	1.8512	0.00148837	1.83731
OTU7387	Fungi	Ascomycota	Leotiomycetes	Thelebolales	Pseudeurotiaceae	Pseudeurotium	Pseudeurotium_bakeri	Pseudeurotium_bakeri	2.45288	4.5433e-16	1.83702	1.88194	0.0137705		2.4184	0.000209332	1.69547	2.31633	0.000837429					2.98163	3.02504e-06	1.93514	2.21966	3.48814e-07	1.93514			1.93514
OTU7768	Fungi	Ascomycota	Leotiomycetes	Thelebolales	Pseudeurotiaceae	Pseudeurotium	Pseudeurotium_ovale	Pseudeurotium_ovale	1.58065	2.93672e-08	2.22138							1.50849	0.0238049				1.68963	1.61577	0.00707238	2.24038	1.66383	1.5041e-05	2.24038			2.24038
OTU7592	Fungi	Ascomycota	Leotiomycetes	Thelebolales	Thelebolaceae	Cleistothelebolus	Cleistothelebolus_nipigonensis	Cleistothelebolus_nipigonensis	2.79904	1.6811e-14					1.7974	0.0149069	1.85378	3.39745	4.57805e-06					1.77436	0.00802467					2.74065	5.40079e-05
OTU7111	Fungi	Ascomycota	Leotiomycetes	Thelebolales	Thelebolaceae	Thelebolus	Thelebolus_globosus	Thelebolus_globosus	3.20118	7.03873e-19	1.8273				2.09717	0.0023929		4.42061	7.81888e-10		2.8877	8.3944e-05		2.12564	0.00191575					2.7782	6.17504e-05
OTU8061	Fungi	Ascomycota	Leotiomycetes	Thelebolales	Thelebolaceae	Thelebolus	Thelebolus_spongiae	Thelebolus_spongiae	2.4058	5.07397e-12	1.5422							2.93869	5.22498e-05					1.85473	0.00597413					3.35435	4.40028e-07
OTU7221	Fungi	Ascomycota	Leotiomycetes	Thelebolales	Thelebolaceae	Thelebolus	unidentified	G_Thelebolus	3.79278	8.37882e-26	1.84508	2.71435	0.00120916		1.78018	0.0117346		3.47545	3.03333e-06		1.98971	0.00591239		2.97084	1.39075e-05					4.4714	8.86213e-11
OTU6120	Fungi	Ascomycota	Saccharomycetes	Saccharomycetales	unidentified	unidentified	unidentified	O_Saccharomycetales	1.98834	5.3423e-11	1.91381	2.66837	0.000834008								1.94337	0.00590271	1.51883			1.6207			1.6207			1.6207
OTU7502	Fungi	Ascomycota	Sordariomycetes	Coniochaetales	unidentified	unidentified	unidentified	O_Coniochaetales	0.792678	0.00236227	1.53573
OTU5610	Fungi	Ascomycota	Sordariomycetes	Hypocreales	Bionectriaceae	Gliomastix	Gliomastix_tumulicola	Gliomastix_tumulicola	1.14858	1.97137e-05	1.87564							1.50601	0.0172895					1.53889	0.00979016	1.59154	0.728356	0.0407303	1.59154			1.59154
OTU7809	Fungi	Ascomycota	Sordariomycetes	Hypocreales	Hypocreaceae	Monocillium	Monocillium_griseo-ochraceum	Monocillium_griseo-ochraceum	0.996402	0.000152488	2.29931												1.66384	1.63079	0.00572582	1.89093	1.2188	0.000397634	1.89093			1.89093
OTU6692	Fungi	Ascomycota	Sordariomycetes	Hypocreales	Hypocreales_fam_Incertae_sedis	Acremonium	Acremonium_rutilum	Acremonium_rutilum	1.94326	1.01384e-10	1.96609							2.09494	0.00580436		4.31726	1.49174e-08	1.67457	1.61572	0.0182242					2.64949	0.00013855
OTU10613	Fungi	Ascomycota	Sordariomycetes	Hypocreales	Hypocreales_fam_Incertae_sedis	Acremonium	unidentified	G_Acremonium																1.85723	0.00802467	1.77572	0.975621	0.043752	1.77572			1.77572
OTU12216	Fungi	Ascomycota	Sordariomycetes	Hypocreales	Hypocreales_fam_Incertae_sedis	Chlamydocillium	Chlamydocillium_cyanophilum	Chlamydocillium_cyanophilum			1.63446															1.66407	1.24296	0.00523269	1.66407			1.66407
OTU7255	Fungi	Ascomycota	Sordariomycetes	Hypocreales	Hypocreales_fam_Incertae_sedis	unidentified	unidentified	F_Hypocreales_fam_Incertae_sedis	1.14573	0.000963467	1.84302													1.47114	0.0350025					1.34419	0.0459886
OTU6570	Fungi	Ascomycota	Sordariomycetes	Microascales	Microascaceae	Kernia	Kernia_retardata	Kernia_retardata	0.920882	0.00196889																1.73627	1.05078	0.0111229	1.73627			1.73627
OTU8814	Fungi	Ascomycota	Sordariomycetes	Sordariales	Lasiosphaeriaceae	unidentified	unidentified	F_Lasiosphaeriaceae	0.82992	0.00400112					1.31022	0.034917		2.21195	0.00164177	1.67427
OTU1350	Fungi	Basidiomycota	Agaricomycetes	Agaricales	Agaricaceae	Coprinus	Coprinus_cordisporus	Coprinus_cordisporus																		1.74867	1.27296	0.00211364	1.74867
OTU1085	Fungi	Basidiomycota	Agaricomycetes	Agaricales	Entolomataceae	Entoloma	Entoloma_sericeum	Entoloma_sericeum	1.84759	2.51824e-08	1.70119				2.12105	0.00235763					3.0193	5.34514e-05		1.76432	0.00825566		1.20118	0.0073282
OTU589	Fungi	Basidiomycota	Agaricomycetes	Agaricales	Psathyrellaceae	Coprinopsis	unidentified	G_Coprinopsis	0.531951	0.0322336	1.62019																0.68162	0.0439456
OTU2307	Fungi	Basidiomycota	Agaricomycetes	Agaricales	unidentified	unidentified	unidentified	O_Agaricales	1.15573	0.000152488								1.59392	0.0274273	1.7214	1.7955	0.0131921		1.54502	0.0246494		0.94641	0.0440414
OTU2738	Fungi	Basidiomycota	Agaricomycetes	unidentified	unidentified	unidentified	unidentified	C_Agaricomycetes			1.67109															1.60097	1.44863	7.88736e-05	1.60097
OTU11670	Fungi	Basidiomycota	Cystobasidiomycetes	Cystobasidiales	Cystobasidiaceae	Cystobasidium	Cystobasidium_minuta	Cystobasidium_minuta	0.989353	0.000576398	1.97013												1.6884							1.81322	0.00594285
OTU11728	Fungi	Basidiomycota	Cystobasidiomycetes	Cystobasidiales	Cystobasidiaceae	Cystobasidium	Cystobasidium_ritchiei	Cystobasidium_ritchiei	2.00076	1.77632e-11	2.19124	1.9432	0.0108445		2.61004	4.72027e-05	1.679							1.90488	0.00312016
OTU10199	Fungi	Basidiomycota	Cystobasidiomycetes	Cystobasidiomycetes_ord_Incertae_sedis	Buckleyzymaceae	Buckleyzyma	Buckleyzyma_aurantiaca	Buckleyzyma_aurantiaca	1.03457	0.000532785													1.79592			1.80384	1.35863	0.00174923	1.80384
OTU11280	Fungi	Basidiomycota	Cystobasidiomycetes	Erythrobasidiales	unidentified	unidentified	unidentified	O_Erythrobasidiales															1.66389			2.12107	1.55679	0.000108137	2.12107
OTU6169	Fungi	Basidiomycota	Microbotryomycetes	Leucosporidiales	unidentified	unidentified	unidentified	O_Leucosporidiales	1.08608	0.000205721	1.85305										1.34664	0.045889				1.88504	0.839908	0.0439456	1.88504			1.88504
OTU5863	Fungi	Basidiomycota	Microbotryomycetes	Microbotryomycetes_ord_Incertae_sedis	Chrysozymaceae	Bannozyma	Bannozyma_yamatoana	Bannozyma_yamatoana										1.31075	0.0333954							1.60821	1.04483	0.00655947	1.60821
OTU7325	Fungi	Basidiomycota	Microbotryomycetes	Microbotryomycetes_ord_Incertae_sedis	Chrysozymaceae	unidentified	unidentified	F_Chrysozymaceae			2.1876												1.91487	2.05172	0.000515184	2.02496	2.41772	5.65736e-11	2.02496			2.02496
OTU9732	Fungi	Basidiomycota	Microbotryomycetes	Sporidiobolales	unidentified	unidentified	unidentified	O_Sporidiobolales			1.57209															1.60323	0.823584	0.0347187	1.60323			1.60323
OTU9282	Fungi	Basidiomycota	Tremellomycetes	Cystofilobasidiales	Mrakiaceae	Tausonia	Tausonia_pullulans	Tausonia_pullulans	3.37214	3.16944e-22	1.81087	2.44647	0.00504219		3.4175	3.05978e-06		3.54956	5.83989e-06		2.41273	0.00134201		2.41764	0.000825427					3.98445	4.12484e-08
OTU8962	Fungi	Basidiomycota	Tremellomycetes	Filobasidiales	Filobasidiaceae	Naganishia	Naganishia_adeliensis	Naganishia_adeliensis	1.69421	6.81006e-06	1.53483				1.53836	0.0405233
OTU9238	Fungi	Basidiomycota	Tremellomycetes	Filobasidiales	Filobasidiaceae	Naganishia	Naganishia_albida	Naganishia_albida	0.954551	0.00361514	1.68259																			1.5515	0.015914
OTU6406	Fungi	Basidiomycota	Tremellomycetes	Filobasidiales	Piskurozymaceae	Solicoccozyma	Solicoccozyma_phenolica	Solicoccozyma_phenolica	1.28496	1.92193e-06	2.42403						1.76232				1.76395	0.00607294								1.17764	0.0289336
OTU11056	Fungi	Basidiomycota	Tremellomycetes	Tremellales	Bulleribasidiaceae	Vishniacozyma	Vishniacozyma_foliicola	Vishniacozyma_foliicola															1.76851	1.95425	0.00635342	1.75276	3.22366	1.09281e-10	1.75276
OTU14272	Fungi	Basidiomycota	Tremellomycetes	Tremellales	Trimorphomycetaceae	Saitozyma	Saitozyma_podzolica	Saitozyma_podzolica	1.82136	3.9881e-10	2.30634	1.99544	0.00889137		2.13415	0.000691441	1.60379				1.80936	0.00618875	1.55126	1.37092	0.0295099					1.42637	0.0193266
OTU13316	Fungi	Basidiomycota	Tremellomycetes	Trichosporonales	Trichosporonaceae	Apiotrichum	Apiotrichum_dulcitum	Apiotrichum_dulcitum	2.40314	5.3565e-17	2.53619	2.75333	0.000337049		2.21122	0.000302461	1.50074	2.632	7.69032e-05		2.46818	0.000179771	1.70441	1.59623	0.0101512	1.90457	0.899986	0.0331936	1.90457			1.90457
OTU7021	Fungi	Basidiomycota	Tremellomycetes	unidentified	unidentified	unidentified	unidentified	C_Tremellomycetes			1.72309													2.01967	0.00111385	1.8412	1.34133	0.000372691	1.8412			1.8412
OTU10995	Fungi	Basidiomycota	unidentified	unidentified	unidentified	unidentified	unidentified	P_Basidiomycota																		1.73289	1.50612	0.000129548	1.73289
OTU13758	Fungi	Basidiomycota	Wallemiomycetes	Wallemiales	Wallemiaceae	Wallemia	Wallemia_canadensis	Wallemia_canadensis	1.7268	4.07074e-05					1.9578	0.017337	1.54903
OTU13690	Fungi	Basidiomycota	Wallemiomycetes	Wallemiales	Wallemiaceae	Wallemia	Wallemia_sebi	Wallemia_sebi	3.01177	1.28283e-11		2.76019	0.00504219		4.21528	1.27283e-06	1.68738	2.18345	0.0172032					4.25952	2.97768e-06		1.90587	0.00163083		2.19471	0.0104263
OTU13679	Fungi	Basidiomycota	Wallemiomycetes	Wallemiales	Wallemiaceae	Wallemia	Wallemia_tropicalis	Wallemia_tropicalis				2.20511	0.00780468		3.45041	2.86444e-06	1.75608
OTU12345	Fungi	Chytridiomycota	unidentified	unidentified	unidentified	unidentified	unidentified	P_Chytridiomycota			1.77676												1.78496			1.59817	0.820142	0.0407303	1.59817			1.59817
OTU10167	Fungi	Mortierellomycota	Mortierellomycetes	Mortierellales	Mortierellaceae	Mortierella	Mortierella_gamsii	Mortierella_gamsii	1.29395	1.40443e-05	1.69176	3.33834	1.36206e-05
OTU3283	unidentified	unidentified	unidentified	unidentified	unidentified	unidentified	unidentified	K_unidentified	1.75832	6.47078e-08	1.93257	2.95405	0.000340231								1.74082	0.0149845				1.692	1.53833	0.00115842	1.692			1.692
