# Supplementary material for: Equine grass sickness (a multiple systems neuropathy) is associated with alterations in the gastrointestinal mycobiome
Source: Anim Microbiome. 2021 Oct 9;3:70. doi: 10.1186/s42523-021-00131-2 (PMC8501654; doi:10.1186/s42523-021-00131-2)
Supplement: Supplementary file 4 — Additional file 4. FUNGuild parsing of key phylotypes. Separate columns show taxonomy of key phylotypes and their FUNGuild identity, taxon level, trophic mode, guild, growth form, trait, notes, confidence rank, and citation/source, as described by Nguyen et al. (2016) [33] and https://github.com/UMNFuN/FUNGuild. [file 42523_2021_131_MOESM4_ESM.xlsx]

## Sheet: Sheet1
	TAXON ANNOTATION						TAXON ANNOTATION	KEY PHYLOTYPE	FUNGuild ID	TAXON LEVEL	TROPHIC MODE	GUILD	GROWTH FORM	TRAIT	CONFIDENCE RANK	NOTES	CITATION/SOURCE
K	P	C	O	F	G	S
Fungi	Ascomycota	Dothideomycetes	Pleosporales	Didymellaceae	Endophoma	Endophoma_elongata	k__Fungi;p__Ascomycota;c__Dothideomycetes;o__Pleosporales;f__Didymellaceae;g__Endophoma;s__Endophoma_elongata	Endophoma_elongata	Didymellaceae	9	Pathotroph-Saprotroph	Animal Pathogen-Plant Pathogen-Undefined Saprotroph	Microfungus	NULL	Possible	NULL	Tedersoo L, et al. 2014. Science 346:1256688 (doi:10.1126/science.1256688)
Fungi	Ascomycota	Dothideomycetes	Pleosporales	Didymellaceae	Phomatodes	Phomatodes_aubrietiae	k__Fungi;p__Ascomycota;c__Dothideomycetes;o__Pleosporales;f__Didymellaceae;g__Phomatodes;s__Phomatodes_aubrietiae	Phomatodes_aubrietiae	Didymellaceae	9	Pathotroph-Saprotroph	Animal Pathogen-Plant Pathogen-Undefined Saprotroph	Microfungus	NULL	Possible	NULL	Tedersoo L, et al. 2014. Science 346:1256688 (doi:10.1126/science.1256688)
Fungi	Ascomycota	Dothideomycetes	Pleosporales	Didymosphaeriaceae	Paraconiothyrium	Paraconiothyrium_brasiliense	k__Fungi;p__Ascomycota;c__Dothideomycetes;o__Pleosporales;f__Didymosphaeriaceae;g__Paraconiothyrium;s__Paraconiothyrium_brasiliense	Paraconiothyrium_brasiliense	Paraconiothyrium	13	Saprotroph	Undefined Saprotroph	NULL	NULL	Probable	NULL	Tedersoo L, et al. 2014. Science 346:1256688
Fungi	Ascomycota	Dothideomycetes	Pleosporales	Phaeosphaeriaceae	Phaeosphaeria	unidentified	k__Fungi;p__Ascomycota;c__Dothideomycetes;o__Pleosporales;f__Phaeosphaeriaceae;g__Phaeosphaeria;s__Phaeosphaeria_sp	G_Phaeosphaeria	Phaeosphaeria	13	Saprotroph	Undefined Saprotroph	NULL	NULL	Probable	NULL	Tedersoo L, et al. 2014. Science 346:1256688
Fungi	Ascomycota	Dothideomycetes	Pleosporales	Sporormiaceae	Preussia	Preussia_tetramera	k__Fungi;p__Ascomycota;c__Dothideomycetes;o__Pleosporales;f__Sporormiaceae;g__Preussia;s__Preussia_tetramera	Preussia_tetramera	Sporormiaceae	9	Saprotroph	Dung Saprotroph-Plant Saprotroph	Microfungus	NULL	Probable	Saprobic, associated with dung and rotting vegetation (Cannon & Kirk 2007)	Cannon PF, Kirk PM. 2007. Fungal Families of the World. CAB International, Cambridge
Fungi	Ascomycota	Dothideomycetes	Pleosporales	Sporormiaceae	Preussia	unidentified	k__Fungi;p__Ascomycota;c__Dothideomycetes;o__Pleosporales;f__Sporormiaceae;g__Preussia;s__Preussia_sp	G_Preussia	Sporormiaceae	9	Saprotroph	Dung Saprotroph-Plant Saprotroph	Microfungus	NULL	Probable	Saprobic, associated with dung and rotting vegetation (Cannon & Kirk 2007)	Cannon PF, Kirk PM. 2007. Fungal Families of the World. CAB International, Cambridge
Fungi	Ascomycota	Dothideomycetes	Pleosporales	unidentified	unidentified	unidentified		O_Pleosporales
Fungi	Ascomycota	Eurotiomycetes	Chaetothyriales	Herpotrichiellaceae	Exophiala	Exophiala_pisciphila	k__Fungi;p__Ascomycota;c__Eurotiomycetes;o__Chaetothyriales;f__Herpotrichiellaceae;g__Exophiala;s__Exophiala_pisciphila	Exophiala_pisciphila	Exophiala	13	Pathotroph-Saprotroph	Animal Pathogen-Undefined Saprotroph	Facultative Yeast	NULL	Probable	NULL	Tedersoo L, et al. 2014. Science 346:1256688, Nagy GL, et al. 2014. Nature Communications 5:4471
Fungi	Ascomycota	Eurotiomycetes	Chaetothyriales	Herpotrichiellaceae	unidentified	unidentified		F_Herpotrichiellaceae
Fungi	Ascomycota	Eurotiomycetes	Eurotiales	Trichocomaceae	Thermomyces	Thermomyces_lanuginosus	k__Fungi;p__Ascomycota;c__Eurotiomycetes;o__Eurotiales;f__Trichocomaceae;g__Thermomyces;s__Thermomyces_lanuginosus	Thermomyces_lanuginosus	Thermomyces	13	Pathotroph-Symbiotroph	Endophyte-Plant Pathogen	NULL	NULL	Possible	Host - Cannabaceae, Moraceae, Oleaceae	Costa IPMW, et al. 2012. Mycotaxon 119:26
Fungi	Ascomycota	Eurotiomycetes	Onygenales	unidentified	unidentified	unidentified		O_Onygenales
Fungi	Ascomycota	Leotiomycetes	Helotiales	unidentified	unidentified	unidentified		O_Helotiales
Fungi	Ascomycota	Leotiomycetes	Thelebolales	Pseudeurotiaceae	Pseudeurotium	Pseudeurotium_bakeri	k__Fungi;p__Ascomycota;c__Leotiomycetes;o__Thelebolales;f__Pseudeurotiaceae;g__Pseudeurotium;s__Pseudeurotium_bakeri	Pseudeurotium_bakeri	Pseudeurotium	13	Saprotroph	Undefined Saprotroph	NULL	NULL	Probable	NULL	Tedersoo L, et al. 2014. Science 346:1256688
Fungi	Ascomycota	Leotiomycetes	Thelebolales	Pseudeurotiaceae	Pseudeurotium	Pseudeurotium_ovale	k__Fungi;p__Ascomycota;c__Leotiomycetes;o__Thelebolales;f__Pseudeurotiaceae;g__Pseudeurotium;s__Pseudeurotium_ovale	Pseudeurotium_ovale	Pseudeurotium	13	Saprotroph	Undefined Saprotroph	NULL	NULL	Probable	NULL	Tedersoo L, et al. 2014. Science 346:1256688
Fungi	Ascomycota	Leotiomycetes	Thelebolales	Thelebolaceae	Cleistothelebolus	Cleistothelebolus_nipigonensis	k__Fungi;p__Ascomycota;c__Leotiomycetes;o__Thelebolales;f__Thelebolaceae;g__Cleistothelebolus;s__Cleistothelebolus_nipigonensis	Cleistothelebolus_nipigonensis	Cleistothelebolus	13	Saprotroph	Undefined Saprotroph	Microfungus	NULL	Probable	NULL	Francesco D, et al. 2013. Mycotaxon 124:279-300 (http://dx.doi.org/10.5248/124.279)
Fungi	Ascomycota	Leotiomycetes	Thelebolales	Thelebolaceae	Thelebolus	Thelebolus_globosus	k__Fungi;p__Ascomycota;c__Leotiomycetes;o__Thelebolales;f__Thelebolaceae;g__Thelebolus;s__Thelebolus_globosus	Thelebolus_globosus	Thelebolus	13	Saprotroph-Symbiotroph	Dung Saprotroph-Endophyte-Undefined Saprotroph	Microfungus	NULL	Probable	Endophyte detection method-culture (David et al. 2016)	Tedersoo L, et al. 2014. Science 346:1256688; David AS, et al. 2016. Microbial Ecology 71:912-926
Fungi	Ascomycota	Leotiomycetes	Thelebolales	Thelebolaceae	Thelebolus	Thelebolus_spongiae		Thelebolus_spongiae
Fungi	Ascomycota	Leotiomycetes	Thelebolales	Thelebolaceae	Thelebolus	unidentified	k__Fungi;p__Ascomycota;c__Leotiomycetes;o__Thelebolales;f__Thelebolaceae;g__Thelebolus;s__Thelebolus_sp	G_Thelebolus	Thelebolus	13	Saprotroph-Symbiotroph	Dung Saprotroph-Endophyte-Undefined Saprotroph	Microfungus	NULL	Probable	Endophyte detection method-culture (David et al. 2016)	Tedersoo L, et al. 2014. Science 346:1256688; David AS, et al. 2016. Microbial Ecology 71:912-926
Fungi	Ascomycota	Saccharomycetes	Saccharomycetales	unidentified	unidentified	unidentified	k__Fungi;p__Ascomycota;c__Saccharomycetes;o__Saccharomycetales;f__unidentified;g__unidentified;s__Saccharomycetales_sp	O_Saccharomycetales	Saccharomycetales	7	Saprotroph	Undefined Saprotroph	Yeast	NULL	Possible	NULL	Sterkenburg E, et al. 2015. New Phytologist 207:1145-1158
Fungi	Ascomycota	Sordariomycetes	Coniochaetales	unidentified	unidentified	unidentified		O_Coniochaetales
Fungi	Ascomycota	Sordariomycetes	Hypocreales	Bionectriaceae	Gliomastix	Gliomastix_tumulicola	k__Fungi;p__Ascomycota;c__Sordariomycetes;o__Hypocreales;f__Bionectriaceae;g__Gliomastix;s__Gliomastix_tumulicola	Gliomastix_tumulicola	Gliomastix	13	Saprotroph	Undefined Saprotroph	NULL	NULL	Probable	NULL	Tedersoo L, et al. 2014. Science 346:1256688
Fungi	Ascomycota	Sordariomycetes	Hypocreales	Hypocreaceae	Monocillium	Monocillium_griseo-ochraceum	k__Fungi;p__Ascomycota;c__Sordariomycetes;o__Hypocreales;f__Hypocreaceae;g__Monocillium;s__Monocillium_griseo-ochraceum	Monocillium_griseo-ochraceum	Monocillium	13	Saprotroph	Undefined Saprotroph	NULL	NULL	Probable	NULL	Tedersoo L, et al. 2014. Science 346:1256688
Fungi	Ascomycota	Sordariomycetes	Hypocreales	Hypocreales_fam_Incertae_sedis	Acremonium	Acremonium_rutilum	k__Fungi;p__Ascomycota;c__Sordariomycetes;o__Hypocreales;f__Hypocreales_fam_Incertae_sedis;g__Acremonium;s__Acremonium_rutilum	Acremonium_rutilum	Acremonium	13	Pathotroph-Saprotroph-Symbiotroph	Animal Pathogen-Endophyte-Fungal Parasite-Plant Pathogen-Wood Saprotroph	Microfungus	Soft Rot	Possible	Endophyte detection method-culture (Hanada et al. 2010, Del Olmo-Ruiz & Arnold 2014); Likely opportunistic human pathogen (Irinyi et al. 2015)	Duncan CG, Eslyn WE. 1966. Mycologia 58:642-64; Nilsson T. 1973. Studies on wood degradation and cellulolytic activity of microfungi. No. 104; Worrall JJ, et al. 1997. Mycologia 89: 199-219; Hanada RE, et al. 2010. Fungal Biology 114:901-910; Del Olmo-Ruiz M, Arnold AE. 2014. Mycologia 106:8-21; Tedersoo L, et al. 2014. Science 346:1256688; Irinyi L, et al. 2015. Medical Mycology 53:313-337
Fungi	Ascomycota	Sordariomycetes	Hypocreales	Hypocreales_fam_Incertae_sedis	Acremonium	unidentified	k__Fungi;p__Ascomycota;c__Sordariomycetes;o__Hypocreales;f__Hypocreales_fam_Incertae_sedis;g__Acremonium;s__Acremonium_sp	G_Acremonium	Acremonium	13	Pathotroph-Saprotroph-Symbiotroph	Animal Pathogen-Endophyte-Fungal Parasite-Plant Pathogen-Wood Saprotroph	Microfungus	Soft Rot	Possible	Endophyte detection method-culture (Hanada et al. 2010, Del Olmo-Ruiz & Arnold 2014); Likely opportunistic human pathogen (Irinyi et al. 2015)	Duncan CG, Eslyn WE. 1966. Mycologia 58:642-64; Nilsson T. 1973. Studies on wood degradation and cellulolytic activity of microfungi. No. 104; Worrall JJ, et al. 1997. Mycologia 89: 199-219; Hanada RE, et al. 2010. Fungal Biology 114:901-910; Del Olmo-Ruiz M, Arnold AE. 2014. Mycologia 106:8-21; Tedersoo L, et al. 2014. Science 346:1256688; Irinyi L, et al. 2015. Medical Mycology 53:313-337
Fungi	Ascomycota	Sordariomycetes	Hypocreales	Hypocreales_fam_Incertae_sedis	Chlamydocillium	Chlamydocillium_cyanophilum	k__Fungi;p__Ascomycota;c__Sordariomycetes;o__Hypocreales;f__Hypocreales_fam_Incertae_sedis;g__Chlamydocillium;s__Chlamydocillium_cyanophilum	Chlamydocillium_cyanophilum	Hypocreales	7	Saprotroph	Undefined Saprotroph	Microfungus	NULL	Possible	NULL	Sterkenburg E, et al. 2015. New Phytologist 207:1145-1158
Fungi	Ascomycota	Sordariomycetes	Hypocreales	Hypocreales_fam_Incertae_sedis	unidentified	unidentified		F_Hypocreales_fam_Incertae_sedis
Fungi	Ascomycota	Sordariomycetes	Microascales	Microascaceae	Kernia	Kernia_retardata	k__Fungi;p__Ascomycota;c__Sordariomycetes;o__Microascales;f__Microascaceae;g__Kernia;s__Kernia_retardata	Kernia_retardata	Kernia	13	Saprotroph	Dung Saprotroph-Undefined Saprotroph	NULL	NULL	Highly Probable	NULL	Bills GF, et al. 2013. Current Opinion in microbiology, 16:549-565; Tedersoo L, et al. 2014. Science 346:1256688
Fungi	Ascomycota	Sordariomycetes	Sordariales	Lasiosphaeriaceae	unidentified	unidentified		F_Lasiosphaeriaceae
Fungi	Basidiomycota	Agaricomycetes	Agaricales	Agaricaceae	Coprinus	Coprinus_cordisporus	k__Fungi;p__Basidiomycota;c__Agaricomycetes;o__Agaricales;f__Agaricaceae;g__Coprinus;s__Coprinus_cordisporus	Coprinus_cordisporus	Agaricaceae	9	Saprotroph	Undefined Saprotroph	Agaricoid-Gasteroid-Secotioid	NULL	Probable	Primarily saprobes in grassland and woodland situations (Cannon & Kirk 2007)	Cannon PF, Kirk PM. 2007. Fungal Families of the World. CAB International, Cambridge
Fungi	Basidiomycota	Agaricomycetes	Agaricales	Entolomataceae	Entoloma	Entoloma_sericeum	k__Fungi;p__Basidiomycota;c__Agaricomycetes;o__Agaricales;f__Entolomataceae;g__Entoloma;s__Entoloma_sericeum	Entoloma_sericeum	Entoloma	13	Pathotroph-Saprotroph-Symbiotroph	Ectomycorrhizal-Fungal Parasite-Soil Saprotroph-Undefined Saprotroph	Agaricoid	NULL	Possible	NULL	Rinaldi AC, et al. 2008. Fungal Diversity 33:1-45 (ECM/(not ECM); Tedersoo L, et al. 2010. Mycorrhiza 20:217-263 (sensu stricto); http://mycorrhizas.info/ecmf.html (ECM/(not ECM)
Fungi	Basidiomycota	Agaricomycetes	Agaricales	Psathyrellaceae	Coprinopsis	unidentified	k__Fungi;p__Basidiomycota;c__Agaricomycetes;o__Agaricales;f__Psathyrellaceae;g__Coprinopsis;s__Coprinopsis_sp	G_Coprinopsis	Psathyrellaceae	9	Saprotroph	Dung Saprotroph-Plant Saprotroph-Wood Saprotroph	Agaricoid	NULL	Probable	Saprobic, in grass, on dung, rotten wood and similar substrata (Cannon & Kirk 2007)	Cannon PF, Kirk PM. 2007. Fungal Families of the World. CAB International, Cambridge
Fungi	Basidiomycota	Agaricomycetes	Agaricales	unidentified	unidentified	unidentified	k__Fungi;p__Basidiomycota;c__Agaricomycetes;o__Agaricales;f__unidentified;g__unidentified;s__Agaricales_sp	O_Agaricales	Agaricales	7	Pathotroph-Saprotroph-Symbiotroph	Bryophyte Parasite-Dung Saprotroph-Ectomycorrhizal-Fungal Parasite-Leaf Saprotroph-Plant Parasite-Undefined Saprotroph-Wood Saprotroph	Agaricoid-Gasteroid-Microfungus-Secotioid-Yeast	NULL	Possible	Mushrooms and toadstools, Gill fungi, Agarics... lignicolous, sometimes muscicolous or fungicolous, saprobic, mycorrhizal, rarely parasitic on plants or fungi (Kirk et al. 2008)	Kirk PM et al. 2008. Dictionary of the Fungi. Tenth Edition. CAB International, Wallingford
Fungi	Basidiomycota	Agaricomycetes	unidentified	unidentified	unidentified	unidentified		C_Agaricomycetes
Fungi	Basidiomycota	Cystobasidiomycetes	Cystobasidiales	Cystobasidiaceae	Cystobasidium	Cystobasidium_minuta	k__Fungi;p__Basidiomycota;c__Cystobasidiomycetes;o__Cystobasidiales;f__Cystobasidiaceae;g__Cystobasidium;s__Cystobasidium_minuta	Cystobasidium_minuta	Cystobasidium	13	Pathotroph	Fungal Parasite	Facultative Yeast	NULL	Highly Probable	NULL	Kurtzman CP, et al. (eds.) 2011. The Yeasts, a Taxonomic Study. Fifth Edition. Vols 1-3. Elsevier, San Diego
Fungi	Basidiomycota	Cystobasidiomycetes	Cystobasidiales	Cystobasidiaceae	Cystobasidium	Cystobasidium_ritchiei	k__Fungi;p__Basidiomycota;c__Cystobasidiomycetes;o__Cystobasidiales;f__Cystobasidiaceae;g__Cystobasidium;s__Cystobasidium_ritchiei	Cystobasidium_ritchiei	Cystobasidium	13	Pathotroph	Fungal Parasite	Facultative Yeast	NULL	Highly Probable	NULL	Kurtzman CP, et al. (eds.) 2011. The Yeasts, a Taxonomic Study. Fifth Edition. Vols 1-3. Elsevier, San Diego
Fungi	Basidiomycota	Cystobasidiomycetes	Cystobasidiomycetes_ord_Incertae_sedis	Buckleyzymaceae	Buckleyzyma	Buckleyzyma_aurantiaca	k__Fungi;p__Basidiomycota;c__Cystobasidiomycetes;o__Cystobasidiomycetes_ord_Incertae_sedis;f__Buckleyzymaceae;g__Buckleyzyma;s__Buckleyzyma_aurantiaca	Buckleyzyma_aurantiaca	Buckleyzyma	13	Saprotroph	Undefined Saprotroph	Yeast	NULL	Probable	NULL	Wang QM, et al. 2015. Studies in Mycology 81:149-189 (https://doi.org/10.1016/j.simyco.2015.12.002)
Fungi	Basidiomycota	Cystobasidiomycetes	Erythrobasidiales	unidentified	unidentified	unidentified		O_Erythrobasidiales
Fungi	Basidiomycota	Microbotryomycetes	Leucosporidiales	unidentified	unidentified	unidentified		O_Leucosporidiales
Fungi	Basidiomycota	Microbotryomycetes	Microbotryomycetes_ord_Incertae_sedis	Chrysozymaceae	Bannozyma	Bannozyma_yamatoana	k__Fungi;p__Basidiomycota;c__Microbotryomycetes;o__Microbotryomycetes_ord_Incertae_sedis;f__Chrysozymaceae;g__Bannozyma;s__Bannozyma_yamatoana	Bannozyma_yamatoana	Bannozyma	13	Saprotroph	Soil Saprotroph	Yeast	NULL	Probable	Isolated from soil (Vishniac & Takashima 2010)	Vishniac HS, Takashima M. 2010. International Journal of Systematic and Evolutionary Microbiology 60:1215-1218
Fungi	Basidiomycota	Microbotryomycetes	Microbotryomycetes_ord_Incertae_sedis	Chrysozymaceae	unidentified	unidentified		F_Chrysozymaceae
Fungi	Basidiomycota	Microbotryomycetes	Sporidiobolales	unidentified	unidentified	unidentified		O_Sporidiobolales
Fungi	Basidiomycota	Tremellomycetes	Cystofilobasidiales	Mrakiaceae	Tausonia	Tausonia_pullulans		Tausonia_pullulans
Fungi	Basidiomycota	Tremellomycetes	Filobasidiales	Filobasidiaceae	Naganishia	Naganishia_adeliensis		Naganishia_adeliensis
Fungi	Basidiomycota	Tremellomycetes	Filobasidiales	Filobasidiaceae	Naganishia	Naganishia_albida		Naganishia_albida
Fungi	Basidiomycota	Tremellomycetes	Filobasidiales	Piskurozymaceae	Solicoccozyma	Solicoccozyma_phenolica		Solicoccozyma_phenolica
Fungi	Basidiomycota	Tremellomycetes	Tremellales	Bulleribasidiaceae	Vishniacozyma	Vishniacozyma_foliicola	k__Fungi;p__Basidiomycota;c__Tremellomycetes;o__Tremellales;f__Bulleribasidiaceae;g__Vishniacozyma;s__Vishniacozyma_foliicola	Vishniacozyma_foliicola	Tremellales	7	Pathotroph-Saprotroph-Symbiotroph	Fungal Parasite-Undefined Saprotroph	Tremelloid-Yeast	NULL	Possible	The order contains both teleomorphic and anamorphic species, most of the latter being yeasts	Sterkenburg E, et al. 2015. New Phytologist 207:1145-1158
Fungi	Basidiomycota	Tremellomycetes	Tremellales	Trimorphomycetaceae	Saitozyma	Saitozyma_podzolica	k__Fungi;p__Basidiomycota;c__Tremellomycetes;o__Tremellales;f__Trimorphomycetaceae;g__Saitozyma;s__Saitozyma_podzolica	Saitozyma_podzolica	Tremellales	7	Pathotroph-Saprotroph-Symbiotroph	Fungal Parasite-Undefined Saprotroph	Tremelloid-Yeast	NULL	Possible	The order contains both teleomorphic and anamorphic species, most of the latter being yeasts	Sterkenburg E, et al. 2015. New Phytologist 207:1145-1158
Fungi	Basidiomycota	Tremellomycetes	Trichosporonales	Trichosporonaceae	Apiotrichum	Apiotrichum_dulcitum	k__Fungi;p__Basidiomycota;c__Tremellomycetes;o__Trichosporonales;f__Trichosporonaceae;g__Apiotrichum;s__Apiotrichum_dulcitum	Apiotrichum_dulcitum	Apiotrichum	13	Saprotroph	Soil Saprotroph	Microfungus	NULL	Possible	From forest soil (Calduch et al. 2002)	Calduch M, et al. 2002. Mycologia 94:355-361
Fungi	Basidiomycota	Tremellomycetes	unidentified	unidentified	unidentified	unidentified		C_Tremellomycetes
Fungi	Basidiomycota	unidentified	unidentified	unidentified	unidentified	unidentified		P_Basidiomycota
Fungi	Basidiomycota	Wallemiomycetes	Wallemiales	Wallemiaceae	Wallemia	Wallemia_canadensis	k__Fungi;p__Basidiomycota;c__Wallemiomycetes;o__Wallemiales;f__Wallemiaceae;g__Wallemia;s__Wallemia_canadensis	Wallemia_canadensis	Wallemia	13	Saprotroph	Undefined Saprotroph	NULL	NULL	Probable	NULL	Tedersoo L, et al. 2014. Science 346:1256688 (doi:10.1126/science.1256688)
Fungi	Basidiomycota	Wallemiomycetes	Wallemiales	Wallemiaceae	Wallemia	Wallemia_sebi	k__Fungi;p__Basidiomycota;c__Wallemiomycetes;o__Wallemiales;f__Wallemiaceae;g__Wallemia;s__Wallemia_sebi	Wallemia_sebi	Wallemia	13	Saprotroph	Undefined Saprotroph	NULL	NULL	Probable	NULL	Tedersoo L, et al. 2014. Science 346:1256688 (doi:10.1126/science.1256688)
Fungi	Basidiomycota	Wallemiomycetes	Wallemiales	Wallemiaceae	Wallemia	Wallemia_tropicalis	k__Fungi;p__Basidiomycota;c__Wallemiomycetes;o__Wallemiales;f__Wallemiaceae;g__Wallemia;s__Wallemia_tropicalis	Wallemia_tropicalis	Wallemia	13	Saprotroph	Undefined Saprotroph	NULL	NULL	Probable	NULL	Tedersoo L, et al. 2014. Science 346:1256688 (doi:10.1126/science.1256688)
Fungi	Chytridiomycota	unidentified	unidentified	unidentified	unidentified	unidentified		P_Chytridiomycota
Fungi	Mortierellomycota	Mortierellomycetes	Mortierellales	Mortierellaceae	Mortierella	Mortierella_gamsii	k__Fungi;p__Mortierellomycota;c__Mortierellomycetes;o__Mortierellales;f__Mortierellaceae;g__Mortierella;s__Mortierella_gamsii	Mortierella_gamsii	Mortierellaceae	9	Saprotroph-Symbiotroph	Endophyte-Litter Saprotroph-Soil Saprotroph-Undefined Saprotroph	Microfungus	NULL	Possible	Saprobic in soil and thus frequenctly isolated from soil and material contaminated with soil such as hay or rotten silage and spoil tips (Cannon & Kirk 2007)	Cannon PF, Kirk PM. 2007. Fungal Families of the World. CAB International, Cambridge; Purahong W, et al. 2016. Molecular Ecology 25:4059-4074
unidentified	unidentified	unidentified	unidentified	unidentified	unidentified	unidentified		K_unidentified
