# Supplementary material for: Equine grass sickness (a multiple systems neuropathy) is associated with alterations in the gastrointestinal mycobiome
Source: Anim Microbiome. 2021 Oct 9;3:70. doi: 10.1186/s42523-021-00131-2 (PMC8501654; doi:10.1186/s42523-021-00131-2)
Supplement: Supplementary file 5 — Additional file 5. Horse metadata. Separate columns show sample number, case identity, group, category, GI site, collection date, month of sample collection, premises code (anonymised), age (years), sex and breed. AGS acute grass sickness; SAGS sub-acute grass sickness; ID Irish Draught; TB Thoroughbred; WB Warmblood; x crossbred. [file 42523_2021_131_MOESM5_ESM.xlsx]

## Sheet: All samples
Sample #	case ID	Group	Category	GI site	collection date	Month of collection	premises code	Age (years)	Sex	Breed
395	07/221/2	Co-Grazing	Co-Grazing	faeces	2007-04-27	April	AA	7	Female	Shetland
56	07/221/3	Co-Grazing	Co-Grazing	faeces	2007-04-27	April	AA	10	Gelding	TB
57	07/280/1	Co-Grazing	Co-Grazing	faeces	2007-04-27	April	AAF	7	Gelding	Clydesdale
174	07/304	Co-Grazing	Co-Grazing	faeces	2007-05-06	May	AAG	11	Gelding	Shetland
420	10500594/1	Co-Grazing	Co-Grazing	faeces	2017-12-15	December	T	4	Gelding	Cob
372	10501287/1	Co-Grazing	Co-Grazing	faeces	2018-08-11	August	A	5	Gelding	WB
373	10501287/2	Co-Grazing	Co-Grazing	faeces	2018-08-11	August	A	10	Female	TB x
374	10501287/3	Co-Grazing	Co-Grazing	faeces	2018-08-11	August	A	4	Gelding	WB
375	10501287/4	Co-Grazing	Co-Grazing	faeces	2018-08-11	August	A	2	Female	WB x
378	10501287/5	Co-Grazing	Co-Grazing	faeces	2018-08-11	August	A	3	Gelding	WB x
406	1189/1	Co-Grazing	Co-Grazing	faeces	2018-05-09	May	U	29	Female	TB x Conn
279	1189/2	Co-Grazing	Co-Grazing	faeces	2018-05-12	May	U	13	Female	ID x TB
280	1189/3	Co-Grazing	Co-Grazing	faeces	2018-05-12	May	U	10	Female	Welsh Section C
281	1189/4	Co-Grazing	Co-Grazing	faeces	2018-05-12	May	U	16	Gelding	ID x TB
283	1189/6	Co-Grazing	Co-Grazing	faeces	2018-05-12	May	U	9	Gelding	Connemara
421	1189/7	Co-Grazing	Co-Grazing	faeces	2018-05-12	May	U	8	Gelding	Irish Sports Horse
332	12233/1	Co-Grazing	Co-Grazing	faeces	2017-06-09	June	S	8	Female	Highland
333	12233/2	Co-Grazing	Co-Grazing	faeces	2017-06-09	June	S	9	Gelding	Highland
334	12233/3	Co-Grazing	Co-Grazing	faeces	2017-06-09	June	S	9	Female	Highland
335	12233/4	Co-Grazing	Co-Grazing	faeces	2017-06-09	June	S	12	Gelding	Fell
101	2218/1	Co-Grazing	Co-Grazing	faeces	2009-06-04	June	AAH	15	Female	ID x TB
116	2218/10	Co-Grazing	Co-Grazing	faeces	2009-06-22	June	AAH	16	Female	Cob x
99	2218/11	Co-Grazing	Co-Grazing	faeces	2009-06-23	June	AAH	7	Gelding	Cob x
73	2218/2	Co-Grazing	Co-Grazing	faeces	2009-06-23	June	AAH	13	Female	Welsh Section B
51	2218/3	Co-Grazing	Co-Grazing	faeces	2009-06-23	June	AAH	10	Gelding	Cob x
52	2218/4	Co-Grazing	Co-Grazing	faeces	2009-06-23	June	AAH	10	Gelding	Cob x
114	2218/5	Co-Grazing	Co-Grazing	faeces	2009-06-23	June	AAH	7	Gelding	Cob x
115	2218/6	Co-Grazing	Co-Grazing	faeces	2009-06-23	June	AAH	7	Gelding	Cob x
208	2218/7	Co-Grazing	Co-Grazing	faeces	2009-06-23	June	AAH	14	Gelding	Cob x
207	2378/1	Co-Grazing	Co-Grazing	faeces	1905-07-01	July	AAI	5	Female	Cob
103	3269/1	Co-Grazing	Co-Grazing	faeces	2011-05-20	May	B	2	Male	Welsh Cob
78	360/1	Co-Grazing	Co-Grazing	faeces	2008-11-04	November	A	4	Gelding	WB
113	600/1	Co-Grazing	Co-Grazing	faeces	2009-06-01	June	AK	6	Gelding	Cob
344	ext 2	Co-Grazing	Co-Grazing	faeces	2017-08-02	August	AS	2	Female	Cob
345	ext 3	Co-Grazing	Co-Grazing	faeces	2017-08-03	August	AS	6	Female	TB x
346	ext 4	Co-Grazing	Co-Grazing	faeces	2017-08-04	August	AS	5	Female	Arab x
348	ext 5	Co-Grazing	Co-Grazing	faeces	2017-08-05	August	AS	5	Female	Cob
427	Ext A	Co-Grazing	Co-Grazing	faeces	2017-08-06	August	AS	9	Gelding	Welsh Cob
368	ext AB 1	Co-Grazing	Co-Grazing	faeces	2017-08-07	August	AS	unknown	unknown	unknown
369	ext AB 2	Co-Grazing	Co-Grazing	faeces	2017-08-08	August	AS	unknown	unknown	unknown
428	Ext B	Co-Grazing	Co-Grazing	faeces	2017-08-09	August	AS	6	Female	Highland x
429	Ext C	Co-Grazing	Co-Grazing	faeces	2017-08-10	August	AS	7	Gelding	Welsh Section B
430	Ext D	Co-Grazing	Co-Grazing	faeces	2017-08-11	August	AS	3	Gelding	Cob
431	Ext E	Co-Grazing	Co-Grazing	faeces	2017-08-12	August	AS	16	Gelding	WB
432	Ext F	Co-Grazing	Co-Grazing	faeces	2017-08-13	August	AS	9	Female	Cob
33	2218/8	Co-Grazing	Co-Grazing	faeces	2009-06-23	June	AAH	10	Female	Shire x
92	2218/9	Co-Grazing	Co-Grazing	faeces	2009-06-23	June	AAH	12	Gelding	Cob x
47	600/2	Co-Grazing	Co-Grazing	faeces	2007-05-04	May	AK	8	Female	Cob x
54	172	Control	Control	caecum	2007-11-13	November	AV	12	Female	TB x
409	483	Control	Control	caecum	2010-03-17	March	AW	23	Female	Icelandic
3	493	Control	Control	caecum	2010-04-13	April	AX	6	Gelding	Welsh Section C
172	3224	Control	Control	caecum	2017-03-20	March	AY	7	Female	WB
166	8861	Control	Control	caecum	2017-03-21	March	AY	19	Gelding	WB
129	10485	Control	Control	caecum	2017-03-30	March	AZ	16	Female	WB
304	103892	Control	Control	caecum	2018-05-29	May	AAA	16	Gelding	Irish sports horse
319	107725	Control	Control	caecum	2018-10-24	October	AY	18	Gelding	Appaloosa
325	10506771	Control	Control	caecum	2018-10-24	October	AAB	13	Gelding	Irish sports horse
339	10507070	Control	Control	caecum	2018-12-04	December	AAC	16	Gelding	Irish sports horse
359	MM1	Control	Control	caecum	2018-09-11	September	AAE	20	Female	Pony
365	MM2	Control	Control	caecum	2018-09-12	September	AAE	27	Gelding	Pony
48	32	Control	Control	caecum	2006-08-21	August	AT	25	Female	Welsh x
49	141	Control	Control	colon	2007-10-09	October	AV	30	Female	TB
170	3224	Control	Control	colon	2017-03-20	March	AY	7	Female	WB
163	8861	Control	Control	colon	2017-03-21	March	AY	19	Gelding	WB
130	10485	Control	Control	colon	2017-03-30	March	AZ	16	Female	WB
305	103892	Control	Control	colon	2018-05-29	May	AAA	16	Gelding	Irish sports horse
320	107725	Control	Control	colon	2018-10-24	October	AY	18	Gelding	Appaloosa
326	10506771	Control	Control	colon	2018-10-24	October	AAB	13	Gelding	Irish sports horse
340	10507070	Control	Control	colon	2018-12-04	December	AAC	16	Gelding	Irish sports horse
360	MM1	Control	Control	colon	2018-09-11	September	AAE	20	Female	Pony
366	MM2	Control	Control	colon	2018-09-12	September	AAE	27	Gelding	Pony
23	33	Control	Control	colon	2006-08-21	August	AT	25	Female	Welsh x
37	484	Control	Control	colon	2010-03-17	March	AW	23	Female	Icelandic
13	494	Control	Control	colon	2010-04-13	April	AX	6	Gelding	Welsh Section C
97	BB3	Control	Control	colon	2017-04-05	April	AAD	14	Gelding	TB
46	173	Control	Control	faeces	2007-11-13	November	AV	12	Female	TB x
407	210	Control	Control	faeces	2008-03-17	March	AU	9	Gelding	ID x
44	490	Control	Control	faeces	2010-04-13	April	AX	6	Gelding	Welsh Section C
306	103892	Control	Control	faeces	2018-05-29	May	AAA	16	Gelding	Irish sports horse
321	107725	Control	Control	faeces	2018-10-24	October	AY	18	Gelding	Appaloosa
327	10506771	Control	Control	faeces	2018-10-24	October	AAB	13	Gelding	Irish sports horse
337	10507070	Control	Control	faeces	2018-12-04	December	AAC	16	Gelding	Irish sports horse
95	BB3	Control	Control	faeces	2017-04-05	April	AAD	14	Gelding	TB
361	MM1	Control	Control	faeces	2018-09-11	September	AAE	20	Female	Pony
367	MM2	Control	Control	faeces	2018-09-12	September	AAE	27	Gelding	Pony
16	136	Control	Control	faeces	2007-09-02	September	AU	25	Female	ID x
7	139	Control	Control	faeces	2007-10-09	October	AV	30	Female	TB
125	10485	Control	Control	faeces	2017-03-30	March	AZ	16	Female	WB
151	136	Control	Control	ileum	2007-09-02	September	AU	25	Female	ID x
5	171	Control	Control	ileum	2007-11-13	November	AV	12	Female	TB x
393	3224	Control	Control	ileum	2017-03-20	March	AY	7	Female	WB
164	8861	Control	Control	ileum	2017-03-21	March	AY	19	Gelding	WB
303	103892	Control	Control	ileum	2018-05-29	May	AAA	16	Gelding	Irish sports horse
317	107725	Control	Control	ileum	2018-10-24	October	AY	18	Gelding	Appaloosa
324	10506771	Control	Control	ileum	2018-10-24	October	AAB	13	Gelding	Irish sports horse
341	10507070	Control	Control	ileum	2018-12-04	December	AAC	16	Gelding	Irish sports horse
158	BB1	Control	Control	ileum	2012-05-31	May	AAD	13	Gelding	TB
188	BB2	Control	Control	ileum	2012-06-07	June	AAD	16	Female	TB
96	BB3	Control	Control	ileum	2017-04-05	April	AAD	14	Gelding	TB
358	MM1	Control	Control	ileum	2018-09-11	September	AAE	20	Female	Pony
363	MM2	Control	Control	ileum	2018-09-12	September	AAE	27	Gelding	Pony
45	31	Control	Control	ileum	2006-08-21	August	AT	25	Female	Welsh x
26	140	Control	Control	ileum	2007-10-09	October	AV	30	Female	TB
77	482	Control	Control	ileum	2010-03-17	March	AW	23	Female	Icelandic
128	10485	Control	Control	ileum	2017-03-30	March	AZ	16	Female	WB
199	30	Control	Control	stomach	2006-08-21	August	AT	25	Female	Welsh x
230	170	Control	Control	stomach	2007-11-13	November	AV	12	Female	TB x
171	3224	Control	Control	stomach	2017-03-20	March	AY	7	Female	WB
301	103892	Control	Control	stomach	2018-05-29	May	AAA	16	Gelding	Irish sports horse
322	10506771	Control	Control	stomach	2018-10-24	October	AAB	13	Gelding	Irish sports horse
342	10507070	Control	Control	stomach	2018-12-04	December	AAC	16	Gelding	Irish sports horse
356	MM1	Control	Control	stomach	2018-09-11	September	AAE	20	Female	Pony
362	MM2	Control	Control	stomach	2018-09-11	September	AAE	27	Gelding	Pony
127	10485	Control	Control	stomach	2017-03-30	March	AZ	16	Female	WB
126	BB3	Control	Control	stomach	2017-04-05	April	AAD	14	Gelding	TB
100	706	EGS	AGS	caecum	2011-05-31	May	B	4	Female	TB x
239	3897	EGS	AGS	caecum	2010-09-08	September	G	6	Gelding	WB
186	3975	EGS	AGS	caecum	2010-10-04	October	H	6	Gelding	WB
215	4472	EGS	AGS	caecum	2011-04-03	April	I	5	Female	New Forest
397	4478	EGS	AGS	caecum	2011-04-04	April	J	7	Gelding	Highland
133	4945	EGS	AGS	caecum	2011-08-16	August	K	4	Gelding	WB
227	5843	EGS	AGS	caecum	2012-05-29	May	N	7	Female	Arab x
194	10754	EGS	AGS	caecum	2016-05-25	May	P	7	Female	Connemara
63	12050	EGS	AGS	caecum	2017-04-27	April	Q	2	Gelding	Cob
15	12091	EGS	AGS	caecum	2017-04-07	April	B	5	Female	Sports horse
122	12233	EGS	AGS	caecum	2017-06-09	June	S	7	Female	Highland
148	10500594	EGS	AGS	caecum	2017-12-11	December	T	1.5	Gelding	Cob
263	10501189	EGS	AGS	caecum	2018-05-09	May	U	10	Gelding	Conn x TB
275	10501201	EGS	AGS	caecum	2018-05-14	May	V	11	Gelding	Unknown
330	10501365	EGS	AGS	caecum	2018-06-18	June	W	5	Gelding	Highland
224	07/221	EGS	AGS	caecum	2007-03-30	March	AA	7	Gelding	Shetland
11	07/790	EGS	AGS	caecum	2007-10-24	October	AD	5	Gelding	ID x TB
93	07/801	EGS	AGS	caecum	2007-10-31	October	AE	5	Female	Highland
25	08/477	EGS	AGS	caecum	2008-07-22	July	AF	16	Gelding	Connemara
190	363	EGS	AGS	colon	2008-11-04	November	A	3	Gelding	TB
225	3269	EGS	AGS	colon	2011-05-18	May	B	2	Gelding	Welsh Cob
376	4472	EGS	AGS	colon	2011-04-03	April	I	5	Female	New Forest
175	4478	EGS	AGS	colon	2011-04-04	April	J	7	Gelding	Highland
415	5843	EGS	AGS	colon	2012-05-29	May	N	7	Female	Arab x
98	12091	EGS	AGS	colon	2017-04-07	April	B	5	Female	Sports horse
119	12233	EGS	AGS	colon	2017-06-09	June	S	7	Female	Highland
155	10500594	EGS	AGS	colon	2017-12-11	December	T	1.5	Gelding	Cob
264	10501189	EGS	AGS	colon	2018-05-09	May	U	10	Gelding	Conn x TB
276	10501201	EGS	AGS	colon	2018-05-14	May	V	11	Gelding	Unknown
353	10501287	EGS	AGS	colon	2018-08-09	August	A	7	Gelding	WB
64	706	EGS	AGS	colon	2011-05-31	May	B	4	Female	TB x
4	4945	EGS	AGS	colon	2011-08-16	August	K	4	Gelding	WB
106	5669	EGS	AGS	colon	2012-04-16	April	L	14	Female	TB
62	12050	EGS	AGS	colon	2017-04-27	April	Q	2	Gelding	Cob
192	362	EGS	AGS	faeces	2008-11-04	November	A	3	Gelding	TB
211	1645	EGS	AGS	faeces	2009-02-16	February	C	14	Gelding	Cob
234	1677	EGS	AGS	faeces	2012-04-24	April	D	4	Female	Clydesdale x
228	3269	EGS	AGS	faeces	2011-05-18	May	B	2	Gelding	Welsh Cob
401	3606	EGS	AGS	faeces	2010-06-15	June	E	6	Female	Welsh Section B
391	3726	EGS	AGS	faeces	2010-07-23	July	F	20	Female	TB x
177	4472	EGS	AGS	faeces	2011-04-03	April	I	5	Female	New Forest
118	4478	EGS	AGS	faeces	2011-04-04	April	J	7	Gelding	Highland
414	4945	EGS	AGS	faeces	2011-08-16	August	K	4	Gelding	WB
201	5669	EGS	AGS	faeces	2012-04-16	April	L	14	Female	TB
223	5843	EGS	AGS	faeces	2012-05-29	May	N	7	Female	Arab x
419	10754	EGS	AGS	faeces	2016-05-25	May	P	7	Female	Connemara
214	12050	EGS	AGS	faeces	2017-04-27	April	Q	2	Gelding	Cob
120	12233	EGS	AGS	faeces	2017-06-09	June	S	7	Female	Highland
146	10500594	EGS	AGS	faeces	2017-12-11	December	T	1.5	Gelding	Cob
404	10501189	EGS	AGS	faeces	2018-05-09	May	U	10	Gelding	Conn x TB
277	10501201	EGS	AGS	faeces	2018-05-14	May	V	11	Gelding	Unknown
354	10501287	EGS	AGS	faeces	2018-08-09	August	A	7	Gelding	WB
329	10501365	EGS	AGS	faeces	2018-06-18	June	W	5	Gelding	Highland
242	07/031	EGS	AGS	faeces	2008-05-15	May	Z	6	Gelding	TB
398	07/221	EGS	AGS	faeces	2007-03-30	March	AA	7	Gelding	Shetland
240	07/244	EGS	AGS	faeces	2007-03-27	March	AB	8	Male	Highland
238	07/790	EGS	AGS	faeces	2007-10-24	October	AD	5	Gelding	ID x TB
191	07/801	EGS	AGS	faeces	2007-10-31	October	AE	5	Female	Highland
218	08/477	EGS	AGS	faeces	2008-07-22	July	AF	16	Gelding	Connemara
50	706	EGS	AGS	faeces	2011-05-31	May	B	4	Female	TB x
2	12091	EGS	AGS	faeces	2017-04-07	April	B	5	Female	Sports horse
226	1677	EGS	AGS	ileum	2012-04-24	April	D	4	Female	Clydesdale x
193	4478	EGS	AGS	ileum	2011-04-04	April	J	7	Gelding	Highland
418	10754	EGS	AGS	ileum	2016-05-25	May	P	7	Female	Connemara
82	12091	EGS	AGS	ileum	2017-04-07	April	B	5	Female	Sports horse
124	12233	EGS	AGS	ileum	2017-06-09	June	S	7	Female	Highland
147	10500594	EGS	AGS	ileum	2017-12-11	December	T	1.5	Gelding	Cob
262	10501189	EGS	AGS	ileum	2018-05-09	May	U	10	Gelding	Conn x TB
274	10501201	EGS	AGS	ileum	2018-05-14	May	V	11	Gelding	Unknown
328	10501365	EGS	AGS	ileum	2018-06-18	June	W	5	Gelding	Highland
153	07/244	EGS	AGS	ileum	2007-04-12	April	AB	9	Male	Highland
179	07/801	EGS	AGS	ileum	2007-10-31	October	AE	5	Female	Highland
209	08/477	EGS	AGS	ileum	2008-07-22	July	AF	16	Gelding	Connemara
60	706	EGS	AGS	ileum	2011-05-31	May	B	4	Female	TB x
10	4945	EGS	AGS	ileum	2011-08-16	August	K	4	Gelding	WB
131	5669	EGS	AGS	ileum	2012-04-16	April	L	14	Female	TB
102	07/790	EGS	AGS	ileum	2007-10-24	October	AD	5	Gelding	ID x TB
313	360	EGS	AGS	stomach	2008-11-04	November	A	3	Gelding	TB
413	1677	EGS	AGS	stomach	2012-04-24	April	D	4	Female	Clydesdale x
150	3975	EGS	AGS	stomach	2010-10-04	October	H	6	Gelding	WB
411	5669	EGS	AGS	stomach	2012-04-16	April	L	14	Female	TB
152	5773	EGS	AGS	stomach	2012-05-08	May	M	7	Female	Highland
216	10673	EGS	AGS	stomach	2016-04-30	April	O	11	Female	Cob
205	10754	EGS	AGS	stomach	2016-05-25	May	P	7	Female	Connemara
123	12233	EGS	AGS	stomach	2017-06-09	June	S	7	Female	Highland
149	10500594	EGS	AGS	stomach	2017-12-11	December	T	1.5	Gelding	Cob
261	10501189	EGS	AGS	stomach	2018-05-09	May	U	10	Gelding	Conn x TB
272	10501201	EGS	AGS	stomach	2018-05-14	May	V	11	Gelding	Unknown
350	10501287	EGS	AGS	stomach	2018-08-09	August	A	7	Gelding	WB
331	10501365	EGS	AGS	stomach	2018-06-18	June	W	5	Gelding	Highland
145	05/484	EGS	AGS	stomach	2005-06-22	June	X	3	Female	Highland
168	05/947	EGS	AGS	stomach	2005-11-15	November	Y	14	Gelding	Highland
157	06/726	EGS	AGS	stomach	2006-02-15	February	S	3	Gelding	Highland
160	07/371	EGS	AGS	stomach	2007-05-17	May	AC	13	Female	TB x
80	08/477	EGS	AGS	stomach	2008-07-22	July	AF	16	Gelding	Connemara
159	08/650	EGS	AGS	stomach	2008-10-02	October	AF	4	Gelding	Connemara
61	706	EGS	AGS	stomach	2011-05-31	May	B	4	Female	TB x
31	12050	EGS	AGS	stomach	2017-04-27	April	Q	2	Gelding	Cob
79	12091	EGS	AGS	stomach	2017-04-07	April	B	5	Female	Sports horse
6	07/790	EGS	AGS	stomach	2007-10-24	October	AD	5	Gelding	ID x TB
20	07/801	EGS	AGS	stomach	2007-10-31	October	AE	5	Female	Highland
298	1276	EGS	SAGS	caecum	2018-05-26	May	AH	6	Gelding	Cob x
394	3251	EGS	SAGS	caecum	2010-03-15	March	AJ	7 months	Male	Cob x
117	4057	EGS	SAGS	caecum	2010-10-29	October	AK	3	Female	Selle Francais
173	4505	EGS	SAGS	caecum	2011-04-14	April	AL	17	Gelding	Highland
109	4585	EGS	SAGS	caecum	2011-04-04	April	AM	5	Gelding	WB
1	10985	EGS	SAGS	caecum	2016-07-18	July	AO	1	Female	Cob
310	1023488	EGS	SAGS	caecum	2018-05-26	May	S	5	Male	Highland
176	08/077	EGS	SAGS	caecum	2008-02-15	February	AQ	9 months	Male	Welsh Section A
292	W	EGS	SAGS	caecum	2017-08-02	August	AS	5	Female	Cob
105	06/590	EGS	SAGS	caecum	2006-08-22	August	AP	4	Gelding	TB x
299	1276	EGS	SAGS	colon	2018-05-26	May	AH	6	Gelding	Cob x
181	3251	EGS	SAGS	colon	2010-03-15	March	AJ	7 months	Male	Cob x
233	4057	EGS	SAGS	colon	2010-10-29	October	AK	3	Female	Selle Francais
185	4585	EGS	SAGS	colon	2011-04-04	April	AM	5	Gelding	WB
213	5781	EGS	SAGS	colon	2012-05-11	May	AN	5	Gelding	Cob
311	1023488	EGS	SAGS	colon	2018-05-26	May	S	5	Male	Highland
400	08/077	EGS	SAGS	colon	2008-02-15	February	AQ	9 months	Male	Welsh Section A
293	W	EGS	SAGS	colon	2017-08-02	August	AS	5	Female	Cob
18	10985	EGS	SAGS	colon	2016-07-18	July	AO	1	Female	Cob
202	340	EGS	SAGS	faeces	2008-06-11	June	AG	unknown	unknown	unknown
219	3129	EGS	SAGS	faeces	2010-02-10	February	AI	7	Gelding	Irish draft x TB
32	4057	EGS	SAGS	faeces	2010-10-29	October	AK	3	Female	Selle Francais
425	4505	EGS	SAGS	faeces	2011-04-14	April	AL	17	Gelding	Highland
221	4585	EGS	SAGS	faeces	2011-04-04	April	AM	5	Gelding	WB
204	5781	EGS	SAGS	faeces	2012-05-11	May	AN	5	Gelding	Cob
83	10985	EGS	SAGS	faeces	2016-07-18	July	AO	1	Female	Cob
312	1023488	EGS	SAGS	faeces	2018-05-26	May	S	5	Male	Highland
200	06/590	EGS	SAGS	faeces	2006-08-22	August	AP	4	Gelding	TB x
222	08/077	EGS	SAGS	faeces	2008-02-15	February	AQ	9 months	Male	Welsh Section A
231	08/369	EGS	SAGS	faeces	2008-06-06	June	AR	5	Gelding	Welsh Section C
294	W	EGS	SAGS	faeces	2017-08-02	August	AS	5	Female	Cob
296	1276	EGS	SAGS	ileum	2018-05-26	May	AH	6	Gelding	Cob x
203	4505	EGS	SAGS	ileum	2011-04-14	April	AL	17	Gelding	Highland
35	4585	EGS	SAGS	ileum	2011-04-04	April	AM	5	Gelding	WB
84	10985	EGS	SAGS	ileum	2016-07-18	July	AO	1	Female	Cob
309	1023488	EGS	SAGS	ileum	2018-05-26	May	S	5	Male	Highland
424	08/077	EGS	SAGS	ileum	2008-02-15	February	AQ	9 months	Male	Welsh Section A
229	08/369	EGS	SAGS	ileum	2008-06-06	June	AR	5	Gelding	Welsh Section C
290	W	EGS	SAGS	ileum	2018-09-12	September	AS	5	Female	Cob
12	3251	EGS	SAGS	ileum	2010-03-15	March	AJ	7 months	Male	Cob x
40	4057	EGS	SAGS	ileum	2010-10-29	October	AK	3	Female	Selle Francais
295	1276	EGS	SAGS	stomach	2018-05-26	May	AH	6	Gelding	Cob x
154	3251	EGS	SAGS	stomach	2010-03-15	March	AJ	7 months	Male	Cob x
307	1023488	EGS	SAGS	stomach	2018-05-26	May	S	5	Male	Highland
426	06/716	EGS	SAGS	stomach	2006-10-02	October	S	8	Female	Highland
396	08/077	EGS	SAGS	stomach	2008-02-15	February	AQ	9 months	Male	Welsh Section A
289	W	EGS	SAGS	stomach	2018-09-12	September	AS	5	Female	Cob
30	10985	EGS	SAGS	stomach	2016-07-18	July	AO	1	Female	Cob
22	06/590	EGS	SAGS	stomach	2006-08-22	August	AP	4	Gelding	TB x
